# Supplementary material for: High‐resolution mapping of 33 years of material stock and population growth in Germany using Earth Observation data
Source: J Ind Ecol. 2022 Oct 25;27(1):110–24. doi: 10.1111/jiec.13343 (PMC13090183; doi:10.1111/jiec.13343)
Supplement: Supplementary file 1 — Supporting Information S1: This supporting information provides underlying data of Figure 3 (.xls), i.e. relative growth of material stock in buildings in infrastructure, annual and compared to the base year 1985, for all federal states and state groups. [file 44498_2023_2701009_MOESM1_ESM.xlsx]

## Sheet: CoverSheet
2022 Journal of Industrial Ecology – www.wileyonlinelibrary.com/journal/jie
SUPPORTING INFORMATION FOR:
Schug, F., Frantz, D., Wiedenhofer, D., Haberl, H., Virág, D., van der Linden, S., Hostert, P. (2022). High-resolution mapping of 33 years of material stock and population growth in Germany using Earth Observation data. Journal of Industrial Ecology.
This supporting information provides underlying data of Figure 3, i.e. relative growth of material stock in buildings in infrastructure, annual and compared to the base year 1985, for all federal states and state groups.

## Sheet: 3A-Infrastructure
Relative growth (percent) of material stock in infrastructure for each state and year, compared to 1985
Year	DE_BW	DE_BY	DE_BE	DE_BB	DE_HB	DE_HH	DE_HE	DE_MV	DE_NI	DE_NW	DE_RP	DE_SL	DE_SN	DE_ST	DE_SH	DE_TH
1985	0	0	0	0	0	0	0	0	0	0	0	0	0	0	0	0
1986	0.170948	0.270296	0.67949	0.146753	0.268117	0.165086	0.062812	0.144397	0.18108	0.142374	0.129373	0.118143	0.180508	0.0999473	0.197291	0.0897688
1987	0.415199	0.585891	1.14039	0.288467	0.473731	0.398017	0.223551	0.402045	0.344622	0.351993	0.340976	0.25463	0.300955	0.229862	0.384837	0.241674
1988	0.536347	0.736958	1.48364	0.402335	0.713338	0.535757	0.394836	0.600576	0.52011	0.506405	0.450726	0.366553	0.426181	0.311859	0.607504	0.365748
1989	0.702533	0.979282	1.63094	0.533442	1.48451	0.784278	0.537552	0.767601	0.691214	0.704663	0.587208	0.550656	0.600424	0.390918	0.812013	0.461001
1990	0.894334	1.24798	1.75386	0.645619	1.86682	1.00219	0.735184	0.932925	0.921366	0.970019	0.771552	0.760279	0.71714	0.481482	0.955257	0.580232
1991	1.2912	1.55387	1.84189	1.1966	2.52473	1.29855	0.968439	1.2588	1.22339	1.31511	1.05348	0.959372	1.38887	0.987785	1.23488	0.909338
1992	1.51561	1.79929	1.93383	1.64813	2.72499	1.62699	1.09738	1.83812	1.41544	1.49224	1.18957	1.07942	2.03963	1.5678	1.34359	1.45708
1993	1.70095	2.05091	2.0656	2.00203	2.96565	2.02855	1.29715	2.49851	1.65872	1.72037	1.35688	1.28196	2.87058	2.36603	1.56997	2.10916
1994	1.89765	2.27408	2.17464	2.43918	3.08225	2.17214	1.4305	2.91465	1.9019	2.01099	1.53875	1.40994	3.80608	3.23225	1.78225	2.58592
1995	2.13792	2.6048	2.48788	3.08336	3.77369	2.35398	1.61666	3.43332	2.22458	2.21945	1.85634	2.14339	4.62163	3.78178	2.02259	3.14792
1996	2.38025	2.9634	3.17786	3.5577	4.37051	2.57949	1.83806	4.17181	2.63753	2.50322	2.13092	2.27964	5.29979	4.88849	2.28337	3.59554
1997	2.72507	3.2534	3.39258	4.06075	4.76639	2.9928	2.00133	4.65448	2.89692	2.7039	2.30201	2.48507	5.97776	5.22438	2.47723	4.46291
1998	2.97386	3.56199	3.53518	4.83108	5.11802	3.29863	2.1867	5.41667	3.16972	3.04793	2.57574	2.6401	6.49947	6.37085	2.72503	4.76352
1999	3.35838	4.04114	3.65313	5.43881	5.60221	3.62704	2.45143	6.46664	3.60456	3.37371	3.31508	3.36244	7.18352	8.03156	3.078	6.45987
2000	3.56198	4.35083	4.04083	5.90453	5.96745	3.86541	2.58547	7.06707	3.80322	3.55075	3.45946	3.56291	7.66344	8.43349	3.28405	7.07531
2001	3.8295	4.73489	4.19664	6.20727	6.3204	4.34355	2.85876	7.96415	4.08948	3.94678	3.79157	3.87838	7.99193	9.10943	3.57929	7.98926
2002	4.18788	5.03453	4.50004	6.5192	6.82883	4.90275	3.09702	8.73716	4.46673	4.20272	4.22449	4.09996	8.4834	9.6685	3.85527	8.72288
2003	4.39338	5.48289	4.85481	6.91604	7.39237	5.11911	3.4803	9.20181	4.78842	4.39611	4.52711	4.29926	9.1364	10.3765	4.14491	9.64118
2004	4.50862	5.65513	4.94875	7.06454	7.75518	5.25588	3.5822	9.65132	4.89573	4.54524	4.66769	4.42674	9.27968	10.483	4.2392	9.95284
2005	4.75657	5.89272	5.1579	7.25877	8.16551	5.49918	3.76599	9.96954	5.04452	4.74843	4.84116	4.54958	9.777	10.9069	4.52293	11.0209
2006	4.96035	6.2005	5.42728	7.48822	8.79705	6.38913	3.9445	10.1346	5.31968	4.95824	5.02826	4.68029	10.1979	11.2463	4.8374	11.2913
2007	5.1596	6.46654	5.6086	7.78639	9.01427	6.73884	4.14267	10.3092	5.50634	5.1908	5.19732	4.96855	10.5049	11.7094	5.11801	11.5791
2008	5.38058	6.74469	5.78019	8.24837	9.34306	6.97617	4.49659	10.5613	5.69622	5.41333	5.44915	5.06791	10.7337	11.9409	5.30411	12.2914
2009	5.55284	6.945	5.88271	8.40064	9.70263	7.09115	4.71219	10.6843	5.89997	5.64321	5.60245	5.12224	10.881	12.1087	5.46128	12.6411
2010	5.74197	7.20266	6.01183	8.55082	9.87987	7.22315	4.9139	10.8448	6.05247	5.82754	5.78873	5.23801	11.305	12.3946	5.62172	13.1638
2011	5.91542	7.38951	6.14377	8.69075	10.188	7.35585	5.13862	10.957	6.24071	6.03933	5.96911	5.40503	11.5115	12.5258	5.73685	13.3214
2012	6.12043	7.70921	6.39375	8.90454	10.4019	7.52642	5.31697	11.1467	6.40609	6.24006	6.16782	5.63612	11.7723	12.6659	5.8858	13.7141
2013	6.25805	7.8933	6.56115	9.01945	10.5027	7.60844	5.48556	11.4747	6.51202	6.34831	6.24152	5.70782	11.8959	12.7502	6.01427	13.8959
2014	6.39611	8.06002	6.70424	9.1793	10.7335	7.7127	5.64353	11.6537	6.61123	6.48502	6.37063	5.79274	12.0159	12.8117	6.13092	14.0033
2015	6.56676	8.211	6.84489	9.27645	10.9297	7.89619	5.80622	11.7979	6.72331	6.63585	6.47365	5.888	12.1137	12.8756	6.28509	14.0875
2016	6.69639	8.37937	6.95172	9.38294	11.0785	8.1465	5.89088	11.9178	6.81083	6.76121	6.57484	6.01215	12.2549	12.9671	6.38108	14.159
2017	6.80701	8.56484	7.09062	9.48719	11.1509	8.33496	5.97367	12.0185	6.92342	6.89262	6.65394	6.06285	12.3723	13.0391	6.52883	14.2431
2018	6.93628	8.69007	7.14762	9.64136	11.2518	8.43646	6.06848	12.1249	7.03462	6.97671	6.72055	6.10531	12.4517	13.2214	6.63025	14.3191

## Sheet: 3A-Buildings
Relative growth (percent) of material stock in buildings for each state and year, compared to 1985
Year	DE_BW	DE_BY	DE_BE	DE_BB	DE_HB	DE_HH	DE_HE	DE_MV	DE_NI	DE_NW	DE_RP	DE_SL	DE_SN	DE_ST	DE_SH	DE_TH
1985	0	0	0	0	0	0	0	0	0	0	0	0	0	0	0	0
1986	0.377222	0.548302	0.666682	0.356786	0.342217	0.331762	0.143879	0.434801	0.460119	0.28724	0.234722	0.250584	0.358667	0.219339	0.446779	0.218344
1987	0.932358	1.15689	1.18708	0.782107	0.819832	0.712354	0.505916	1.05008	0.864723	0.712855	0.593502	0.575785	0.610012	0.502703	0.806758	0.531434
1988	1.24571	1.5108	1.62786	1.13279	1.40943	1.13072	0.937271	1.54957	1.44625	1.0892	0.885798	0.836645	0.842483	0.690406	1.22292	0.845192
1989	1.64386	2.06774	1.86867	1.40684	2.57704	1.61628	1.26248	2.08898	2.0516	1.5615	1.2322	1.2692	1.16506	0.893565	1.78547	1.09329
1990	2.18752	2.68248	2.01345	1.65766	3.40318	1.95276	1.69936	2.57634	2.6366	2.16381	1.76355	1.69196	1.34891	1.05908	2.29835	1.32852
1991	3.36552	3.47169	2.16636	2.3668	4.4496	2.4537	2.2515	3.56303	3.51933	3.01137	2.61279	2.13207	2.52095	1.70132	3.16185	2.0266
1992	3.9431	4.14556	2.26316	3.37811	4.77199	2.85806	2.54111	5.25958	4.18438	3.50716	3.01832	2.40377	3.85061	2.95146	3.54013	3.37094
1993	4.3939	4.76174	2.40421	4.42835	5.19349	3.23502	2.99408	7.16042	4.82785	4.0449	3.46947	2.75997	5.25566	4.40753	4.46019	4.72524
1994	4.9244	5.3256	2.60142	5.59681	5.59909	3.4966	3.34133	8.41714	5.4858	4.71151	3.9831	2.9675	6.75848	5.75163	5.15178	5.79914
1995	5.49838	6.08197	3.0051	7.01017	6.63587	3.74571	3.88269	9.78528	6.28783	5.20193	4.67249	3.67007	7.9461	6.64637	5.88694	6.8055
1996	6.07966	6.71084	3.40634	7.79505	7.5985	4.11383	4.34057	11.088	7.22801	5.85653	5.34377	4.00657	8.88631	7.60703	6.56091	7.60193
1997	6.79633	7.28344	3.6691	8.52452	8.09189	4.76556	4.70022	12.0603	7.77763	6.3043	5.72475	4.29409	9.57588	8.10147	7.06069	8.2398
1998	7.39598	7.94548	3.86514	9.28178	8.44358	5.33852	5.02827	13.1101	8.4465	7.09039	6.28625	4.5704	10.0576	8.61563	7.68698	8.64778
1999	8.49586	9.08207	4.04648	10.028	9.15152	5.62734	5.66466	14.3141	9.50721	7.82579	7.66944	6.10589	11.3224	10.0861	8.45115	11.07
2000	9.00485	9.68588	4.26408	10.5561	9.46516	5.96256	5.97435	14.8891	10.1523	8.24328	8.0267	6.33063	11.7787	10.5724	8.9872	11.5598
2001	9.65209	10.4148	4.36083	10.8823	9.9295	6.66625	6.51429	15.422	11.014	9.21434	8.82672	7.0062	12.0776	10.8255	9.74273	11.9467
2002	10.329	10.8726	4.49269	11.151	10.498	7.1398	7.01847	15.8423	11.6516	9.66313	9.7748	7.47662	12.5037	11.0872	10.2923	12.2536
2003	10.7378	11.5169	4.64093	11.4971	10.9874	7.45227	7.68183	16.2103	12.3588	10.0214	10.2965	7.83291	12.9643	11.6599	10.7417	12.8576
2004	10.9634	11.7961	4.76549	11.6993	11.3461	7.72005	7.86245	16.468	12.6612	10.2962	10.5199	8.03747	13.0954	11.8254	10.9365	12.9357
2005	11.4365	12.153	4.91741	11.9245	11.9292	7.9363	8.11297	16.9965	13.1375	10.6825	10.8543	8.28041	13.3612	12.0829	11.4138	13.4111
2006	11.8656	12.6367	5.11148	12.2301	13.2413	9.43294	8.40292	17.4591	14.2736	11.0994	11.2405	8.61693	13.7015	12.4133	12.4021	13.6268
2007	12.3201	13.2191	5.31532	12.5996	13.7843	9.8806	8.79079	18.0192	14.8405	11.5645	11.5813	8.97654	14.0623	12.8523	12.914	13.9366
2008	12.8313	13.7487	5.50419	13.0276	14.5482	10.2957	9.7773	18.4795	15.4639	12.1281	12.4107	9.18108	14.3726	13.2165	13.4078	14.2735
2009	13.2204	14.1348	5.59547	13.3119	15.0321	10.576	10.0985	18.9422	16.0042	12.5582	12.7562	9.31856	14.6579	13.5283	13.8755	14.4923
2010	13.572	14.6132	5.7451	13.5818	15.2383	10.874	10.4127	19.5047	16.5392	12.8885	13.0462	9.54018	14.9616	13.8265	14.4626	15.0538
2011	13.9808	15.1055	5.87338	13.8525	15.5911	11.1467	10.8029	19.9576	17.2108	13.3294	13.4367	9.82605	15.2699	14.1007	15.0445	15.3039
2012	14.522	15.8567	6.1883	14.2896	15.926	11.4806	11.214	20.5661	17.904	13.7707	13.8809	10.1661	15.7309	14.4801	15.6571	15.8995
2013	14.8268	16.3223	6.38626	14.5695	16.1377	11.6869	11.5167	20.9258	18.3226	14.0089	14.1349	10.3745	15.9886	14.7238	16.0931	16.1173
2014	15.2174	16.7886	6.6092	14.8809	16.4057	11.946	11.8224	21.3305	18.7153	14.2887	14.4382	10.6599	16.2454	14.964	16.4779	16.3277
2015	15.692	17.2474	6.85966	15.1933	16.7688	12.2409	12.1324	21.707	19.2454	14.6196	14.7676	10.8632	16.481	15.211	16.9301	16.5433
2016	16.0683	17.6741	7.10035	15.5298	16.9815	12.6291	12.3591	22.0633	19.6571	14.9365	15.0084	11.037	16.7677	15.5077	17.3326	16.7284
2017	16.3702	18.1267	7.3365	15.7999	17.2065	12.9404	12.6277	22.3594	20.0191	15.2226	15.26	11.1909	17.0457	15.7214	17.7297	16.9494
2018	16.6129	18.4105	7.442	16.0764	17.323	13.1175	12.8459	22.6342	20.2673	15.4139	15.4456	11.315	17.2512	15.9994	17.9909	17.1591

## Sheet: 3B and 3C
Relative annual growth rate (percent) of material stock in building types for states in former West- and east Germany										Relative annual growth rate (percent) of material stock in infrastructure types for states in former West- and east Germany
	Total Buildings		Single-Family Residential		Multi-Family Residential		Commercial / Industrial				Total Infrastructure		Railways		Roads		Other Infrastructure
Year	West	East	West	East	West	East	West	East		Year	West	East	West	East	West	East	West	East
1986	0.363779	0.365893	0.181393	0.191963	0.250187	0.44375	0.979355	0.715409		1986	0.15	0.22	0.14	0.12	0.15	0.19	0.7	0.7
1987	0.461186	0.368661	0.248661	0.228456	0.317479	0.391431	1.18542	0.707349		1987	0.178689	0.243303	0.145057	0.134231	0.163302	0.210886	0.705423	0.732991
1988	0.386879	0.310989	0.196683	0.195606	0.279735	0.34486	1.00825	0.562471		1988	0.227353	0.292133	0.183185	0.140957	0.215471	0.215759	0.910816	0.665318
1989	0.476031	0.285039	0.240827	0.181231	0.34309	0.27952	1.23821	0.562683		1989	0.151796	0.204754	0.124215	0.115428	0.13193	0.0898988	0.582086	0.572374
1990	0.553489	0.218078	0.301647	0.150213	0.383016	0.14349	1.39078	0.495722		1990	0.192024	0.238875	0.153859	0.104668	0.195069	0.0844741	0.768676	0.637563
1991	0.830415	0.742042	0.509547	0.272606	0.571831	0.240435	1.92537	2.62517		1991	0.228058	0.254315	0.185995	0.0961151	0.151291	0.107767	0.901611	0.495759
1992	0.510092	1.08045	0.308901	0.373309	0.3445	0.287959	1.1907	3.90037		1992	0.315651	0.470269	0.264178	0.32656	0.178517	0.12104	1.15645	3.1186
1993	0.527366	1.15352	0.357236	0.581101	0.379509	0.390783	1.10625	3.51372		1993	0.191184	0.410975	0.163394	0.389546	0.0877559	0.149797	0.656188	2.99521
1994	0.542013	1.08012	0.402288	0.656357	0.366752	0.497554	1.06621	2.80169		1994	0.21994	0.481756	0.189354	0.46669	0.108634	0.228089	0.727904	3.13617
1995	0.599871	0.990385	0.447753	0.73795	0.38017	0.527221	1.19403	2.13873		1995	0.217331	0.472568	0.184789	0.447378	0.142281	0.39333	0.732815	2.99426
1996	0.615794	0.789403	0.462165	0.563699	0.409104	0.475217	1.19602	1.67719		1996	0.271807	0.573025	0.22785	0.521681	0.170346	0.272468	0.964324	1.97985
1997	0.48646	0.571435	0.353531	0.439765	0.288469	0.318518	1.00225	1.1664		1997	0.299184	0.636126	0.256687	0.606023	0.20961	0.626666	0.959529	1.38019
1998	0.595258	0.491157	0.419967	0.342403	0.363428	0.258247	1.24424	1.09671		1998	0.245792	0.546719	0.2011	0.49381	0.147192	0.194773	0.937562	1.29002
1999	0.89012	1.11712	0.559414	0.629194	0.572753	0.820327	1.99215	2.55101		1999	0.274312	0.659368	0.222592	0.614193	0.201311	0.169176	1.04872	1.20801
2000	0.444331	0.412543	0.270419	0.232915	0.267056	0.243425	1.02449	0.990298		2000	0.409633	0.970287	0.339195	0.925167	0.345338	0.355554	1.43849	1.81321
2001	0.72066	0.270815	0.461401	0.142248	0.506661	0.12068	1.5335	0.717261		2001	0.206236	0.50882	0.156828	0.440986	0.173521	0.270709	0.914099	0.969225
2002	0.507585	0.276165	0.347919	0.125358	0.360299	0.114576	1.01627	0.77896		2002	0.322276	0.64767	0.254068	0.516842	0.227228	0.0728581	1.31613	0.753104
2003	0.465277	0.383545	0.332665	0.240568	0.286566	0.177707	0.935178	0.917996		2003	0.306084	0.587036	0.24907	0.482497	0.176035	0.108186	1.15216	0.927755
2004	0.231152	0.136044	0.142395	0.0618169	0.184517	0.0709768	0.479549	0.365546		2004	0.295142	0.599545	0.247029	0.540284	0.16998	0.307083	1.00997	0.913156
2005	0.349923	0.263995	0.215722	0.103047	0.231811	0.136731	0.766789	0.744542		2005	0.129756	0.269546	0.0922573	0.183109	0.0881594	0.0543679	0.656533	0.40192
2006	0.503956	0.269359	0.277064	0.106567	0.383114	0.129602	1.1351	0.763783		2006	0.201299	0.4749	0.15294	0.403073	0.130149	0.157437	0.884949	0.870689
2007	0.433126	0.322024	0.207041	0.113314	0.320787	0.169119	1.0498	0.922128		2007	0.238828	0.369231	0.187056	0.224617	0.188716	0.130677	0.95341	0.947848
2008	0.54011	0.301619	0.196444	0.111321	0.352792	0.139781	1.48307	0.869149		2008	0.213303	0.352496	0.159595	0.204491	0.130956	0.378706	0.962846	1.1388
2009	0.360163	0.234958	0.167311	0.0768279	0.281021	0.101037	0.862139	0.703083		2009	0.229366	0.422784	0.162991	0.249459	0.185945	0.365911	1.12185	1.29005
2010	0.345012	0.296231	0.174541	0.152596	0.285996	0.17934	0.776184	0.714846		2010	0.185145	0.274898	0.136503	0.126124	0.138665	0.214536	0.839584	0.573119
2011	0.409768	0.23944	0.216316	0.0858721	0.322146	0.138597	0.912969	0.658181		2011	0.185963	0.326771	0.147407	0.23896	0.112413	0.37553	0.717465	0.583962
2012	0.480957	0.398918	0.251742	0.153915	0.349409	0.244896	1.09663	1.05676		2012	0.178096	0.252423	0.133563	0.113247	0.133806	0.114982	0.770473	0.472855
2013	0.287771	0.221384	0.145544	0.0811127	0.204648	0.131475	0.667763	0.595852		2013	0.207044	0.293336	0.168586	0.182829	0.107453	0.217351	0.742403	0.63886
2014	0.309387	0.230826	0.156795	0.102418	0.227749	0.178221	0.709002	0.541787		2014	0.125707	0.20604	0.0982152	0.135269	0.0976122	0.0416762	0.487344	0.298636
2015	0.34936	0.228978	0.181946	0.0984842	0.262549	0.15844	0.782414	0.560514		2015	0.129618	0.18874	0.0989848	0.09676	0.154857	0.0629031	0.506363	0.381204
2016	0.299564	0.244152	0.128977	0.0946811	0.218238	0.157638	0.732961	0.62834		2016	0.136438	0.150619	0.115378	0.0758605	0.119456	0.0670512	0.409304	0.279473
2017	0.283373	0.218495	0.116334	0.0761256	0.196665	0.13731	0.71039	0.580742		2017	0.117025	0.150748	0.0958933	0.0842651	0.137873	0.10134	0.373611	0.269906
2018	0.19524	0.192386	0.0960973	0.105927	0.105836	0.0884595	0.47708	0.465309		2018	0.121253	0.138948	0.103906	0.0800039	0.0988365	0.0946063	0.348375	0.215733
