# Supplementary material for: High‐resolution mapping of 33 years of material stock and population growth in Germany using Earth Observation data
Source: J Ind Ecol. 2022 Oct 25;27(1):110–24. doi: 10.1111/jiec.13343 (PMC13090183; doi:10.1111/jiec.13343)
Supplement: Supplementary file 2 — Supporting Information S2: This supporting information provides underlying data of Figures 4 to 7. It contains material stock quantities for all building and infrastructure types [in t] as well as population for all German municipalities (boundaries of 2018) for every year from 1985 to 2018. This data is provided as an ESRI Shapefile, ready to be imported into any GIS software. [file 44498_2023_2701009_MOESM2_ESM.zip]

Archive with 5 entries (5 files):
- SI_2_Stocks_Pop_Municipality.cpg
- SI_2_Stocks_Pop_Municipality.dbf
- SI_2_Stocks_Pop_Municipality.prj
- SI_2_Stocks_Pop_Municipality.shp
- SI_2_Stocks_Pop_Municipality.shx
