# Supplementary material for: High‐resolution mapping of 33 years of material stock and population growth in Germany using Earth Observation data
Source: J Ind Ecol. 2022 Oct 25;27(1):110–24. doi: 10.1111/jiec.13343 (PMC13090183; doi:10.1111/jiec.13343)
Supplement: Supplementary file 3 — Supporting Information S3: This supporting information provides underlying data of Figures 4 to 7. It contains material stock quantities for all building and infrastructure types [in t] as well as population for all German municipalities (boundaries of 2018) for every year from 1985 to 2018. This data is provided as a comma separated file. [file 44498_2023_2701009_MOESM3_ESM.zip]

Archive with 1 entries (1 files):
- SI_3_Stocks_Pop_Municipality.csv
