# Supplementary material for: High‐resolution mapping of 33 years of material stock and population growth in Germany using Earth Observation data
Source: J Ind Ecol. 2022 Oct 25;27(1):110–24. doi: 10.1111/jiec.13343 (PMC13090183; doi:10.1111/jiec.13343)
Supplement: Supplementary file 3 — Supporting Information S3: This supporting information provides underlying data of Figures 4 to 7. It contains material stock quantities for all building and infrastructure types [in t] as well as population for all German municipalities (boundaries of 2018) for every year from 1985 to 2018. This data is provided as a comma separated file. [file 44498_2023_2701009_MOESM3_ESM.zip › SI_3_Stocks_Pop_Municipality.csv]

name	popref18	area	idN0	pop_1985	pop_1986	pop_1987	pop_1988	pop_1989	pop_1990	pop_1991	pop_1992	pop_1993	pop_1994	pop_1995	pop_1996	pop_1997	pop_1998	pop_1999	pop_2000	pop_2001	pop_2002	pop_2003	pop_2004	pop_2005	pop_2006	pop_2007	pop_2008	pop_2009	pop_2010	pop_2011	pop_2012	pop_2013	pop_2014	pop_2015	pop_2016	pop_2017	pop_2018	total_1985	total_1986	total_1987	total_1988	total_1989	total_1990	total_1991	total_1992	total_1993	total_1994	total_1995	total_1996
Flensburg	88519	49221574.980	1	99235.770000000004075	99198.849999999991269	96858.619999999995343	97275.970000000001164	98403.460000000006403	98297.120000000009895	98546.919999999998254	99775.139999999999418	99828.270000000004075	100173.500000000000000	100592.000000000000000	101077.960000000006403	102412.699999999997090	102444.390000000013970	102849.600000000005821	103187.220000000001164	103616.910000000003492	104162.649999999994179	104428.670000000012806	104999.910000000003492	105346.000000000000000	105264.460000000006403	105300.069999999992433	105287.629999999990105	105037.470000000001164	104957.039999999993597	103650.589999999996508	103979.840000000011059	104420.479999999995925	104988.059999999997672	105841.000000000000000	106611.450000000011642	107203.940000000002328	107491.510000000009313	23479689.000000000000000	23567323.000000000000000	23594267.000000000000000	23718528.000000000000000	23812865.000000000000000	23969380.000000000000000	24437685.000000000000000	24464067.000000000000000	24736757.000000000000000	24806348.000000000000000	24978216.000000000000000	25084669.000000000000000
Kiel	247943	112298146.700	2	207021.730000000010477	207651.690000000002328	202823.850000000005821	203474.869999999995343	205693.600000000005821	205063.390000000013970	205584.660000000003492	208857.970000000001164	209042.480000000010477	209535.670000000012806	210268.389999999984866	210851.460000000020955	212151.670000000012806	212474.549999999988358	213257.199999999953434	214619.399999999994179	215927.449999999982538	216601.910000000003492	216735.850000000005821	217341.070000000006985	217737.299999999988358	216857.940000000002328	216953.059999999997672	216953.139999999984866	216482.559999999997672	216051.489999999990687	213208.069999999977881	213627.339999999996508	214117.420000000012806	215468.970000000001164	217096.339999999996508	218675.140000000013970	219106.260000000009313	219845.369999999995343	52752461.000000000000000	53409381.000000000000000	53526585.000000000000000	53722688.000000000000000	53900135.000000000000000	54009208.000000000000000	54314316.000000000000000	54502742.000000000000000	54892178.000000000000000	55343296.000000000000000	55729466.000000000000000	55910871.000000000000000
Lübeck	216318	211804335.400	3	176654.100000000005821	176228.869999999995343	172337.389999999984866	172768.509999999980209	174370.479999999981374	174981.830000000016298	175426.380000000004657	177250.309999999997672	177618.369999999966240	177911.559999999997672	178245.679999999993015	179135.250000000000000	180423.079999999987194	180470.139999999984866	181139.589999999996508	182560.149999999965075	183377.250000000000000	183958.459999999991851	184614.450000000011642	185489.359999999986030	185732.590000000054715	184952.399999999994179	185477.920000000012806	185467.260000000009313	185401.350000000005821	185265.910000000003492	183462.320000000036089	183660.910000000032596	184153.730000000010477	184925.200000000011642	186583.640000000013970	188005.720000000030268	188626.479999999981374	189428.070000000006985	53484797.000000000000000	53560427.000000000000000	53824743.000000000000000	54108005.000000000000000	54308535.000000000000000	54697567.000000000000000	55059255.000000000000000	55244627.000000000000000	55878524.000000000000000	56352895.000000000000000	56653973.000000000000000	56900201.000000000000000
Neumünster	79335	71450101.910	4	91670.560000000012224	91530.230000000010477	89668.460000000006403	90014.810000000012224	91178.280000000013388	90803.460000000006403	91034.200000000011642	92061.990000000005239	92417.679999999993015	92696.100000000005821	93206.150000000008731	93614.230000000010477	94797.820000000006985	94972.619999999995343	95757.340000000011059	96442.190000000002328	96927.490000000005239	97362.089999999996508	97641.169999999998254	98091.790000000008149	98195.479999999995925	97988.730000000010477	97956.960000000006403	97666.870000000009895	97660.780000000013388	97522.910000000003492	96281.780000000013388	96227.650000000008731	96732.700000000011642	97259.310000000012224	98181.430000000007567	98923.179999999993015	99032.830000000001746	99280.470000000001164	23353692.999999996274710	23408876.000000000000000	23548407.000000000000000	23642306.000000000000000	23778589.000000000000000	24037839.000000000000000	24346788.000000000000000	24441208.000000000000000	24939484.000000000000000	25111285.000000000000000	25296340.000000003725290	25423399.000000000000000
Brunsbüttel	12704	49296995.710	5	18433.310000000001310	18511.310000000001310	18331.240000000001601	18486.630000000001019	18870.869999999998981	18258.950000000000728	18305.360000000000582	18618.849999999998545	18893.279999999998836	19037.290000000000873	19290.560000000001310	19425.189999999998690	19654.459999999999127	19668.779999999998836	19805.409999999999854	20402.540000000000873	20514.189999999998690	20717.409999999999854	20887.020000000000437	20932.930000000000291	21006.139999999999418	20976.040000000000873	21049.229999999999563	21033.869999999998981	21081.509999999998399	21046.040000000000873	20805.869999999998981	20986.290000000000873	21081.909999999999854	21233.619999999998981	21419.790000000000873	21586.040000000000873	21653.930000000000291	21780.709999999999127	8311780.000000000000000	8412216.000000000000000	8573034.000000000000000	8654188.000000000000000	8725622.000000000000000	8770274.000000000000000	8856008.000000000000000	8875487.000000000000000	8938740.000000000000000	9039807.000000000000000	9092774.000000000000000	9153485.000000000000000
Heide	21699	31806780.230	6	21891.069999999999709	21884.700000000000728	21397.250000000000000	21512.159999999999854	21704.049999999999272	21684.009999999998399	21739.110000000000582	22011.819999999999709	22053.279999999998836	22152.950000000000728	22186.759999999998399	22280.240000000001601	22571.590000000000146	22578.180000000000291	22606.419999999998254	22726.470000000001164	23032.369999999998981	23238.669999999998254	23368.400000000001455	23439.259999999998399	23570.380000000001019	23469.990000000001601	23576.869999999998981	23506.189999999998690	23491.119999999998981	23468.400000000001455	23233.869999999998981	23269.819999999999709	23313.369999999998981	23389.819999999999709	23582.509999999998399	23762.659999999999854	23800.119999999998981	23855.130000000001019	6897446.000000000000000	6921913.000000000000000	6940111.000000000000000	6968287.000000000000000	7030517.000000000931323	7062083.000000000000000	7116966.000000000000000	7155297.000000000000000	7178005.000000000931323	7206877.000000000000000	7293365.000000000931323	7362794.999999999068677
Averlak	566	9022423.928	7	866.129999999999995	863.129999999999995	842.100000000000023	842.970000000000027	864.639999999999986	857.929999999999950	860.110000000000014	868.149999999999977	867.919999999999959	868.080000000000041	883.870000000000005	884.919999999999959	886.539999999999964	885.720000000000027	889.799999999999955	890.899999999999977	891.370000000000005	898.590000000000032	898.029999999999973	898.750000000000000	911.379999999999995	906.750000000000000	904.759999999999991	901.269999999999982	898.350000000000023	896.289999999999964	883.200000000000045	881.970000000000027	882.649999999999977	885.549999999999955	891.539999999999964	904.980000000000018	905.730000000000018	915.409999999999968	316190.000000000000000	316190.000000000000000	316190.000000000000000	316190.000000000000000	320480.000000000000000	320480.000000000000000	320480.000000000000000	321790.000000000000000	322903.000000000058208	322903.000000000058208	322903.000000000058208	324230.000000000000000
Brickeln	220	6060185.118	8	348.620000000000005	347.410000000000025	338.949999999999989	339.300000000000011	342.129999999999995	345.319999999999993	346.199999999999989	349.430000000000007	349.339999999999975	349.410000000000025	349.740000000000009	350.160000000000025	350.800000000000011	350.480000000000018	380.120000000000005	380.589999999999975	384.089999999999975	384.470000000000027	389.730000000000018	392.350000000000023	398.050000000000011	396.019999999999982	395.160000000000025	393.629999999999995	392.360000000000014	391.459999999999980	385.740000000000009	385.199999999999989	385.500000000000000	386.769999999999982	392.120000000000005	394.410000000000025	397.910000000000025	398.420000000000016	248681.000000000000000	248681.000000000000000	248681.000000000000000	248681.000000000000000	248681.000000000000000	248681.000000000000000	248681.000000000000000	248681.000000000000000	253294.000000000000000	253294.000000000000000	254339.000000000000000	254339.000000000000000
Buchholz	1010	14581551.910	9	1440.190000000000055	1435.910000000000082	1400.920000000000073	1402.369999999999891	1414.089999999999918	1426.569999999999936	1430.200000000000045	1444.250000000000000	1443.880000000000109	1444.140000000000100	1445.539999999999964	1450.509999999999991	1454.259999999999991	1452.910000000000082	1460.390000000000100	1465.970000000000027	1474.819999999999936	1481.250000000000000	1483.849999999999909	1542.029999999999973	1558.180000000000064	1550.259999999999991	1558.490000000000009	1561.420000000000073	1559.730000000000018	1556.160000000000082	1533.430000000000064	1531.289999999999964	1532.480000000000018	1542.180000000000064	1552.609999999999900	1561.660000000000082	1563.119999999999891	1565.099999999999909	669923.000000000000000	670070.000000000116415	670070.000000000116415	670070.000000000116415	670070.000000000116415	671924.000000000000000	673525.000000000000000	673525.000000000000000	676105.999999999883585	676985.999999999883585	679564.000000000000000	680604.000000000000000
Burg (Dithmarschen)	4141	11344657.760	10	4197.090000000000146	4182.579999999999927	4093.250000000000000	4097.460000000000036	4131.710000000000036	4157.390000000000327	4167.960000000000036	4206.880000000000109	4218.750000000000000	4219.520000000000437	4223.600000000000364	4231.989999999999782	4239.710000000000036	4239.869999999999891	4275.430000000000291	4280.710000000000036	4292.109999999999673	4310.699999999999818	4318.420000000000073	4333.449999999999818	4366.479999999999563	4370.579999999999927	4361.000000000000000	4344.989999999999782	4362.680000000000291	4365.909999999999854	4302.130000000000109	4296.149999999999636	4299.479999999999563	4313.579999999999927	4363.229999999999563	4401.390000000000327	4405.020000000000437	4418.960000000000036	1367438.000000000000000	1367438.000000000000000	1372781.000000000000000	1372781.000000000000000	1372781.000000000000000	1374204.000000000232831	1374204.000000000232831	1375484.000000000232831	1389548.000000000232831	1389548.000000000232831	1395291.000000000000000	1399678.000000000000000
Dingen	621	6804199.011	11	654.529999999999973	652.269999999999982	636.379999999999995	637.029999999999973	642.360000000000014	648.340000000000032	649.990000000000009	656.059999999999945	655.889999999999986	656.009999999999991	656.639999999999986	657.429999999999950	661.779999999999973	661.169999999999959	660.279999999999973	661.100000000000023	661.450000000000045	662.080000000000041	661.669999999999959	662.210000000000036	663.490000000000009	660.120000000000005	658.679999999999950	656.139999999999986	654.009999999999991	652.509999999999991	642.980000000000018	642.350000000000023	642.850000000000023	644.960000000000036	649.320000000000050	653.110000000000014	654.980000000000018	655.809999999999945	318710.000000000000000	318710.000000000000000	318710.000000000000000	318710.000000000000000	318710.000000000000000	318710.000000000000000	319360.999999999941792	319360.999999999941792	319360.999999999941792	319360.999999999941792	319360.999999999941792	319912.000000000000000
Eddelak	1361	9446327.817	12	1893.359999999999900	1886.809999999999945	1840.839999999999918	1842.730000000000018	1858.140000000000100	1875.450000000000045	1880.210000000000036	1897.769999999999982	1897.279999999999973	1897.619999999999891	1899.460000000000036	1901.730000000000018	1908.900000000000091	1909.740000000000009	1907.190000000000055	1909.539999999999964	1910.539999999999964	1913.710000000000036	1913.039999999999964	1948.930000000000064	1950.670000000000073	1940.759999999999991	1971.680000000000064	1964.079999999999927	1968.910000000000082	1964.400000000000091	1935.700000000000045	1933.009999999999991	1934.509999999999991	1940.849999999999909	1954.109999999999900	1995.099999999999909	2003.190000000000055	2005.730000000000018	671433.000000000000000	671433.000000000000000	671433.000000000000000	671433.000000000000000	671433.000000000000000	671433.000000000000000	672464.000000000000000	673062.000000000116415	673062.000000000116415	673062.000000000116415	673062.000000000116415	674761.999999999883585
Eggstedt	745	12798110.440	13	1107.150000000000091	1103.319999999999936	1082.069999999999936	1083.190000000000055	1092.240000000000009	1096.670000000000073	1099.460000000000036	1109.730000000000018	1115.250000000000000	1115.450000000000045	1116.529999999999973	1117.859999999999900	1119.900000000000091	1118.869999999999891	1117.369999999999891	1118.750000000000000	1119.339999999999918	1133.460000000000036	1132.759999999999991	1133.670000000000073	1132.710000000000036	1126.950000000000045	1124.480000000000018	1120.150000000000091	1116.509999999999991	1113.960000000000036	1097.680000000000064	1097.200000000000045	1098.049999999999955	1118.430000000000064	1126.000000000000000	1132.559999999999945	1133.490000000000009	1135.250000000000000	527518.000000000000000	527518.000000000000000	528730.000000000000000	528730.000000000000000	528730.000000000000000	528730.000000000000000	528730.000000000000000	528730.000000000000000	528730.000000000000000	528730.000000000000000	528730.000000000000000	532913.000000000000000
Frestedt	344	10304492.270	14	392.589999999999975	391.240000000000009	381.700000000000045	382.100000000000023	388.410000000000025	388.879999999999995	389.870000000000005	393.509999999999991	393.410000000000025	393.480000000000018	397.049999999999955	397.529999999999973	398.259999999999991	397.879999999999995	397.349999999999909	397.839999999999975	398.050000000000011	398.430000000000007	398.189999999999998	416.060000000000002	435.079999999999984	432.879999999999995	431.920000000000016	430.259999999999991	428.859999999999957	427.879999999999995	426.089999999999975	425.500000000000000	425.830000000000041	427.230000000000018	430.109999999999957	440.029999999999973	440.400000000000091	440.950000000000045	267840.000000000000000	267840.000000000000000	267840.000000000000000	267840.000000000000000	268503.000000000000000	268503.000000000000000	268503.000000000000000	268503.000000000000000	268503.000000000000000	268503.000000000000000	268503.000000000000000	268503.000000000000000
Großenrade	470	10292987.330	15	431.129999999999995	429.629999999999995	419.160000000000025	419.599999999999909	423.660000000000025	427.040000000000020	428.129999999999995	432.129999999999995	432.009999999999991	432.089999999999975	433.089999999999975	433.599999999999909	434.399999999999977	433.990000000000009	433.420000000000016	433.950000000000045	442.149999999999977	442.579999999999984	442.310000000000002	444.939999999999998	444.560000000000002	442.310000000000002	441.339999999999975	443.740000000000009	442.300000000000011	441.290000000000020	434.839999999999975	434.240000000000009	434.579999999999984	436.000000000000000	438.949999999999989	441.980000000000018	442.339999999999975	442.899999999999977	333168.999999999941792	333168.999999999941792	333168.999999999941792	333168.999999999941792	333259.000000000058208	333259.000000000058208	333259.000000000058208	333259.000000000058208	333259.000000000058208	333259.000000000058208	334924.000000000000000	334924.000000000000000
Hochdonn	1101	5466389.117	16	1489.640000000000100	1484.490000000000009	1448.319999999999936	1449.809999999999945	1461.929999999999836	1475.549999999999955	1479.299999999999955	1493.119999999999891	1492.730000000000018	1493.000000000000000	1494.449999999999818	1496.230000000000018	1504.119999999999891	1502.719999999999800	1515.599999999999909	1517.480000000000018	1526.699999999999818	1529.220000000000027	1528.269999999999982	1529.500000000000000	1532.789999999999964	1524.990000000000009	1521.650000000000091	1515.789999999999964	1523.789999999999964	1520.299999999999955	1499.750000000000000	1497.659999999999854	1498.809999999999945	1503.730000000000018	1518.659999999999854	1536.940000000000055	1544.170000000000073	1546.130000000000109	581107.000000000000000	581107.000000000000000	581107.000000000000000	581107.000000000000000	581107.000000000000000	581107.000000000000000	582134.000000000000000	582134.000000000000000	586490.000000000000000	586490.000000000000000	588481.000000000000000	588778.000000000000000
Kuden	607	11376569.010	17	655.899999999999977	653.629999999999995	637.710000000000036	638.360000000000014	643.700000000000045	649.700000000000045	651.350000000000023	657.429999999999950	657.259999999999991	657.379999999999995	658.019999999999982	658.799999999999955	669.409999999999968	668.789999999999964	667.899999999999977	668.730000000000018	674.210000000000036	677.279999999999973	676.860000000000014	677.409999999999968	689.519999999999982	687.259999999999991	688.809999999999945	686.149999999999977	684.169999999999959	682.610000000000014	672.639999999999986	671.700000000000045	672.220000000000027	674.429999999999950	678.990000000000009	683.929999999999950	684.500000000000000	685.360000000000014	382880.000000000000000	382880.000000000000000	383315.000000000058208	383315.000000000058208	383315.000000000058208	383315.000000000058208	385111.000000000058208	385111.000000000058208	387552.999999999941792	387552.999999999941792	388748.999999999941792	389247.000000000058208
Quickborn	192	6984711.171	18	176.180000000000007	175.569999999999993	171.289999999999992	171.469999999999999	172.900000000000006	174.509999999999991	174.949999999999989	176.590000000000003	176.539999999999992	176.569999999999993	176.740000000000009	176.949999999999989	177.280000000000001	177.110000000000014	176.879999999999995	177.099999999999994	177.189999999999998	177.360000000000014	177.250000000000000	177.389999999999986	180.069999999999993	179.150000000000006	178.759999999999991	178.069999999999993	177.490000000000009	177.090000000000003	174.500000000000000	174.259999999999991	174.389999999999986	174.960000000000008	176.150000000000006	177.180000000000007	177.319999999999993	177.550000000000011	186694.000000000000000	186694.000000000000000	186694.000000000000000	186694.000000000000000	186694.000000000000000	186694.000000000000000	186694.000000000000000	186694.000000000000000	186694.000000000000000	186694.000000000000000	186694.000000000000000	186694.000000000000000
Sankt Michaelisdonn	3417	23055262.170	19	3505.920000000000073	3504.260000000000218	3418.880000000000109	3422.400000000000091	3451.010000000000218	3472.760000000000218	3481.579999999999927	3524.619999999999891	3523.699999999999818	3524.340000000000146	3527.760000000000218	3531.960000000000036	3575.179999999999836	3571.869999999999891	3570.349999999999909	3574.760000000000218	3627.659999999999854	3634.320000000000164	3633.179999999999836	3636.110000000000127	3640.500000000000000	3622.000000000000000	3614.059999999999945	3600.139999999999873	3590.989999999999782	3587.670000000000073	3535.260000000000218	3530.340000000000146	3533.079999999999927	3544.659999999999854	3568.650000000000091	3591.300000000000182	3603.500000000000000	3611.400000000000091	1637056.000000000000000	1640851.000000000000000	1640851.000000000000000	1644120.000000000000000	1644120.000000000000000	1644120.000000000000000	1655562.000000000000000	1655562.000000000000000	1657575.000000000000000	1657575.000000000000000	1668643.000000000000000	1669315.999999999767169
Süderhastedt	808	15617815.280	20	1322.299999999999955	1320.099999999999909	1287.940000000000055	1311.539999999999964	1336.150000000000091	1309.789999999999964	1313.119999999999891	1327.769999999999982	1327.430000000000064	1350.609999999999900	1365.859999999999900	1369.660000000000082	1372.170000000000073	1371.319999999999936	1369.490000000000009	1371.180000000000064	1371.900000000000091	1373.220000000000027	1372.369999999999891	1373.470000000000027	1383.390000000000100	1377.730000000000018	1374.710000000000036	1369.410000000000082	1377.230000000000018	1374.079999999999927	1354.000000000000000	1352.119999999999891	1353.170000000000073	1357.609999999999900	1366.789999999999964	1379.730000000000018	1380.869999999999891	1382.619999999999891	568744.000000000000000	569570.000000000000000	569570.000000000000000	576913.000000000000000	579685.000000000000000	580609.000000000000000	580609.000000000000000	580697.000000000000000	580697.000000000000000	580697.000000000000000	580697.000000000000000	580697.000000000000000
Diekhusen-Fahrstedt	712	7525384.321	21	697.419999999999959	695.000000000000000	678.070000000000050	681.269999999999982	686.950000000000045	690.809999999999945	692.570000000000050	699.039999999999964	698.859999999999900	701.549999999999955	702.230000000000018	703.070000000000050	704.360000000000014	703.700000000000045	702.759999999999991	714.309999999999945	714.679999999999950	715.370000000000005	733.639999999999986	734.240000000000009	777.850000000000023	773.899999999999977	772.200000000000045	769.220000000000027	766.730000000000018	764.980000000000018	753.799999999999955	752.750000000000000	755.610000000000014	763.910000000000082	769.070000000000050	773.549999999999955	774.190000000000055	775.169999999999959	384082.000000000000000	384082.000000000000000	384082.000000000000000	384931.000000000058208	384931.000000000058208	384931.000000000058208	384931.000000000058208	384931.000000000058208	384931.000000000058208	387486.000000000000000	387486.000000000000000	387486.000000000000000
Friedrichskoog	2570	63180268.150	22	3751.190000000000055	3753.070000000000164	3661.849999999999909	3674.869999999999891	3705.579999999999927	3715.710000000000036	3725.149999999999636	3774.880000000000109	3774.130000000000109	3784.329999999999927	3788.000000000000000	3808.530000000000200	3855.430000000000291	3851.859999999999673	3869.010000000000218	3873.789999999999964	3908.569999999999709	4009.500000000000000	4108.289999999999964	4111.609999999999673	4167.440000000000509	4168.149999999999636	4180.699999999999818	4174.050000000000182	4175.149999999999636	4165.590000000000146	4111.940000000000509	4107.529999999999745	4116.020000000000437	4220.840000000000146	4250.700000000000728	4281.829999999999927	4309.060000000000400	4317.899999999999636	2511425.000000000000000	2518862.000000000000000	2519033.000000000000000	2522624.000000000000000	2522624.000000000000000	2527581.000000000000000	2541756.000000000000000	2544033.000000000000000	2561283.000000000000000	2563067.000000000000000	2573657.000000000000000	2599994.000000000000000
Helse	836	11805390.640	23	603.509999999999991	601.429999999999950	586.779999999999973	587.379999999999995	592.289999999999964	597.809999999999945	599.329999999999927	604.929999999999950	604.769999999999982	604.879999999999995	605.460000000000036	606.190000000000055	607.289999999999964	614.610000000000014	613.779999999999973	615.089999999999918	620.070000000000050	628.009999999999991	627.620000000000005	629.779999999999973	641.649999999999977	638.379999999999995	645.140000000000100	642.650000000000091	640.570000000000050	639.100000000000023	631.079999999999927	630.190000000000055	633.929999999999950	636.009999999999991	647.390000000000100	651.170000000000073	651.690000000000055	652.519999999999982	494204.999999999941792	494947.000000000058208	494947.000000000058208	494947.000000000058208	494947.000000000058208	494947.000000000058208	494947.000000000058208	497499.000000000058208	497499.000000000058208	498115.000000000058208	500716.000000000000000	504442.000000000000000
Kaiser-Wilhelm-Koog	359	14087336.370	24	593.419999999999959	591.370000000000005	576.960000000000036	577.549999999999955	582.379999999999995	587.809999999999945	589.299999999999955	594.799999999999955	594.649999999999977	594.759999999999991	595.330000000000041	596.039999999999964	597.129999999999995	596.580000000000041	595.779999999999973	602.440000000000055	602.759999999999991	603.340000000000032	603.940000000000055	604.429999999999950	610.019999999999982	606.919999999999959	605.590000000000032	603.259999999999991	607.190000000000055	605.799999999999955	596.950000000000045	596.120000000000005	596.590000000000032	598.539999999999964	602.590000000000032	606.100000000000023	608.700000000000045	611.620000000000005	486596.000000000000000	486596.000000000000000	486596.000000000000000	486596.000000000000000	486596.000000000000000	486596.000000000000000	487008.999999999941792	487008.999999999941792	487008.999999999941792	489036.000000000000000	489036.000000000000000	489172.999999999941792
Kronprinzenkoog	811	28087349.410	25	1326.930000000000064	1322.339999999999918	1290.119999999999891	1291.450000000000045	1302.240000000000009	1314.369999999999891	1317.710000000000036	1330.019999999999982	1329.670000000000073	1329.910000000000082	1331.210000000000036	1340.659999999999854	1373.689999999999827	1381.330000000000155	1392.440000000000055	1400.190000000000055	1403.819999999999936	1406.369999999999891	1405.500000000000000	1406.630000000000109	1437.669999999999845	1430.359999999999900	1439.599999999999909	1434.049999999999955	1433.609999999999900	1431.839999999999918	1410.919999999999845	1412.799999999999955	1413.899999999999636	1418.530000000000200	1428.140000000000100	1458.789999999999964	1460.190000000000055	1462.039999999999964	877184.000000000000000	877184.000000000000000	877184.000000000000000	877184.000000000000000	877184.000000000000000	879294.000000000116415	893357.000000000000000	894385.000000000000000	897969.000000000000000	899548.000000000000000	900111.000000000000000	901289.000000000000000
Marne	5832	4826852.418	26	5499.060000000000400	5524.229999999999563	5389.630000000000109	5401.060000000000400	5559.689999999999600	5447.050000000000182	5460.889999999999418	5556.319999999999709	5554.879999999999200	5561.939999999999600	5683.340000000000146	5701.079999999999927	5749.090000000000146	5767.149999999999636	5799.950000000000728	5868.590000000000146	5923.030000000000655	5975.270000000000437	5984.649999999999636	5998.649999999999636	6028.409999999999854	5997.770000000000437	5991.649999999999636	5971.689999999999600	5970.199999999999818	5956.550000000000182	5869.530000000000655	5861.360000000000582	5865.920000000000073	5892.489999999999782	5932.360000000000582	5966.950000000000728	5972.449999999999818	5987.199999999999818	1847059.999999999767169	1858518.000000000000000	1858518.000000000000000	1859771.000000000000000	1893485.000000000000000	1895914.000000000000000	1908747.000000000000000	1922594.000000000000000	1933704.000000000000000	1950886.000000000000000	1963351.000000000000000	1976323.000000000000000
Marnerdeich	404	1303891.873	27	346.579999999999984	345.379999999999995	336.970000000000027	337.310000000000002	340.129999999999995	343.300000000000011	344.170000000000016	347.389999999999986	347.300000000000011	347.360000000000014	347.699999999999989	348.110000000000014	348.750000000000000	348.430000000000007	347.959999999999980	348.389999999999986	353.529999999999973	353.870000000000005	353.649999999999977	353.930000000000007	353.629999999999995	351.829999999999984	351.060000000000002	349.709999999999980	348.569999999999993	347.779999999999973	342.699999999999989	349.579999999999984	349.850000000000023	351.000000000000000	353.370000000000005	355.430000000000007	355.730000000000018	356.180000000000007	115837.000000000000000	115837.000000000000000	115837.000000000000000	115837.000000000000000	115837.000000000000000	115837.000000000000000	115837.000000000000000	115837.000000000000000	115837.000000000000000	115837.000000000000000	117660.000000000000000	117660.000000000000000
Neufeld	574	10491091.500	28	576.279999999999973	574.289999999999964	560.289999999999964	560.879999999999995	565.570000000000050	570.829999999999927	572.279999999999973	577.620000000000005	577.480000000000018	577.579999999999927	578.139999999999986	578.829999999999927	579.889999999999986	579.350000000000023	587.909999999999968	594.139999999999986	594.460000000000036	595.029999999999973	594.649999999999977	595.360000000000014	594.860000000000014	591.829999999999927	604.049999999999955	601.720000000000027	599.769999999999982	598.399999999999977	589.650000000000091	588.840000000000032	589.289999999999964	591.220000000000027	595.220000000000027	611.549999999999955	612.519999999999982	614.629999999999995	415732.999999999941792	415732.999999999941792	415732.999999999941792	415732.999999999941792	415732.999999999941792	415732.999999999941792	417164.999999999941792	419812.000000000000000	422886.000000000000000	424220.999999999941792	424220.999999999941792	424220.999999999941792
Neufelderkoog	122	10503331.990	29	510.050000000000011	508.279999999999973	495.900000000000091	496.410000000000025	500.560000000000002	505.220000000000027	506.509999999999991	511.230000000000018	511.100000000000023	511.199999999999989	511.689999999999998	512.299999999999955	513.240000000000009	512.759999999999991	512.070000000000050	512.700000000000045	512.980000000000018	513.470000000000027	513.149999999999977	513.570000000000050	513.129999999999995	514.480000000000018	525.740000000000009	523.720000000000027	522.019999999999982	520.830000000000041	513.210000000000036	512.500000000000000	525.769999999999982	527.500000000000000	531.059999999999945	543.539999999999964	543.990000000000009	544.680000000000064	402283.000000000058208	402283.000000000058208	402283.000000000058208	402283.000000000058208	402283.000000000058208	402283.000000000058208	402283.000000000058208	402283.000000000058208	402283.000000000058208	402283.000000000058208	402283.000000000058208	402283.000000000058208
Ramhusen	159	4790982.597	30	381.129999999999995	379.810000000000002	370.560000000000002	370.939999999999998	374.040000000000020	377.519999999999982	378.480000000000018	382.019999999999982	381.920000000000016	381.990000000000009	382.360000000000014	382.810000000000002	383.509999999999991	383.160000000000025	382.649999999999977	383.120000000000005	383.319999999999993	383.689999999999998	383.449999999999989	383.759999999999991	395.139999999999986	393.139999999999986	392.269999999999982	390.759999999999991	389.490000000000009	388.600000000000023	382.930000000000007	382.389999999999986	382.689999999999998	383.949999999999989	386.540000000000020	477.509999999999991	477.899999999999977	478.509999999999991	244443.000000000000000	244443.000000000000000	244443.000000000000000	244443.000000000000000	244443.000000000000000	244443.000000000000000	246217.000000000000000	246217.000000000000000	246217.000000000000000	246217.000000000000000	246217.000000000000000	246217.000000000000000
Schmedeswurth	183	5893810.051	31	374.660000000000025	373.370000000000005	364.269999999999982	364.639999999999986	367.689999999999998	371.120000000000005	372.060000000000002	375.540000000000020	375.439999999999998	375.509999999999991	375.870000000000005	376.319999999999993	377.009999999999991	376.660000000000025	376.149999999999977	376.620000000000005	376.819999999999993	382.139999999999986	381.899999999999977	382.209999999999980	381.879999999999995	379.939999999999998	379.110000000000014	377.649999999999977	376.420000000000016	375.560000000000002	370.069999999999993	369.560000000000002	390.689999999999998	391.970000000000027	394.620000000000005	396.920000000000016	397.250000000000000	397.750000000000000	237871.000000000000000	237871.000000000000000	237871.000000000000000	237871.000000000000000	237871.000000000000000	237871.000000000000000	237871.000000000000000	237871.000000000000000	237871.000000000000000	237871.000000000000000	237871.000000000000000	238795.000000000000000
Trennewurth	244	8071915.428	32	392.600000000000023	391.230000000000018	381.709999999999980	382.100000000000023	385.290000000000020	388.879999999999995	389.870000000000005	393.509999999999991	393.399999999999977	393.490000000000009	393.870000000000005	394.319999999999993	395.050000000000011	394.689999999999998	394.160000000000025	394.639999999999986	395.699999999999989	396.089999999999975	395.839999999999975	396.160000000000025	399.400000000000091	397.370000000000005	396.500000000000000	394.970000000000027	393.689999999999998	392.790000000000020	387.049999999999955	416.589999999999975	416.910000000000025	418.279999999999973	421.110000000000014	423.560000000000002	423.910000000000025	424.450000000000045	271685.000000000000000	271685.000000000000000	271685.000000000000000	271685.000000000000000	271685.000000000000000	271685.000000000000000	271685.000000000000000	273779.000000000000000	273779.000000000000000	273779.000000000000000	275637.000000000000000	275637.000000000000000
Volsemenhusen	355	16732300.670	33	1007.480000000000018	1004.000000000000000	979.529999999999973	980.539999999999964	992.820000000000050	997.950000000000045	1000.490000000000009	1009.830000000000041	1009.570000000000050	1009.750000000000000	1014.899999999999977	1016.110000000000014	1017.960000000000036	1017.019999999999982	1018.360000000000014	1025.039999999999964	1025.579999999999927	1029.269999999999982	1028.630000000000109	1029.460000000000036	1050.980000000000018	1045.640000000000100	1043.349999999999909	1042.720000000000027	1051.839999999999918	1049.430000000000064	1034.099999999999909	1032.660000000000082	1033.460000000000036	1060.289999999999964	1067.470000000000027	1073.690000000000055	1082.089999999999918	1091.779999999999973	636897.000000000000000	636897.000000000000000	636897.000000000000000	636899.000000000000000	637665.999999999883585	637665.999999999883585	637665.999999999883585	637665.999999999883585	638127.000000000000000	640574.000000000116415	640574.000000000116415	641199.000000000000000
Barkenholm	160	5058209.169	34	207.710000000000008	207.000000000000000	201.949999999999989	202.159999999999997	203.849999999999994	205.750000000000000	206.270000000000010	208.199999999999989	208.139999999999986	208.180000000000007	208.379999999999995	208.629999999999995	209.009999999999991	208.819999999999993	208.539999999999992	208.800000000000011	208.909999999999997	209.110000000000014	208.979999999999990	209.150000000000006	218.129999999999995	217.020000000000010	216.539999999999992	215.710000000000008	215.009999999999991	214.520000000000010	211.379999999999995	211.090000000000003	211.250000000000000	211.949999999999989	213.379999999999995	214.620000000000005	214.800000000000011	215.069999999999993	132336.000000000000000	132336.000000000000000	132336.000000000000000	132336.000000000000000	132336.000000000000000	132336.000000000000000	132336.000000000000000	132336.000000000000000	132336.000000000000000	132336.000000000000000	132336.000000000000000	132336.000000000000000
Bergewöhrden	33	2658021.686	35	81.090000000000003	81.670000000000002	79.680000000000007	79.769999999999996	80.430000000000007	80.319999999999993	80.519999999999996	82.150000000000006	82.129999999999995	82.140000000000001	82.219999999999999	82.319999999999993	82.469999999999999	82.390000000000001	82.280000000000001	82.379999999999995	82.430000000000007	82.510000000000005	82.459999999999994	83.519999999999996	83.450000000000003	83.030000000000001	82.849999999999994	82.530000000000001	82.260000000000005	82.069999999999993	80.870000000000005	80.760000000000005	80.819999999999993	81.090000000000003	81.640000000000001	88.420000000000002	88.489999999999995	88.599999999999994	49267.000000000000000	49447.000000000000000	49447.000000000000000	49447.000000000000000	49447.000000000000000	49447.000000000000000	49447.000000000000000	49447.000000000000000	49447.000000000000000	49447.000000000000000	49447.000000000000000	49447.000000000000000
Dellstedt	741	21867650.640	36	1158.930000000000064	1154.920000000000073	1130.630000000000109	1140.170000000000073	1154.460000000000036	1147.970000000000027	1150.890000000000100	1161.630000000000109	1165.299999999999955	1174.130000000000109	1180.140000000000100	1181.539999999999964	1183.700000000000045	1182.609999999999900	1191.259999999999991	1192.740000000000009	1199.470000000000027	1200.619999999999891	1199.869999999999891	1203.970000000000027	1214.960000000000036	1215.609999999999900	1212.940000000000055	1208.269999999999982	1213.180000000000064	1210.400000000000091	1197.109999999999900	1228.549999999999955	1229.500000000000000	1237.829999999999927	1246.210000000000036	1260.339999999999918	1261.380000000000109	1267.099999999999909	484646.000000000000000	484646.000000000000000	485602.000000000000000	487242.000000000000000	488264.000000000000000	488264.000000000000000	488264.000000000000000	488264.000000000000000	489454.000000000000000	489454.000000000000000	492440.999999999941792	492479.000000000058208
Delve	696	15931878.850	37	718.179999999999950	715.700000000000045	698.259999999999991	698.980000000000018	704.820000000000050	711.389999999999986	713.190000000000055	719.850000000000023	719.670000000000073	719.800000000000182	720.490000000000009	721.350000000000023	722.679999999999950	722.009999999999991	721.040000000000077	721.940000000000055	728.519999999999982	729.220000000000027	728.769999999999982	729.360000000000014	732.259999999999991	728.529999999999973	726.940000000000055	724.139999999999986	721.790000000000077	720.139999999999986	709.620000000000005	708.629999999999995	709.179999999999950	715.910000000000082	720.750000000000000	727.559999999999945	728.160000000000082	729.080000000000041	406616.000000000000000	406616.000000000000000	406616.000000000000000	406616.000000000000000	406616.000000000000000	406616.000000000000000	406616.000000000000000	406616.000000000000000	406616.000000000000000	406616.000000000000000	408999.000000000058208	408999.000000000058208
Dörpling	602	7947569.629	38	627.399999999999977	625.230000000000018	611.879999999999995	612.509999999999991	617.629999999999995	621.460000000000036	623.039999999999964	628.860000000000014	630.639999999999986	630.750000000000000	631.370000000000005	632.120000000000005	635.980000000000018	635.389999999999986	639.659999999999968	640.450000000000045	653.889999999999986	660.980000000000018	660.570000000000050	661.100000000000023	696.129999999999995	701.649999999999977	700.110000000000014	697.409999999999968	695.149999999999977	693.559999999999945	683.429999999999950	682.480000000000018	683.009999999999991	685.250000000000000	689.879999999999995	701.659999999999968	702.240000000000009	707.740000000000009	329846.000000000000000	329846.000000000000000	330652.000000000000000	330652.000000000000000	330652.000000000000000	330652.000000000000000	331216.000000000000000	331216.000000000000000	332328.999999999941792	332328.999999999941792	334662.000000000000000	336930.000000000000000
Fedderingen	286	9776450.076	39	384.189999999999998	382.860000000000014	375.099999999999909	375.490000000000009	378.620000000000005	380.560000000000002	381.519999999999982	385.080000000000041	386.610000000000014	386.669999999999959	387.050000000000011	387.509999999999991	388.220000000000027	387.860000000000014	387.339999999999975	387.819999999999993	388.019999999999982	388.389999999999986	388.160000000000025	388.470000000000027	388.139999999999986	386.160000000000025	385.310000000000002	383.839999999999975	382.589999999999975	381.720000000000027	376.139999999999986	375.610000000000014	375.910000000000025	383.069999999999993	390.039999999999964	393.699999999999989	394.019999999999982	407.550000000000011	257761.000000000000000	257761.000000000000000	258068.000000000000000	258068.000000000000000	258068.000000000000000	258068.000000000000000	258068.000000000000000	258068.000000000000000	258068.000000000000000	258068.000000000000000	258068.000000000000000	258068.000000000000000
Gaushorn	170	6593896.438	40	314.439999999999998	318.660000000000025	310.899999999999977	311.220000000000027	313.819999999999993	311.470000000000027	312.259999999999991	320.509999999999991	320.430000000000007	320.490000000000009	320.800000000000011	321.180000000000007	321.769999999999982	321.470000000000027	321.040000000000020	321.439999999999998	321.610000000000014	321.920000000000016	321.709999999999980	321.970000000000027	321.699999999999989	320.069999999999993	319.360000000000014	318.129999999999995	317.100000000000023	316.379999999999995	311.750000000000000	311.319999999999993	311.560000000000002	312.579999999999984	314.699999999999989	316.529999999999973	316.790000000000020	317.189999999999998	195719.000000000000000	196770.000000000000000	196770.000000000000000	196770.000000000000000	197183.000000000000000	197183.000000000000000	197183.000000000000000	197183.000000000000000	197183.000000000000000	197183.000000000000000	197183.000000000000000	197183.000000000000000
Glüsing	110	4735122.667	41	385.459999999999980	384.120000000000005	374.759999999999991	375.149999999999977	378.290000000000020	381.810000000000002	382.779999999999973	386.360000000000014	386.259999999999991	386.329999999999984	386.699999999999989	387.160000000000025	387.870000000000005	387.509999999999991	386.990000000000009	387.470000000000027	387.670000000000016	388.050000000000011	387.800000000000011	388.120000000000005	397.550000000000011	395.529999999999973	394.660000000000025	393.139999999999986	391.860000000000014	390.970000000000027	385.250000000000000	384.720000000000027	393.600000000000023	398.800000000000011	408.519999999999982	418.319999999999993	418.660000000000025	419.189999999999998	231643.000000000000000	231643.000000000000000	232090.000000000000000	232090.000000000000000	232090.000000000000000	232090.000000000000000	232090.000000000000000	232090.000000000000000	232090.000000000000000	232090.000000000000000	232090.000000000000000	232090.000000000000000
Groven	86	7910082.987	42	253.000000000000000	252.129999999999995	245.990000000000009	246.250000000000000	248.300000000000011	250.610000000000014	251.250000000000000	253.599999999999966	253.530000000000001	253.580000000000013	253.819999999999993	254.120000000000005	254.590000000000032	254.349999999999994	254.020000000000010	254.330000000000013	254.460000000000008	254.709999999999980	254.550000000000011	254.750000000000000	254.539999999999992	253.250000000000000	252.689999999999998	251.709999999999980	250.900000000000006	250.319999999999993	246.669999999999987	246.319999999999993	251.430000000000007	252.330000000000013	254.039999999999992	255.519999999999982	255.729999999999990	256.060000000000002	209090.000000000000000	209090.000000000000000	209090.000000000000000	209090.000000000000000	209090.000000000000000	209090.000000000000000	209090.000000000000000	209090.000000000000000	209090.000000000000000	209090.000000000000000	209090.000000000000000	209090.000000000000000
Hemme	493	16778349.440	43	749.820000000000050	747.220000000000027	729.019999999999982	729.779999999999973	735.870000000000005	742.720000000000027	744.610000000000014	751.570000000000050	751.379999999999995	751.509999999999991	752.230000000000018	758.519999999999982	759.889999999999986	759.190000000000055	784.710000000000036	785.690000000000055	786.099999999999909	801.949999999999818	801.460000000000036	802.090000000000032	802.079999999999927	798.000000000000000	796.240000000000009	793.179999999999950	797.070000000000050	801.269999999999982	789.559999999999945	788.470000000000027	794.049999999999955	796.649999999999977	818.009999999999991	822.769999999999982	824.860000000000014	825.899999999999977	685844.000000000000000	685844.000000000000000	685844.000000000000000	685844.000000000000000	685844.000000000000000	690549.000000000000000	692044.000000000000000	692044.000000000000000	699573.000000000000000	699573.000000000000000	699573.000000000000000	706613.000000000000000
Hennstedt	1940	21903232.410	44	2546.599999999999909	2541.030000000000200	2479.130000000000109	2487.349999999999909	2508.139999999999873	2522.500000000000000	2528.920000000000073	2555.789999999999964	2555.139999999999873	2561.440000000000055	2563.909999999999854	2566.969999999999800	2574.619999999999891	2572.230000000000018	2572.940000000000055	2579.050000000000182	2582.869999999999891	2592.429999999999836	2590.809999999999945	2602.239999999999782	2613.469999999999800	2600.190000000000055	2594.480000000000018	2584.489999999999782	2576.100000000000364	2571.380000000000109	2600.489999999999782	2596.869999999999891	2598.880000000000109	2637.260000000000218	2657.530000000000200	2674.530000000000200	2676.719999999999800	2694.550000000000182	1002621.000000000000000	1003573.000000000000000	1003573.000000000000000	1006733.000000000000000	1006733.000000000000000	1006733.000000000000000	1007273.999999999883585	1007273.999999999883585	1009224.000000000000000	1010045.000000000000000	1010583.000000000000000	1013327.000000000000000
Hövede	61	2928524.251	45	233.680000000000007	232.870000000000005	227.199999999999989	227.430000000000007	229.330000000000013	231.469999999999999	232.060000000000002	234.229999999999990	234.169999999999987	234.210000000000008	234.439999999999998	234.710000000000008	247.659999999999997	249.650000000000006	249.319999999999993	249.629999999999995	249.759999999999991	251.080000000000013	250.919999999999987	251.120000000000005	250.909999999999997	249.629999999999995	249.090000000000003	248.129999999999995	247.319999999999993	246.759999999999991	243.150000000000006	242.810000000000002	243.000000000000000	243.800000000000011	245.449999999999989	246.879999999999995	247.250000000000000	247.569999999999993	95206.000000000000000	95206.000000000000000	95206.000000000000000	95206.000000000000000	95206.000000000000000	95206.000000000000000	96636.000000000000000	96894.000000000000000	96894.000000000000000	96894.000000000000000	96894.000000000000000	97096.000000000000000
Hollingstedt	293	9592794.297	46	465.950000000000045	464.329999999999984	453.020000000000039	453.490000000000009	457.279999999999973	461.540000000000020	462.709999999999980	467.039999999999964	466.910000000000025	467.000000000000000	467.450000000000045	468.009999999999991	470.459999999999980	470.029999999999973	469.389999999999986	469.980000000000018	470.229999999999961	471.250000000000000	470.959999999999980	471.339999999999975	482.399999999999977	481.170000000000016	480.120000000000005	478.259999999999991	476.709999999999980	475.620000000000005	468.670000000000016	468.019999999999982	472.699999999999989	474.240000000000009	477.460000000000036	480.240000000000009	480.629999999999995	481.250000000000000	228122.000000000000000	228122.000000000000000	228122.000000000000000	228122.000000000000000	228122.000000000000000	228122.000000000000000	228576.000000000000000	228576.000000000000000	228576.000000000000000	228576.000000000000000	228576.000000000000000	228696.000000000000000
Karolinenkoog	149	17593916.870	47	313.970000000000027	312.879999999999995	305.269999999999982	305.580000000000041	308.129999999999995	311.000000000000000	311.789999999999964	314.699999999999989	314.629999999999995	314.680000000000007	314.990000000000009	315.360000000000014	315.930000000000007	315.649999999999977	315.220000000000027	315.620000000000005	315.779999999999973	316.079999999999984	315.889999999999986	316.139999999999986	315.970000000000027	314.370000000000005	313.669999999999959	314.670000000000016	314.089999999999975	313.370000000000005	311.319999999999993	310.879999999999995	311.120000000000005	312.149999999999977	314.259999999999991	329.560000000000002	329.830000000000041	330.250000000000000	402863.000000000058208	403391.000000000058208	403391.000000000058208	403391.000000000058208	403391.000000000058208	403399.000000000058208	404339.000000000058208	404339.000000000058208	404347.000000000058208	404347.000000000058208	410290.000000000000000	412960.999999999941792
Kleve	418	12833473.050	48	445.889999999999986	444.350000000000023	433.529999999999973	433.980000000000018	437.610000000000014	441.680000000000007	442.800000000000011	446.939999999999998	446.819999999999993	446.910000000000025	447.339999999999975	447.870000000000005	448.689999999999998	448.269999999999982	447.670000000000016	448.230000000000018	448.459999999999980	448.889999999999986	448.610000000000014	448.970000000000027	450.220000000000027	447.939999999999998	446.949999999999989	445.230000000000018	443.790000000000020	442.759999999999991	436.300000000000011	435.690000000000055	436.029999999999973	437.460000000000036	440.420000000000016	450.150000000000091	450.529999999999973	451.100000000000023	330212.000000000000000	330212.000000000000000	330212.000000000000000	330212.000000000000000	330212.000000000000000	330212.000000000000000	330212.000000000000000	330212.000000000000000	330212.000000000000000	330212.000000000000000	330212.000000000000000	330212.000000000000000
Krempel	595	4890466.715	49	438.410000000000025	436.899999999999977	426.250000000000000	426.689999999999998	430.259999999999991	434.259999999999991	435.370000000000005	439.430000000000007	439.319999999999993	439.399999999999977	439.829999999999984	440.350000000000023	441.149999999999977	440.750000000000000	440.160000000000025	440.699999999999989	443.980000000000018	452.000000000000000	451.720000000000027	452.079999999999984	461.430000000000007	459.089999999999975	458.079999999999984	456.310000000000002	454.829999999999984	453.790000000000020	447.160000000000025	446.540000000000020	446.889999999999986	448.350000000000023	451.389999999999986	454.019999999999982	454.389999999999986	454.970000000000027	205986.000000000000000	205986.000000000000000	205986.000000000000000	205986.000000000000000	205986.000000000000000	205986.000000000000000	205986.000000000000000	205986.000000000000000	205986.000000000000000	205986.000000000000000	206625.000000000000000	208512.000000000000000
Lehe	1093	18697448.020	50	655.220000000000027	652.970000000000027	637.059999999999945	637.709999999999923	643.039999999999964	649.029999999999973	650.690000000000055	656.759999999999991	656.590000000000032	656.710000000000036	657.340000000000032	658.120000000000005	659.330000000000041	658.720000000000027	658.909999999999968	659.720000000000027	660.700000000000045	666.139999999999986	665.730000000000018	675.449999999999818	697.779999999999973	694.230000000000018	692.700000000000045	690.039999999999964	688.990000000000009	687.410000000000082	677.370000000000005	676.419999999999959	676.950000000000045	679.170000000000073	683.769999999999982	687.750000000000000	688.320000000000050	689.190000000000055	510342.000000000000000	510342.000000000000000	510342.000000000000000	510396.000000000000000	510396.000000000000000	510396.000000000000000	510396.000000000000000	510396.000000000000000	510671.000000000058208	510671.000000000058208	511548.999999999941792	513490.000000000000000
Linden	867	11627914.750	51	1037.079999999999927	1033.490000000000009	1008.309999999999945	1009.350000000000023	1017.789999999999964	1027.269999999999982	1029.880000000000109	1039.500000000000000	1039.230000000000018	1039.420000000000073	1040.420000000000073	1041.660000000000082	1043.569999999999936	1045.279999999999973	1053.140000000000100	1054.450000000000045	1057.599999999999909	1077.519999999999982	1076.849999999999909	1081.650000000000091	1080.730000000000018	1075.240000000000009	1072.880000000000109	1068.750000000000000	1065.279999999999973	1062.839999999999918	1047.319999999999936	1045.859999999999900	1046.670000000000073	1052.369999999999891	1063.130000000000109	1069.329999999999927	1076.369999999999891	1078.920000000000073	517688.999999999941792	517688.999999999941792	517688.999999999941792	517688.999999999941792	517688.999999999941792	517688.999999999941792	517688.999999999941792	519052.000000000000000	522128.999999999941792	522128.999999999941792	522647.000000000058208	529676.000000000000000
Lunden	1674	4541525.295	52	1416.190000000000055	1411.299999999999955	1376.910000000000082	1378.329999999999927	1389.849999999999909	1402.799999999999955	1406.359999999999900	1419.490000000000009	1419.130000000000109	1419.380000000000109	1420.759999999999991	1422.450000000000045	1425.049999999999955	1423.730000000000018	1421.829999999999927	1423.589999999999918	1428.660000000000082	1436.450000000000045	1435.549999999999955	1440.970000000000027	1441.750000000000000	1434.420000000000073	1431.269999999999982	1425.759999999999991	1446.779999999999973	1443.470000000000027	1422.390000000000100	1420.410000000000082	1421.509999999999991	1426.170000000000073	1435.819999999999936	1444.190000000000055	1445.380000000000109	1447.210000000000036	551006.000000000000000	551006.000000000000000	551006.000000000000000	551006.000000000000000	551006.000000000000000	551006.000000000000000	551006.000000000000000	551006.000000000000000	555414.000000000000000	555414.000000000000000	556318.000000000000000	557682.000000000000000
Norderheistedt	140	4470133.084	53	309.439999999999998	309.189999999999998	301.660000000000025	301.970000000000027	304.490000000000009	306.519999999999982	307.300000000000011	310.990000000000009	310.910000000000025	310.959999999999980	311.269999999999982	311.639999999999986	312.209999999999980	311.920000000000016	311.500000000000000	311.889999999999986	312.050000000000011	312.350000000000023	312.160000000000025	312.410000000000025	312.139999999999986	310.560000000000002	309.870000000000005	308.680000000000007	307.680000000000007	306.970000000000027	302.490000000000009	302.069999999999993	312.019999999999982	313.040000000000020	315.160000000000025	317.000000000000000	317.259999999999991	317.660000000000025	185533.000000000000000	185707.000000000000000	185707.000000000000000	185707.000000000000000	185707.000000000000000	185707.000000000000000	185707.000000000000000	185707.000000000000000	185707.000000000000000	185707.000000000000000	185707.000000000000000	185707.000000000000000
Pahlen	1152	10687215.850	54	1317.400000000000091	1312.839999999999918	1289.559999999999945	1292.250000000000000	1304.119999999999891	1304.940000000000055	1308.250000000000000	1320.470000000000027	1329.099999999999909	1330.740000000000009	1333.119999999999891	1337.990000000000009	1343.059999999999945	1357.670000000000073	1355.950000000000045	1358.430000000000064	1367.269999999999982	1373.220000000000027	1393.490000000000009	1394.609999999999900	1408.069999999999936	1408.029999999999973	1404.940000000000055	1399.529999999999973	1394.990000000000009	1391.799999999999955	1371.460000000000036	1369.559999999999945	1370.619999999999891	1376.619999999999891	1385.940000000000055	1395.319999999999936	1426.059999999999945	1437.589999999999918	618109.000000000000000	618109.000000000000000	621032.000000000000000	621515.000000000000000	623699.000000000000000	624399.000000000000000	625278.000000000116415	630305.999999999883585	630593.999999999883585	631068.000000000000000	632760.000000000000000	633833.999999999883585
Rehm-Flehde-Bargen	511	14625362.100	55	559.519999999999982	557.580000000000041	544.000000000000000	544.559999999999945	549.110000000000014	554.220000000000027	555.639999999999986	560.819999999999936	560.680000000000064	560.779999999999973	561.320000000000050	561.990000000000009	563.009999999999991	562.500000000000000	561.740000000000009	562.440000000000055	562.730000000000018	563.279999999999973	562.930000000000064	563.379999999999995	578.470000000000027	575.519999999999982	574.259999999999991	572.049999999999955	570.190000000000055	568.889999999999986	560.580000000000041	559.789999999999964	560.230000000000018	562.070000000000050	565.870000000000005	569.169999999999959	569.639999999999986	573.149999999999977	418348.999999999941792	418348.999999999941792	418348.999999999941792	418348.999999999941792	418348.999999999941792	418348.999999999941792	418348.999999999941792	418348.999999999941792	420630.000000000000000	420630.000000000000000	420630.000000000000000	421010.000000000000000
Sankt Annen	322	15044297.470	56	499.899999999999977	498.170000000000016	491.980000000000018	498.490000000000009	502.660000000000025	495.170000000000016	496.430000000000007	501.060000000000002	507.060000000000002	513.340000000000032	513.840000000000032	514.450000000000045	515.389999999999986	514.909999999999968	514.220000000000027	514.860000000000014	539.370000000000005	539.889999999999986	539.549999999999955	539.990000000000009	539.529999999999973	536.789999999999964	535.610000000000014	533.549999999999955	531.809999999999945	530.600000000000023	522.850000000000023	533.110000000000014	533.529999999999973	535.279999999999973	538.899999999999977	542.039999999999964	570.629999999999995	571.350000000000023	443163.000000000058208	443163.000000000058208	444446.000000000000000	445748.000000000000000	445748.000000000000000	445748.000000000000000	445748.000000000000000	445748.000000000000000	445748.000000000000000	449032.999999999941792	452392.000000000000000	452392.000000000000000
Schalkholz	587	12549744.330	57	808.200000000000045	805.399999999999977	792.889999999999986	793.710000000000036	800.340000000000032	800.549999999999955	802.590000000000032	810.080000000000041	817.200000000000045	817.350000000000023	818.139999999999986	819.120000000000005	842.759999999999991	841.980000000000018	850.799999999999955	851.850000000000023	865.649999999999977	866.490000000000009	865.950000000000045	866.649999999999977	870.759999999999991	866.340000000000032	864.440000000000055	861.110000000000014	858.309999999999945	856.350000000000023	843.840000000000032	842.669999999999959	843.320000000000050	846.080000000000041	851.809999999999945	856.779999999999973	857.480000000000018	858.570000000000050	486412.999999999941792	486763.000000000058208	488307.000000000058208	488676.999999999941792	488835.000000000058208	488835.000000000058208	497902.000000000000000	497902.000000000000000	500926.000000000000000	501327.000000000058208	503072.000000000000000	503296.999999999941792
Schlichting	240	12467094.380	58	341.879999999999995	340.699999999999989	332.399999999999977	332.740000000000009	335.519999999999982	338.649999999999977	339.509999999999991	342.680000000000007	342.589999999999975	342.649999999999977	342.980000000000018	343.389999999999986	344.620000000000005	344.300000000000011	343.839999999999975	344.259999999999991	344.439999999999998	344.779999999999973	344.560000000000002	344.839999999999975	360.810000000000002	358.980000000000018	358.189999999999998	356.810000000000002	355.649999999999977	354.839999999999975	349.660000000000025	349.170000000000016	354.889999999999986	356.060000000000002	358.470000000000027	360.560000000000002	360.850000000000023	364.689999999999998	361052.000000000000000	361052.000000000000000	361052.000000000000000	361052.000000000000000	361052.000000000000000	361052.000000000000000	361144.999999999941792	361144.999999999941792	361144.999999999941792	362210.000000000000000	362210.000000000000000	362210.000000000000000
Tellingstedt	2599	21080896.640	59	3580.610000000000127	3575.940000000000055	3497.929999999999836	3508.849999999999909	3546.280000000000200	3546.739999999999782	3555.760000000000218	3596.719999999999800	3605.179999999999836	3613.360000000000127	3625.150000000000091	3636.539999999999964	3651.269999999999982	3647.889999999999873	3652.000000000000000	3661.670000000000073	3663.590000000000146	3691.110000000000127	3704.949999999999818	3707.940000000000055	3729.630000000000109	3742.079999999999927	3739.730000000000018	3736.059999999999945	3723.940000000000055	3715.420000000000073	3662.429999999999836	3660.360000000000127	3663.199999999999818	3675.210000000000036	3700.079999999999927	3734.030000000000200	3737.099999999999909	3743.349999999999909	1359136.000000000000000	1361930.000000000000000	1364126.000000000000000	1367539.999999999767169	1369758.000000000000000	1371225.000000000000000	1380893.000000000000000	1380893.000000000000000	1382682.000000000000000	1384137.000000000000000	1384137.000000000000000	1390707.999999999767169
Tielenhemme	166	12662356.710	60	213.110000000000014	212.370000000000005	207.200000000000045	211.280000000000001	213.060000000000002	211.090000000000003	211.629999999999995	213.610000000000014	213.549999999999955	217.580000000000013	217.790000000000020	218.050000000000011	220.169999999999987	219.969999999999999	230.669999999999987	230.950000000000045	231.070000000000022	231.290000000000020	231.150000000000006	231.330000000000013	232.689999999999998	231.509999999999991	231.000000000000000	230.110000000000014	229.370000000000005	228.840000000000003	225.500000000000000	225.180000000000007	225.350000000000023	226.099999999999994	227.620000000000005	228.950000000000045	229.139999999999986	229.439999999999998	226408.000000000000000	226408.000000000000000	226408.000000000000000	227292.000000000000000	227292.000000000000000	227292.000000000000000	227651.000000000000000	227651.000000000000000	229889.000000000000000	229889.000000000000000	229889.000000000000000	229889.000000000000000
Wallen	34	1919691.168	61	32.159999999999997	32.049999999999997	31.270000000000000	31.300000000000001	31.559999999999999	31.859999999999999	31.940000000000001	32.240000000000002	32.229999999999997	32.229999999999997	32.259999999999998	32.299999999999997	32.359999999999999	32.329999999999998	32.289999999999999	32.329999999999998	32.350000000000001	32.380000000000003	32.359999999999999	32.380000000000003	32.359999999999999	32.189999999999998	32.119999999999997	32.000000000000000	31.890000000000001	31.820000000000000	31.350000000000001	31.309999999999999	31.340000000000000	31.440000000000001	32.869999999999997	33.070000000000000	33.090000000000003	33.140000000000001	48029.000000000000000	48029.000000000000000	48029.000000000000000	48029.000000000000000	48029.000000000000000	48029.000000000000000	48029.000000000000000	48029.000000000000000	48029.000000000000000	48029.000000000000000	48029.000000000000000	48029.000000000000000
Welmbüttel	432	7574132.341	62	388.139999999999986	386.800000000000011	377.379999999999995	377.769999999999982	380.920000000000016	384.470000000000027	385.449999999999989	389.050000000000011	388.949999999999989	389.019999999999982	389.389999999999986	389.860000000000014	390.569999999999993	390.209999999999980	389.689999999999998	390.170000000000016	390.370000000000005	390.750000000000000	391.959999999999980	392.269999999999982	406.800000000000011	404.740000000000009	403.850000000000023	402.290000000000020	406.240000000000009	405.310000000000002	399.389999999999986	398.839999999999975	399.149999999999977	400.449999999999989	403.160000000000025	405.509999999999991	405.850000000000023	406.360000000000014	229197.000000000000000	229197.000000000000000	229197.000000000000000	229197.000000000000000	229197.000000000000000	229197.000000000000000	229197.000000000000000	229197.000000000000000	229197.000000000000000	229197.000000000000000	229197.000000000000000	229197.000000000000000
Westerborstel	100	4146070.083	63	314.769999999999982	313.680000000000007	306.040000000000020	306.350000000000023	308.910000000000025	311.790000000000020	312.579999999999984	315.500000000000000	315.420000000000016	315.480000000000018	315.779999999999973	316.160000000000025	316.740000000000009	316.439999999999998	317.970000000000027	318.360000000000014	318.529999999999973	318.839999999999975	318.639999999999986	318.889999999999986	318.800000000000011	317.180000000000007	316.480000000000018	321.300000000000011	320.259999999999991	319.529999999999973	314.860000000000014	314.420000000000016	314.660000000000025	315.699999999999989	317.829999999999984	319.680000000000007	319.949999999999989	320.350000000000023	132602.000000000000000	132602.000000000000000	132602.000000000000000	132602.000000000000000	132602.000000000000000	132602.000000000000000	132602.000000000000000	132602.000000000000000	132993.000000000000000	132993.000000000000000	132993.000000000000000	132993.000000000000000
Wiemerstedt	152	4982505.796	64	221.120000000000005	220.360000000000014	214.990000000000009	215.210000000000008	217.009999999999991	219.030000000000001	219.590000000000003	221.639999999999986	221.580000000000013	221.620000000000005	221.830000000000013	222.099999999999994	222.500000000000000	222.300000000000011	222.000000000000000	222.280000000000001	222.389999999999986	222.610000000000014	222.469999999999999	222.650000000000006	224.810000000000002	223.669999999999987	223.180000000000007	222.319999999999993	221.599999999999994	221.090000000000003	217.860000000000014	217.560000000000002	217.719999999999999	218.439999999999998	225.909999999999997	227.229999999999990	227.419999999999987	227.710000000000008	114038.000000000000000	114038.000000000000000	114038.000000000000000	114038.000000000000000	114038.000000000000000	114038.000000000000000	114038.000000000000000	114038.000000000000000	114038.000000000000000	114038.000000000000000	114038.000000000000000	114038.000000000000000
Wrohm	691	11483300.470	65	1023.419999999999959	1019.889999999999986	995.039999999999964	996.059999999999945	1004.389999999999986	1013.740000000000009	1016.320000000000050	1025.809999999999945	1025.539999999999964	1025.730000000000018	1026.720000000000027	1027.950000000000045	1029.829999999999927	1028.869999999999891	1049.319999999999936	1050.619999999999891	1051.170000000000073	1053.539999999999964	1055.380000000000109	1056.230000000000018	1057.789999999999964	1052.410000000000082	1050.099999999999909	1046.059999999999945	1042.660000000000082	1040.279999999999973	1025.079999999999927	1028.210000000000036	1029.009999999999991	1034.470000000000027	1041.470000000000027	1051.559999999999945	1052.420000000000073	1053.750000000000000	548122.000000000000000	548122.000000000000000	548122.000000000000000	548122.000000000000000	548122.000000000000000	548122.000000000000000	548583.000000000000000	548583.000000000000000	554479.000000000000000	554479.000000000000000	554479.000000000000000	555185.000000000000000
Süderdorf	352	16088740.480	66	827.950000000000045	825.080000000000041	804.980000000000018	805.809999999999945	812.549999999999955	820.120000000000005	822.200000000000045	829.879999999999995	829.659999999999968	829.809999999999945	830.620000000000005	831.610000000000014	835.529999999999973	834.759999999999991	836.360000000000014	837.399999999999977	837.830000000000041	847.960000000000036	847.429999999999950	848.110000000000014	850.840000000000032	846.519999999999982	844.659999999999968	841.409999999999968	838.679999999999950	836.759999999999991	824.539999999999964	823.389999999999986	824.029999999999973	828.549999999999955	834.159999999999968	839.019999999999982	859.250000000000000	870.659999999999968	481500.000000000000000	481500.000000000000000	481500.000000000000000	481500.000000000000000	481500.000000000000000	481500.000000000000000	482071.000000000058208	482071.000000000058208	484642.000000000000000	484642.000000000000000	484642.000000000000000	486523.000000000058208
Süderheistedt	554	8386512.612	67	963.830000000000041	960.500000000000000	942.169999999999959	949.940000000000055	957.879999999999995	954.710000000000036	957.139999999999986	966.080000000000041	971.059999999999945	978.240000000000009	979.190000000000055	980.360000000000014	982.470000000000027	981.559999999999945	980.250000000000000	981.460000000000036	990.179999999999950	1017.279999999999973	1022.100000000000023	1022.919999999999959	1038.339999999999918	1033.069999999999936	1030.799999999999955	1026.829999999999927	1023.500000000000000	1021.159999999999968	1006.240000000000009	1009.659999999999968	1010.440000000000055	1013.750000000000000	1020.610000000000014	1026.559999999999945	1027.410000000000082	1028.710000000000036	400547.000000000058208	401802.000000000000000	403556.000000000000000	405052.999999999941792	405052.999999999941792	405052.999999999941792	405119.000000000058208	405119.000000000058208	405119.000000000058208	405119.000000000058208	406564.999999999941792	411150.000000000000000
Hemmingstedt	2863	16179557.430	68	3008.090000000000146	3001.900000000000091	2933.139999999999873	2936.429999999999836	2960.969999999999800	2979.630000000000109	2987.210000000000036	3019.340000000000146	3023.070000000000164	3023.889999999999873	3026.820000000000164	3030.429999999999836	3096.380000000000109	3093.519999999999982	3091.780000000000200	3123.230000000000018	3127.369999999999891	3195.539999999999964	3193.550000000000182	3247.420000000000073	3391.420000000000073	3374.190000000000055	3370.909999999999854	3362.380000000000109	3351.460000000000036	3343.789999999999964	3294.949999999999818	3320.849999999999909	3363.170000000000073	3395.420000000000073	3462.710000000000036	3490.940000000000055	3493.820000000000164	3507.869999999999891	1762240.000000000000000	1776464.000000000000000	1790595.000000000000000	1792070.000000000000000	1799766.000000000000000	1799766.000000000000000	1816589.000000000000000	1820464.000000000000000	1825002.000000000000000	1831487.000000000000000	1832008.000000000000000	1854079.000000000000000
Lieth	382	4454786.651	69	2601.489999999999782	2592.500000000000000	2529.329999999999927	2531.940000000000055	2557.130000000000109	2576.880000000000109	2583.429999999999836	2607.559999999999945	2606.880000000000109	2607.349999999999909	2614.000000000000000	2617.110000000000127	2622.969999999999800	2620.539999999999964	2658.119999999999891	2663.380000000000109	2671.849999999999909	2706.110000000000127	2704.420000000000073	2719.849999999999909	2805.519999999999982	2797.760000000000218	2796.739999999999782	2785.969999999999800	2777.619999999999891	2771.260000000000218	2730.780000000000200	2726.980000000000018	2729.090000000000146	2738.039999999999964	2756.570000000000164	2774.710000000000036	2776.989999999999782	2780.510000000000218	1032148.000000000000000	1032148.000000000000000	1032148.000000000000000	1032148.000000000000000	1032939.000000000000000	1032939.000000000000000	1033300.000000000000000	1033300.000000000000000	1038513.999999999883585	1039239.000000000000000	1045801.999999999883585	1050711.000000000000000
Lohe-Rickelshof	2075	5243148.504	70	1405.299999999999955	1401.529999999999973	1369.339999999999918	1374.789999999999964	1386.289999999999964	1392.009999999999991	1395.539999999999964	1409.670000000000073	1411.329999999999927	1415.740000000000009	1417.119999999999891	1418.809999999999945	1426.880000000000109	1425.559999999999945	1435.660000000000082	1482.569999999999936	1484.420000000000073	1491.509999999999991	1490.579999999999927	1491.789999999999964	1492.720000000000027	1485.130000000000109	1481.880000000000109	1476.170000000000073	1476.279999999999973	1472.910000000000082	1453.349999999999909	1550.569999999999936	1551.769999999999982	1556.859999999999900	1567.400000000000091	1576.529999999999973	1581.900000000000091	1593.549999999999955	637953.000000000000000	643099.000000000000000	657966.000000000116415	675235.000000000000000	675235.000000000000000	675235.000000000000000	676904.000000000000000	676904.000000000000000	679824.000000000000000	696377.999999999883585	696600.000000000000000	697920.000000000000000
Neuenkirchen	963	24855841.940	71	1119.980000000000018	1116.110000000000127	1088.920000000000073	1090.029999999999973	1099.150000000000091	1109.379999999999882	1112.200000000000045	1122.599999999999909	1122.299999999999955	1122.500000000000000	1123.589999999999918	1124.940000000000055	1136.079999999999927	1135.019999999999982	1133.500000000000000	1134.910000000000082	1140.750000000000000	1147.090000000000146	1148.849999999999909	1149.769999999999982	1156.130000000000109	1150.259999999999991	1147.740000000000009	1143.309999999999945	1139.599999999999909	1143.099999999999909	1126.400000000000091	1125.529999999999973	1126.400000000000091	1130.099999999999909	1137.740000000000009	1146.619999999999891	1168.759999999999991	1214.470000000000027	807341.000000000000000	808225.999999999883585	808225.999999999883585	808225.999999999883585	808225.999999999883585	808225.999999999883585	811161.999999999883585	811161.999999999883585	811630.000000000116415	813203.000000000000000	814734.000000000116415	815741.000000000000000
Norderwöhrden	267	18438691.110	72	595.009999999999991	593.299999999999955	578.850000000000023	579.450000000000045	584.289999999999964	589.379999999999995	590.879999999999995	596.750000000000000	596.590000000000032	596.700000000000045	597.279999999999973	597.990000000000009	601.690000000000055	601.129999999999995	600.330000000000041	601.070000000000050	601.389999999999986	601.960000000000036	602.259999999999991	607.410000000000082	610.519999999999982	607.409999999999968	606.089999999999918	603.750000000000000	601.799999999999955	600.409999999999968	591.639999999999986	605.570000000000050	606.039999999999964	610.279999999999973	614.420000000000073	618.000000000000000	618.509999999999991	619.289999999999964	705341.000000000000000	708273.000000000000000	715103.000000000000000	715103.000000000000000	715103.000000000000000	715103.000000000000000	715620.000000000000000	715620.000000000000000	715620.000000000000000	715620.000000000000000	715620.000000000000000	715620.000000000000000
Nordhastedt	2876	26457549.410	73	2447.670000000000073	2444.090000000000146	2384.719999999999800	2387.289999999999964	2407.250000000000000	2424.519999999999982	2430.679999999999836	2458.289999999999964	2457.829999999999927	2458.400000000000091	2460.780000000000200	2466.269999999999982	2477.829999999999927	2484.739999999999782	2493.679999999999836	2505.590000000000146	2583.150000000000091	2603.369999999999891	2601.750000000000000	2606.070000000000164	2649.150000000000091	2655.710000000000036	2671.389999999999873	2661.099999999999909	2655.500000000000000	2649.420000000000073	2610.719999999999800	2612.440000000000055	2624.840000000000146	2633.440000000000055	2651.260000000000218	2696.389999999999873	2712.800000000000182	2720.380000000000109	1411766.000000000000000	1422059.000000000000000	1426707.999999999767169	1480505.000000000000000	1572673.000000000000000	1580544.000000000000000	1582824.000000000000000	1585614.000000000000000	1588600.000000000000000	1590707.000000000000000	1613922.000000000000000	1616749.000000000000000
Ostrohe	951	6640097.186	74	809.389999999999986	806.590000000000032	786.940000000000055	787.750000000000000	794.340000000000032	801.740000000000009	803.769999999999982	811.279999999999973	811.070000000000050	811.220000000000027	812.000000000000000	815.070000000000050	839.080000000000041	838.309999999999945	837.909999999999968	838.950000000000045	843.710000000000036	858.750000000000000	858.210000000000036	858.909999999999968	858.179999999999950	853.820000000000050	853.960000000000036	850.669999999999959	847.899999999999977	845.960000000000036	833.610000000000014	835.570000000000050	836.220000000000027	838.960000000000036	844.639999999999986	849.559999999999945	850.259999999999991	851.340000000000032	357406.000000000000000	357406.000000000000000	357406.000000000000000	357406.000000000000000	357406.000000000000000	358208.999999999941792	365962.000000000000000	365962.000000000000000	369622.000000000000000	369622.000000000000000	371138.000000000000000	375520.999999999941792
Stelle-Wittenwurth	421	10698600.010	75	318.600000000000023	317.500000000000000	309.759999999999991	310.079999999999984	312.670000000000016	315.579999999999984	316.389999999999986	319.339999999999975	319.259999999999991	319.319999999999993	319.629999999999995	320.009999999999991	322.319999999999993	322.019999999999982	331.750000000000000	332.160000000000025	332.339999999999975	346.730000000000018	348.990000000000009	349.269999999999982	361.810000000000002	359.970000000000027	359.180000000000007	357.800000000000011	358.069999999999993	357.250000000000000	352.029999999999973	351.540000000000020	351.819999999999993	359.240000000000009	364.610000000000014	366.740000000000009	367.040000000000020	368.220000000000027	343724.999999999941792	343724.999999999941792	343724.999999999941792	343724.999999999941792	343724.999999999941792	343724.999999999941792	345144.000000000000000	345144.000000000000000	347092.000000000000000	347092.000000000000000	347092.000000000000000	350380.999999999941792
Wöhrden	1247	21973769.770	76	1135.930000000000064	1132.000000000000000	1104.420000000000073	1107.559999999999945	1116.820000000000164	1125.179999999999836	1128.039999999999964	1138.569999999999936	1138.279999999999973	1140.550000000000182	1141.659999999999854	1157.509999999999991	1178.719999999999800	1177.619999999999891	1181.449999999999818	1182.909999999999854	1198.589999999999918	1215.539999999999964	1218.269999999999982	1219.250000000000000	1250.890000000000100	1244.539999999999964	1241.800000000000182	1280.549999999999955	1276.390000000000100	1276.920000000000073	1258.259999999999991	1256.519999999999982	1257.490000000000009	1265.920000000000073	1274.480000000000018	1287.720000000000027	1291.269999999999982	1292.909999999999854	956609.000000000000000	960125.000000000000000	960125.000000000000000	961024.000000000000000	961024.000000000000000	971387.000000000000000	977251.000000000000000	977251.000000000000000	979012.000000000000000	979012.000000000000000	984153.999999999883585	990001.999999999883585
Weddingstedt	2326	17985714.010	77	2297.869999999999891	2289.920000000000073	2234.130000000000109	2241.510000000000218	2260.250000000000000	2276.130000000000109	2281.909999999999854	2303.219999999999800	2302.630000000000109	2308.280000000000200	2310.519999999999982	2319.170000000000073	2333.409999999999854	2331.250000000000000	2360.199999999999818	2365.250000000000000	2377.289999999999964	2392.579999999999927	2435.280000000000200	2437.250000000000000	2453.289999999999964	2440.820000000000164	2455.070000000000164	2445.610000000000127	2473.289999999999964	2467.630000000000109	2439.440000000000055	2437.190000000000055	2443.539999999999964	2451.550000000000182	2468.139999999999873	2487.059999999999945	2518.869999999999891	2526.079999999999927	1062074.000000000000000	1064685.000000000000000	1065416.000000000000000	1070387.000000000000000	1070387.000000000000000	1071749.000000000000000	1074611.000000000000000	1074611.000000000000000	1084762.000000000000000	1085123.000000000000000	1088708.000000000000000	1093495.000000000000000
Wesseln	1439	3824941.861	78	851.429999999999950	856.070000000000050	838.889999999999986	841.570000000000050	857.070000000000050	843.370000000000005	845.519999999999982	861.039999999999964	864.610000000000014	866.629999999999995	876.129999999999995	885.919999999999959	898.379999999999995	901.720000000000027	912.330000000000041	913.450000000000045	940.120000000000005	956.830000000000041	961.970000000000027	963.690000000000055	970.580000000000041	991.940000000000055	996.019999999999982	992.190000000000055	995.309999999999945	993.029999999999973	1013.200000000000045	1041.039999999999964	1041.849999999999909	1045.269999999999982	1052.339999999999918	1058.470000000000027	1062.569999999999936	1063.920000000000073	433543.000000000058208	440616.999999999941792	442600.999999999941792	443430.000000000000000	446148.000000000000000	455786.000000000000000	476680.000000000000000	477488.000000000000000	484859.000000000058208	484859.000000000058208	497351.000000000058208	502496.999999999941792
Albersdorf	3717	16785907.000	79	4056.659999999999854	4060.929999999999836	4070.880000000000109	4087.539999999999964	4133.420000000000073	4018.289999999999964	4028.500000000000000	4084.519999999999982	4195.689999999999600	4209.289999999999964	4225.350000000000364	4230.380000000000109	4243.000000000000000	4245.340000000000146	4253.979999999999563	4271.390000000000327	4277.529999999999745	4327.449999999999818	4324.760000000000218	4353.189999999999600	4428.390000000000327	4415.100000000000364	4405.409999999999854	4401.460000000000036	4387.170000000000073	4377.130000000000109	4313.189999999999600	4307.189999999999600	4310.529999999999745	4326.000000000000000	4359.579999999999927	4392.310000000000400	4395.920000000000073	4408.649999999999636	1570474.000000000000000	1574638.000000000000000	1592099.999999999767169	1601447.000000000000000	1627081.000000000000000	1627081.000000000000000	1631591.000000000000000	1639877.000000000000000	1644759.000000000000000	1647335.000000000000000	1648405.000000000000000	1659248.000000000000000
Arkebek	198	7048509.147	80	386.600000000000023	385.259999999999991	385.160000000000025	385.560000000000002	388.779999999999973	382.939999999999998	383.920000000000016	387.500000000000000	396.970000000000027	397.040000000000020	397.430000000000007	402.129999999999995	402.860000000000014	405.589999999999975	405.050000000000011	405.550000000000011	405.759999999999991	406.149999999999977	405.899999999999977	407.129999999999995	406.779999999999973	404.709999999999980	403.829999999999984	458.069999999999993	456.579999999999984	455.540000000000020	448.889999999999986	448.259999999999991	448.610000000000014	450.079999999999984	453.129999999999995	455.769999999999982	464.269999999999982	467.350000000000023	327340.999999999941792	327340.999999999941792	328443.000000000058208	337722.000000000000000	343214.000000000000000	344031.000000000058208	344031.000000000058208	344672.999999999941792	344672.999999999941792	344672.999999999941792	344672.999999999941792	344672.999999999941792
Bargenstedt	939	12064729.610	81	994.820000000000050	991.379999999999995	967.230000000000018	981.509999999999991	1008.879999999999995	985.409999999999968	987.909999999999968	997.139999999999986	996.879999999999995	1010.750000000000000	1031.319999999999936	1036.170000000000073	1047.920000000000073	1046.950000000000045	1045.549999999999955	1047.190000000000055	1047.740000000000009	1051.960000000000036	1051.299999999999955	1053.279999999999973	1093.819999999999936	1088.789999999999964	1086.400000000000091	1082.210000000000036	1078.700000000000045	1078.910000000000082	1063.150000000000091	1067.490000000000009	1068.309999999999945	1105.029999999999973	1112.509999999999991	1123.920000000000073	1134.430000000000064	1135.869999999999891	585700.000000000000000	585700.000000000000000	585700.000000000000000	602657.999999999883585	607561.000000000000000	609601.999999999883585	629766.000000000116415	630361.999999999883585	632024.000000000000000	632807.000000000000000	634159.000000000000000	637103.000000000000000
Barlt	763	22962328.860	82	1273.849999999999909	1269.449999999999818	1238.509999999999991	1239.789999999999964	1250.150000000000091	1261.789999999999964	1264.990000000000009	1276.809999999999945	1276.490000000000009	1276.720000000000027	1277.950000000000045	1279.480000000000018	1281.809999999999945	1280.619999999999891	1278.910000000000082	1282.280000000000200	1282.950000000000045	1291.309999999999945	1290.509999999999991	1294.109999999999900	1328.640000000000100	1324.599999999999909	1321.690000000000055	1316.599999999999909	1313.659999999999854	1310.659999999999854	1291.509999999999991	1293.799999999999955	1294.809999999999945	1299.059999999999945	1307.849999999999909	1315.470000000000027	1323.480000000000018	1326.009999999999991	703742.000000000116415	704573.000000000000000	704573.000000000000000	704573.000000000000000	704573.000000000000000	704573.000000000000000	704590.000000000116415	704590.000000000116415	704953.000000000000000	705933.000000000000000	705933.000000000000000	708059.000000000000000
Bunsoh	782	11757580.380	83	844.039999999999964	841.120000000000005	820.629999999999995	822.220000000000027	829.100000000000023	836.059999999999945	838.179999999999950	846.009999999999991	845.789999999999964	846.710000000000036	847.539999999999964	855.120000000000005	856.679999999999950	855.889999999999986	854.740000000000009	855.799999999999955	856.250000000000000	871.570000000000050	890.220000000000027	893.070000000000050	903.840000000000032	899.250000000000000	897.279999999999973	893.820000000000050	890.919999999999959	888.879999999999995	875.899999999999977	903.929999999999950	917.789999999999964	930.070000000000050	936.360000000000014	941.820000000000050	942.590000000000032	947.120000000000005	457286.000000000000000	457580.999999999941792	457692.999999999941792	458146.000000000000000	458218.000000000000000	460204.999999999941792	460220.999999999941792	460220.999999999941792	460220.999999999941792	460220.999999999941792	460220.999999999941792	466156.000000000000000
Busenwurth	316	10044744.010	84	319.019999999999982	317.920000000000016	310.180000000000007	310.490000000000009	313.089999999999975	316.000000000000000	316.800000000000011	319.769999999999982	319.689999999999998	319.740000000000009	320.050000000000011	320.430000000000007	321.019999999999982	320.720000000000027	320.290000000000020	320.689999999999998	320.849999999999909	323.500000000000000	323.289999999999964	323.549999999999955	323.269999999999982	321.629999999999995	320.930000000000007	319.689999999999998	318.660000000000025	317.930000000000007	313.279999999999973	314.100000000000023	314.350000000000023	315.379999999999995	317.510000000000048	320.970000000000027	326.199999999999989	326.620000000000005	264990.000000000000000	264990.000000000000000	264990.000000000000000	264990.000000000000000	264990.000000000000000	264990.000000000000000	264990.000000000000000	264990.000000000000000	264990.000000000000000	264990.000000000000000	264990.000000000000000	266193.000000000000000
Elpersbüttel	865	30204169.120	85	801.129999999999995	798.360000000000014	780.000000000000000	780.799999999999955	788.690000000000055	793.559999999999945	795.570000000000050	803.000000000000000	803.909999999999968	804.070000000000050	806.240000000000009	807.199999999999818	813.650000000000091	813.080000000000041	814.509999999999991	815.519999999999982	818.919999999999959	822.970000000000027	822.459999999999923	825.990000000000009	842.469999999999914	838.179999999999950	838.899999999999977	839.480000000000018	836.759999999999991	834.840000000000032	822.639999999999986	821.500000000000000	822.139999999999986	824.829999999999927	830.409999999999968	852.639999999999986	868.470000000000027	869.579999999999927	847713.999999999883585	847713.999999999883585	847845.000000000000000	847918.000000000116415	849029.000000000000000	849029.000000000000000	850065.000000000000000	850340.000000000000000	851373.000000000000000	851373.000000000000000	856115.000000000000000	857972.000000000000000
Epenwöhrden	786	13366034.570	86	557.279999999999973	555.350000000000023	541.820000000000050	542.379999999999995	546.909999999999968	552.009999999999991	553.409999999999968	558.580000000000041	558.429999999999950	558.529999999999973	559.080000000000041	559.740000000000009	562.419999999999959	561.899999999999977	561.149999999999977	561.840000000000032	563.360000000000014	587.389999999999986	589.350000000000023	589.830000000000041	592.049999999999955	589.039999999999964	589.389999999999986	587.960000000000036	594.269999999999982	601.250000000000000	592.470000000000027	591.639999999999986	592.100000000000023	595.840000000000032	619.159999999999968	623.879999999999995	624.399999999999977	625.190000000000055	457066.000000000000000	457066.000000000000000	457066.000000000000000	457066.000000000000000	457066.000000000000000	457066.000000000000000	457827.000000000058208	457827.000000000058208	458430.000000000000000	458430.000000000000000	459200.999999999941792	466208.000000000000000
Gudendorf	376	6082817.607	87	490.040000000000020	488.350000000000023	478.750000000000000	485.129999999999995	489.180000000000007	485.410000000000025	486.639999999999986	491.189999999999998	493.430000000000007	499.579999999999984	500.060000000000002	500.660000000000025	502.639999999999986	502.180000000000007	501.519999999999982	502.129999999999995	503.620000000000005	504.110000000000014	503.790000000000020	504.199999999999989	504.420000000000016	501.860000000000014	500.759999999999991	498.830000000000041	497.209999999999980	502.099999999999909	494.759999999999991	494.079999999999984	494.459999999999980	496.080000000000041	499.579999999999984	502.500000000000000	502.910000000000025	505.180000000000007	265299.000000000000000	265299.000000000000000	266669.000000000000000	267927.000000000000000	267927.000000000000000	267927.000000000000000	268372.000000000000000	268372.000000000000000	268372.000000000000000	268372.000000000000000	268686.000000000000000	268686.000000000000000
Immenstedt	102	3155969.019	88	160.009999999999991	159.449999999999989	155.569999999999993	155.729999999999990	157.030000000000001	158.490000000000009	158.900000000000006	160.379999999999995	160.340000000000003	160.370000000000005	160.520000000000010	160.719999999999999	161.009999999999991	160.860000000000014	160.639999999999986	160.840000000000003	160.930000000000007	161.080000000000013	160.979999999999990	161.110000000000014	163.580000000000013	162.750000000000000	162.389999999999986	161.759999999999991	161.240000000000009	160.870000000000005	158.520000000000010	158.300000000000011	158.419999999999987	158.939999999999998	160.020000000000010	162.969999999999999	163.099999999999994	163.310000000000002	126287.000000000000000	126287.000000000000000	126287.000000000000000	126287.000000000000000	126287.000000000000000	126287.000000000000000	126287.000000000000000	126287.000000000000000	126287.000000000000000	126287.000000000000000	126287.000000000000000	126287.000000000000000
Krumstedt	510	16040460.750	89	748.450000000000045	745.860000000000014	727.690000000000055	728.440000000000055	737.629999999999995	741.370000000000005	743.259999999999991	750.200000000000045	750.000000000000000	750.139999999999986	754.039999999999964	761.460000000000036	769.299999999999955	769.870000000000005	769.690000000000055	770.639999999999986	771.039999999999964	776.490000000000009	776.009999999999991	779.789999999999964	791.259999999999991	787.240000000000009	785.519999999999982	782.490000000000009	779.950000000000045	778.169999999999959	771.090000000000032	776.289999999999964	779.850000000000023	782.409999999999968	787.700000000000045	792.289999999999964	792.940000000000055	798.220000000000027	515032.999999999941792	515032.999999999941792	515415.000000000058208	515415.000000000058208	516814.000000000000000	519212.000000000000000	520947.000000000058208	521211.000000000058208	521695.000000000058208	521695.000000000058208	521695.000000000058208	523404.999999999941792
Meldorf	7214	21684542.100	90	7900.679999999999382	7878.240000000000691	7686.300000000000182	7704.010000000000218	7847.039999999999964	7825.939999999999600	7845.829999999999927	7924.009999999999309	7921.960000000000036	7933.490000000000691	8021.549999999999272	8032.090000000000146	8107.329999999999927	8119.110000000000582	8133.079999999999927	8143.140000000000327	8201.170000000000073	8217.250000000000000	8256.369999999998981	8289.360000000000582	8298.029999999998836	8258.479999999999563	8280.399999999999636	8259.149999999999636	8235.739999999999782	8217.250000000000000	8100.229999999999563	8102.920000000000073	8109.610000000000582	8136.200000000000728	8229.540000000000873	8281.260000000000218	8320.699999999998909	8331.239999999999782	2932867.000000000000000	2936320.000000000000000	2948381.000000000000000	2954080.000000000000000	2964256.000000000000000	2966567.000000000000000	2991868.000000000000000	2998108.000000000000000	3005878.000000000000000	3009169.000000000000000	3033249.000000000000000	3044755.000000000000000
Nindorf	1145	8741790.810	91	1115.700000000000045	1112.490000000000009	1085.380000000000109	1086.500000000000000	1095.579999999999927	1105.150000000000091	1107.960000000000036	1118.950000000000045	1118.660000000000082	1118.859999999999900	1119.950000000000045	1121.279999999999973	1147.079999999999927	1146.019999999999982	1145.990000000000009	1147.410000000000082	1148.009999999999991	1161.009999999999991	1168.289999999999964	1172.740000000000009	1171.740000000000009	1165.789999999999964	1163.230000000000018	1159.539999999999964	1162.319999999999936	1159.660000000000082	1142.720000000000027	1141.130000000000109	1142.009999999999991	1145.759999999999991	1153.509999999999991	1160.230000000000018	1161.190000000000055	1176.029999999999973	492228.000000000000000	492714.000000000000000	492714.000000000000000	492714.000000000000000	492714.000000000000000	492714.000000000000000	500363.000000000058208	500363.000000000058208	500698.000000000000000	500698.000000000000000	500698.000000000000000	504308.999999999941792
Odderade	317	11193807.030	92	388.939999999999998	392.079999999999984	382.529999999999973	385.949999999999989	389.170000000000016	385.259999999999991	386.240000000000009	394.360000000000014	394.259999999999991	397.439999999999998	397.829999999999984	398.300000000000011	399.029999999999973	398.990000000000009	398.779999999999973	399.269999999999982	408.689999999999998	409.079999999999984	408.819999999999993	409.149999999999977	435.329999999999984	437.699999999999989	445.509999999999991	443.790000000000020	442.350000000000023	463.930000000000007	457.149999999999977	456.519999999999982	456.870000000000005	462.089999999999975	465.220000000000027	467.930000000000007	468.310000000000002	468.910000000000025	258487.000000000000000	259333.000000000000000	259333.000000000000000	259984.000000000000000	259984.000000000000000	259984.000000000000000	259984.000000000000000	260049.000000000000000	260117.000000000000000	260117.000000000000000	264553.000000000000000	264553.000000000000000
Offenbüttel	267	13964329.660	93	479.550000000000011	477.889999999999986	466.250000000000000	466.829999999999984	471.269999999999982	475.009999999999991	476.220000000000027	480.670000000000016	480.540000000000020	480.730000000000018	481.750000000000000	482.319999999999993	483.199999999999989	482.750000000000000	482.110000000000014	482.709999999999980	482.959999999999980	486.180000000000007	485.870000000000005	486.269999999999982	494.459999999999980	491.949999999999989	490.870000000000005	488.980000000000018	487.389999999999986	486.279999999999973	479.170000000000016	478.509999999999991	478.879999999999995	480.449999999999989	483.699999999999989	486.519999999999982	491.800000000000011	492.420000000000016	358768.000000000000000	359118.000000000000000	359292.000000000000000	359568.000000000000000	360856.999999999941792	363172.000000000000000	363172.000000000000000	363172.000000000000000	363207.000000000058208	363207.000000000058208	363207.000000000058208	363751.000000000058208
Osterrade	417	17161991.550	94	608.240000000000009	606.139999999999986	591.370000000000005	592.659999999999968	597.610000000000014	602.490000000000009	604.019999999999982	609.659999999999968	609.500000000000000	610.309999999999945	610.899999999999977	611.629999999999995	612.750000000000000	615.009999999999991	626.399999999999977	627.169999999999959	634.049999999999955	634.669999999999959	634.269999999999982	634.779999999999973	640.399999999999977	637.139999999999986	638.480000000000018	636.019999999999982	633.950000000000045	632.500000000000000	623.259999999999991	622.399999999999977	622.879999999999995	624.919999999999959	629.149999999999977	632.820000000000050	633.340000000000032	634.139999999999986	484784.000000000000000	484784.000000000000000	484784.000000000000000	484910.000000000000000	484910.000000000000000	484910.000000000000000	484910.000000000000000	485472.999999999941792	489387.000000000058208	489387.000000000058208	490671.000000000058208	490671.000000000058208
Sarzbüttel	695	13292186.090	95	773.480000000000018	770.799999999999955	752.019999999999982	754.049999999999955	760.360000000000014	766.159999999999968	768.110000000000014	775.279999999999973	775.080000000000041	776.509999999999991	777.269999999999982	778.190000000000055	779.610000000000014	778.889999999999986	782.750000000000000	783.710000000000036	795.580000000000041	796.350000000000023	795.850000000000023	796.500000000000000	808.000000000000000	813.110000000000014	814.080000000000041	810.950000000000045	811.649999999999977	809.789999999999964	797.960000000000036	796.850000000000023	797.470000000000027	800.080000000000041	805.500000000000000	810.190000000000055	820.419999999999959	821.460000000000036	400243.000000000058208	400243.000000000058208	400243.000000000058208	400511.000000000058208	401532.000000000000000	401532.000000000000000	401532.000000000000000	401532.000000000000000	403028.999999999941792	403028.999999999941792	406684.000000000000000	406684.000000000000000
Schafstedt	1254	18178226.040	96	1451.309999999999945	1446.299999999999955	1412.359999999999900	1413.819999999999936	1425.630000000000109	1437.589999999999918	1441.240000000000009	1454.700000000000045	1455.670000000000073	1455.930000000000064	1457.339999999999918	1468.150000000000091	1470.829999999999927	1469.470000000000027	1467.500000000000000	1472.970000000000027	1474.720000000000027	1476.140000000000100	1475.220000000000027	1477.910000000000082	1501.250000000000000	1493.619999999999891	1490.349999999999909	1503.410000000000082	1498.529999999999973	1495.099999999999909	1473.259999999999991	1471.210000000000036	1472.359999999999900	1477.180000000000064	1491.710000000000036	1500.400000000000091	1501.640000000000100	1507.289999999999964	1056283.000000000000000	1081698.000000000000000	1082190.000000000000000	1083298.000000000000000	1083298.000000000000000	1085297.000000000000000	1085297.000000000000000	1085297.000000000000000	1085297.000000000000000	1087102.000000000000000	1087706.000000000000000	1087706.000000000000000
Schrum	69	5013826.450	97	95.489999999999995	95.159999999999997	92.840000000000003	92.930000000000007	93.709999999999994	94.579999999999998	94.819999999999993	95.709999999999994	95.689999999999998	95.700000000000003	95.799999999999997	95.909999999999997	96.079999999999998	96.000000000000000	95.870000000000005	95.989999999999995	96.040000000000006	96.129999999999995	96.069999999999993	96.150000000000006	96.989999999999995	96.500000000000000	96.290000000000006	95.920000000000002	95.599999999999994	95.390000000000001	93.989999999999995	93.859999999999999	93.930000000000007	94.239999999999995	94.879999999999995	95.430000000000007	95.510000000000005	95.629999999999995	91437.000000000000000	91453.000000000000000	91453.000000000000000	91453.000000000000000	91518.000000000000000	91518.000000000000000	91518.000000000000000	91518.000000000000000	91518.000000000000000	91518.000000000000000	91518.000000000000000	91518.000000000000000
Wennbüttel	92	4496219.091	98	125.680000000000007	125.319999999999993	122.269999999999996	122.400000000000006	123.420000000000002	124.489999999999995	124.810000000000002	126.049999999999997	126.019999999999996	126.040000000000006	126.159999999999997	126.310000000000002	126.540000000000006	126.430000000000007	130.080000000000013	130.240000000000009	130.310000000000002	130.430000000000007	130.349999999999994	130.460000000000008	130.349999999999994	129.680000000000007	129.400000000000006	128.900000000000006	128.479999999999990	128.189999999999998	126.319999999999993	126.140000000000001	126.239999999999995	126.650000000000006	127.510000000000005	138.590000000000003	138.710000000000008	140.069999999999993	84000.000000000000000	84084.000000000000000	84535.000000000000000	84535.000000000000000	84535.000000000000000	84535.000000000000000	84976.000000000000000	84976.000000000000000	85771.000000000000000	85771.000000000000000	85771.000000000000000	85771.000000000000000
Windbergen	790	17401635.710	99	783.179999999999950	780.470000000000027	765.269999999999982	766.059999999999945	772.460000000000036	775.769999999999982	777.740000000000009	785.000000000000000	788.740000000000009	788.879999999999995	789.639999999999986	790.590000000000032	797.990000000000009	797.250000000000000	796.179999999999950	802.870000000000005	817.419999999999959	818.210000000000036	817.700000000000045	818.360000000000014	817.659999999999968	813.509999999999991	812.820000000000050	809.690000000000055	807.330000000000041	805.480000000000018	793.720000000000027	792.610000000000014	793.230000000000018	798.720000000000027	804.129999999999995	808.809999999999945	809.480000000000018	810.500000000000000	462356.999999999941792	462356.999999999941792	463608.000000000000000	463608.000000000000000	463608.000000000000000	463608.000000000000000	464890.000000000000000	464890.000000000000000	464890.000000000000000	466080.999999999941792	470216.999999999941792	470216.999999999941792
Wolmersdorf	330	6039431.445	100	305.639999999999986	304.579999999999984	297.160000000000025	297.470000000000027	299.949999999999989	302.750000000000000	303.519999999999982	306.350000000000023	306.269999999999982	306.329999999999984	306.620000000000005	306.990000000000009	307.550000000000011	307.269999999999982	306.860000000000014	307.240000000000009	307.399999999999977	315.079999999999984	314.879999999999995	315.139999999999986	314.870000000000005	313.269999999999982	312.579999999999984	311.379999999999995	310.370000000000005	309.660000000000025	305.129999999999995	304.709999999999980	305.500000000000000	306.500000000000000	308.579999999999984	310.379999999999995	314.550000000000011	314.949999999999989	168297.000000000000000	168297.000000000000000	168297.000000000000000	168297.000000000000000	168297.000000000000000	168297.000000000000000	168297.000000000000000	168297.000000000000000	168297.000000000000000	168297.000000000000000	168297.000000000000000	170463.000000000000000
Nordermeldorf	586	34313447.080	101	835.800000000000182	839.659999999999968	819.200000000000045	820.039999999999964	826.899999999999977	827.899999999999977	830.000000000000000	844.540000000000077	844.320000000000050	844.470000000000027	845.289999999999964	846.299999999999955	880.730000000000018	879.919999999999959	878.740000000000009	880.829999999999927	909.100000000000023	918.970000000000027	918.399999999999977	919.140000000000100	938.899999999999977	934.129999999999995	932.079999999999927	928.500000000000000	925.480000000000018	923.360000000000014	909.879999999999995	911.849999999999909	916.220000000000027	919.230000000000018	925.440000000000055	935.830000000000041	951.529999999999973	952.740000000000009	1033864.000000000000000	1035885.000000000000000	1035885.000000000000000	1035889.000000000000000	1035889.000000000000000	1035889.000000000000000	1042621.000000000000000	1042621.000000000000000	1043097.000000000000000	1043657.999999999883585	1048439.000000000000000	1051427.000000000000000
Tensbüttel-Röst	674	19655056.290	102	1055.140000000000100	1052.579999999999927	1026.930000000000064	1036.880000000000109	1046.980000000000018	1045.160000000000082	1047.809999999999945	1058.690000000000055	1058.420000000000073	1067.759999999999991	1070.269999999999982	1087.529999999999973	1093.650000000000091	1092.640000000000100	1094.920000000000073	1098.829999999999927	1115.509999999999991	1120.720000000000027	1120.019999999999982	1120.920000000000073	1132.880000000000109	1127.130000000000109	1124.650000000000091	1125.619999999999891	1121.960000000000036	1119.400000000000091	1103.039999999999964	1101.509999999999991	1140.799999999999955	1144.539999999999964	1152.289999999999964	1159.740000000000009	1174.319999999999936	1175.809999999999945	939913.000000000000000	947068.000000000000000	960945.000000000000000	1015892.000000000000000	1037281.999999999883585	1042331.000000000000000	1044067.000000000000000	1044851.000000000000000	1054874.000000000000000	1056207.000000000000000	1061563.000000000000000	1062420.000000000000000
Büsum	4867	8272632.751	103	8904.030000000000655	8897.260000000000218	8697.360000000000582	8741.690000000000509	8816.610000000000582	8819.799999999999272	8842.219999999999345	8948.950000000000728	8964.030000000000655	9002.069999999999709	9012.700000000000728	9027.190000000000509	9063.969999999999345	9092.190000000000509	9084.260000000000218	9172.750000000000000	9190.510000000000218	9200.879999999999200	9223.819999999999709	9270.510000000000218	9401.549999999999272	9353.790000000000873	9353.590000000000146	9328.200000000000728	9303.069999999999709	9284.319999999999709	9155.409999999999854	9152.790000000000873	9192.149999999999636	9250.420000000000073	9313.020000000000437	9381.979999999999563	9416.930000000000291	9450.950000000000728	2861337.000000000000000	2884974.000000000000000	2893151.000000000000000	2903187.000000000000000	2903947.000000000000000	2904913.000000000000000	2922375.000000000000000	2937714.000000000000000	2940739.000000000000000	2964538.000000000000000	2974532.000000000000000	2987815.999999999534339
Büsumer Deichhausen	361	2866386.752	104	327.879999999999995	326.740000000000009	318.779999999999973	319.110000000000014	323.310000000000002	324.769999999999982	325.600000000000023	328.639999999999986	328.550000000000011	328.610000000000014	330.509999999999991	330.899999999999977	338.290000000000020	337.970000000000027	340.269999999999982	340.689999999999998	340.870000000000005	360.529999999999973	362.449999999999989	362.750000000000000	362.439999999999998	367.269999999999982	366.459999999999980	365.050000000000011	363.870000000000005	363.029999999999973	357.730000000000018	357.230000000000018	357.509999999999991	358.680000000000007	361.110000000000014	363.209999999999980	363.509999999999991	363.970000000000027	195512.000000000000000	195512.000000000000000	197075.000000000000000	197075.000000000000000	197442.000000000000000	197442.000000000000000	201455.000000000000000	201455.000000000000000	203165.000000000000000	203165.000000000000000	203165.000000000000000	209362.000000000000000
Friedrichsgabekoog	54	8834081.657	105	234.030000000000001	233.219999999999999	227.539999999999992	227.770000000000010	229.680000000000007	231.819999999999993	232.409999999999997	234.580000000000013	234.509999999999991	234.560000000000002	234.780000000000001	235.060000000000002	235.490000000000009	235.280000000000001	234.960000000000008	235.250000000000000	235.379999999999995	235.599999999999994	235.460000000000008	235.650000000000006	250.460000000000008	249.189999999999998	252.639999999999986	252.479999999999990	251.659999999999997	251.090000000000003	247.419999999999987	247.069999999999993	247.270000000000010	248.080000000000013	249.759999999999991	251.210000000000008	251.419999999999987	251.740000000000009	204264.000000000000000	204264.000000000000000	204264.000000000000000	211803.000000000000000	211803.000000000000000	211803.000000000000000	211803.000000000000000	211803.000000000000000	211803.000000000000000	213635.000000000000000	213635.000000000000000	213635.000000000000000
Hedwigenkoog	216	16904954.360	106	583.870000000000005	581.850000000000023	567.669999999999959	568.259999999999991	574.059999999999945	578.350000000000023	579.820000000000050	585.230000000000018	585.080000000000041	585.179999999999950	586.820000000000050	587.519999999999982	588.600000000000023	588.049999999999955	587.269999999999982	587.990000000000009	588.299999999999955	588.870000000000005	588.500000000000000	588.980000000000018	588.470000000000027	585.480000000000018	584.200000000000045	581.950000000000045	580.059999999999945	578.730000000000018	570.279999999999973	569.490000000000009	569.929999999999950	574.230000000000018	578.110000000000014	583.110000000000014	584.110000000000014	584.850000000000023	455058.000000000000000	455058.000000000000000	455058.000000000000000	455058.000000000000000	455280.999999999941792	455280.999999999941792	455280.999999999941792	455280.999999999941792	455280.999999999941792	455280.999999999941792	455280.999999999941792	455280.999999999941792
Hellschen-Heringsand-Unterschaar	170	7318324.684	107	238.210000000000008	237.379999999999995	231.599999999999994	231.840000000000003	233.780000000000001	235.960000000000008	236.550000000000011	238.759999999999991	238.699999999999989	238.750000000000000	238.979999999999990	239.259999999999991	239.699999999999989	239.479999999999990	239.159999999999997	239.449999999999989	239.580000000000013	239.810000000000002	239.659999999999997	239.849999999999994	239.650000000000006	238.430000000000007	237.909999999999997	236.990000000000009	236.219999999999999	235.680000000000007	232.240000000000009	231.919999999999987	232.099999999999994	232.860000000000014	234.430000000000007	236.240000000000009	236.439999999999998	236.740000000000009	268481.000000000000000	268481.000000000000000	268481.000000000000000	268481.000000000000000	268481.000000000000000	268481.000000000000000	268481.000000000000000	268481.000000000000000	268481.000000000000000	268481.000000000000000	268481.000000000000000	269064.000000000000000
Hillgroven	65	3685999.281	108	130.830000000000013	130.379999999999995	127.200000000000003	127.329999999999998	128.400000000000006	129.590000000000003	129.919999999999987	131.139999999999986	131.099999999999994	131.129999999999995	131.250000000000000	131.409999999999997	131.650000000000006	131.530000000000001	131.349999999999994	135.939999999999998	136.009999999999991	136.139999999999986	136.060000000000002	136.169999999999987	143.259999999999991	142.530000000000001	142.219999999999999	141.669999999999987	145.750000000000000	145.419999999999987	143.289999999999992	143.090000000000003	143.199999999999989	143.669999999999987	144.639999999999986	145.490000000000009	152.949999999999989	153.139999999999986	155180.000000000000000	155180.000000000000000	156496.000000000000000	156496.000000000000000	156496.000000000000000	156496.000000000000000	156496.000000000000000	156496.000000000000000	156496.000000000000000	157546.000000000000000	157546.000000000000000	159165.000000000000000
Norddeich	411	6988316.955	109	451.000000000000000	449.439999999999998	438.490000000000009	438.939999999999998	442.610000000000014	446.730000000000018	447.870000000000005	452.050000000000011	451.930000000000007	452.009999999999991	452.449999999999989	452.990000000000009	460.000000000000000	459.569999999999993	458.959999999999980	459.529999999999973	465.600000000000023	466.050000000000011	465.759999999999991	470.410000000000025	478.670000000000016	476.240000000000009	475.199999999999989	473.360000000000014	471.829999999999984	470.750000000000000	463.870000000000005	463.230000000000018	463.589999999999975	465.110000000000014	468.250000000000000	485.069999999999993	485.470000000000027	486.079999999999984	309115.000000000058208	309115.000000000058208	309115.000000000058208	309115.000000000058208	309115.000000000058208	309115.000000000058208	310472.999999999941792	310472.999999999941792	310472.999999999941792	310472.999999999941792	312900.000000000000000	312900.000000000000000
Oesterdeichstrich	269	4684168.024	110	272.910000000000025	271.959999999999980	265.339999999999975	265.779999999999973	268.000000000000000	270.319999999999993	271.009999999999991	273.540000000000020	273.470000000000027	273.699999999999989	273.959999999999980	274.290000000000020	274.790000000000020	274.529999999999973	274.170000000000016	278.709999999999980	278.850000000000023	279.120000000000005	278.949999999999989	279.170000000000016	278.939999999999998	277.519999999999982	276.910000000000025	275.839999999999975	274.949999999999989	274.319999999999993	270.310000000000002	269.930000000000007	270.139999999999986	271.029999999999973	272.860000000000014	274.449999999999989	276.750000000000000	277.100000000000023	242626.000000000000000	242626.000000000000000	242626.000000000000000	243529.000000000000000	243529.000000000000000	243529.000000000000000	243529.000000000000000	243529.000000000000000	243529.000000000000000	245013.000000000000000	245013.000000000000000	245013.000000000000000
Reinsbüttel	429	6834538.810	111	470.449999999999989	468.819999999999993	457.399999999999977	457.870000000000005	461.699999999999989	466.000000000000000	467.180000000000007	471.540000000000020	471.420000000000016	471.509999999999991	471.959999999999980	472.529999999999973	473.389999999999986	472.949999999999989	476.720000000000027	480.529999999999973	480.779999999999973	491.389999999999986	491.079999999999984	491.480000000000018	491.060000000000002	488.560000000000002	487.490000000000009	485.610000000000014	484.040000000000020	482.930000000000007	475.879999999999995	475.209999999999980	477.569999999999993	479.129999999999995	482.379999999999995	485.189999999999998	485.589999999999975	486.199999999999989	285163.000000000000000	285163.000000000000000	285163.000000000000000	285163.000000000000000	285163.000000000000000	285163.000000000000000	285163.000000000000000	285163.000000000000000	286358.000000000000000	287210.000000000000000	287210.000000000000000	290678.000000000000000
Schülp	403	9406875.515	112	653.090000000000032	658.740000000000009	642.690000000000055	643.350000000000023	648.730000000000018	646.909999999999968	648.559999999999945	662.570000000000050	662.389999999999986	662.509999999999991	663.159999999999968	663.950000000000045	670.419999999999959	669.789999999999964	668.899999999999977	669.730000000000018	670.080000000000041	670.720000000000027	670.309999999999945	670.850000000000023	673.100000000000023	669.679999999999950	668.210000000000036	665.639999999999986	663.480000000000018	661.960000000000036	652.289999999999964	651.379999999999995	651.889999999999986	654.029999999999973	658.450000000000045	662.659999999999968	663.210000000000036	667.059999999999945	450076.999999999941792	454180.999999999941792	454180.999999999941792	454180.999999999941792	454180.999999999941792	454180.999999999941792	461127.000000000058208	462780.000000000000000	465004.000000000000000	465004.000000000000000	467824.000000000000000	477816.999999999941792
Strübbel	86	4376301.389	113	127.150000000000006	126.709999999999994	123.620000000000005	123.750000000000000	124.790000000000006	125.950000000000003	126.269999999999996	127.450000000000003	127.409999999999997	127.439999999999998	127.560000000000002	127.709999999999994	127.950000000000003	127.829999999999998	127.659999999999997	127.810000000000002	127.879999999999995	128.000000000000000	127.930000000000007	128.030000000000001	127.920000000000002	127.269999999999996	126.989999999999995	126.500000000000000	126.090000000000003	125.799999999999997	123.959999999999994	123.790000000000006	123.890000000000001	124.290000000000006	125.140000000000001	125.859999999999999	125.969999999999999	126.129999999999995	153027.000000000000000	153027.000000000000000	153027.000000000000000	153027.000000000000000	153027.000000000000000	153027.000000000000000	153027.000000000000000	153027.000000000000000	153027.000000000000000	153027.000000000000000	153027.000000000000000	154420.000000000000000
Süderdeich	474	6585374.527	114	663.059999999999945	663.200000000000045	647.039999999999964	647.710000000000036	653.120000000000005	656.789999999999964	658.460000000000036	667.049999999999955	666.879999999999995	667.000000000000000	667.649999999999977	675.159999999999968	691.139999999999986	692.820000000000050	691.899999999999977	692.750000000000000	693.120000000000005	693.789999999999964	693.350000000000023	693.909999999999968	781.679999999999950	777.710000000000036	776.000000000000000	773.009999999999991	770.500000000000000	779.129999999999995	767.740000000000009	766.679999999999950	767.269999999999982	769.789999999999964	775.000000000000000	779.509999999999991	780.149999999999977	781.139999999999986	291867.000000000000000	292379.000000000000000	292379.000000000000000	292379.000000000000000	292379.000000000000000	293732.000000000000000	300199.000000000058208	301544.000000000000000	301544.000000000000000	301544.000000000000000	301544.000000000000000	301544.000000000000000
Warwerort	236	4598616.216	115	486.319999999999993	484.629999999999995	472.829999999999984	473.310000000000002	477.269999999999982	481.720000000000027	482.939999999999998	487.449999999999989	487.319999999999993	487.410000000000025	487.889999999999986	488.470000000000027	489.360000000000014	488.910000000000025	488.250000000000000	488.860000000000014	489.110000000000014	489.579999999999984	489.279999999999973	489.670000000000016	491.129999999999995	488.639999999999986	487.569999999999993	485.689999999999998	484.110000000000014	483.000000000000000	475.949999999999989	475.290000000000020	475.649999999999977	477.209999999999980	480.439999999999998	483.240000000000009	483.639999999999986	484.250000000000000	253938.000000000000000	254082.000000000000000	254082.000000000000000	254082.000000000000000	254082.000000000000000	254082.000000000000000	254082.000000000000000	254082.000000000000000	254082.000000000000000	254082.000000000000000	254082.000000000000000	254082.000000000000000
Wesselburen	3336	5150301.512	116	3375.489999999999782	3370.679999999999836	3288.559999999999945	3291.940000000000055	3319.460000000000036	3343.559999999999945	3352.050000000000182	3390.260000000000218	3389.389999999999873	3390.000000000000000	3393.289999999999964	3616.280000000000200	3622.889999999999873	3619.530000000000200	3614.699999999999818	3650.840000000000146	3658.659999999999854	3674.880000000000109	3686.300000000000182	3693.110000000000127	3719.219999999999800	3705.010000000000218	3699.929999999999836	3686.920000000000073	3674.949999999999818	3666.539999999999964	3612.980000000000018	3607.949999999999818	3610.750000000000000	3622.590000000000146	3647.110000000000127	3670.699999999999818	3691.219999999999800	3695.900000000000091	1081868.000000000000000	1084725.000000000000000	1084725.000000000000000	1086414.000000000000000	1086414.000000000000000	1125230.000000000000000	1125230.000000000000000	1125230.000000000000000	1125230.000000000000000	1135043.000000000000000	1137202.000000000000000	1140443.000000000000000
Wesselburener Deichhausen	107	5097919.009	117	195.199999999999989	194.530000000000001	189.789999999999992	189.979999999999990	191.569999999999993	193.360000000000014	193.849999999999994	195.659999999999997	195.610000000000014	195.639999999999986	195.830000000000013	196.069999999999993	196.419999999999987	196.240000000000009	195.979999999999990	196.219999999999999	196.330000000000013	196.509999999999991	196.389999999999986	196.550000000000011	196.379999999999995	195.389999999999986	194.960000000000008	194.210000000000008	193.580000000000013	193.129999999999995	190.310000000000002	190.050000000000011	190.189999999999998	190.819999999999993	192.110000000000014	193.229999999999990	193.389999999999986	193.629999999999995	172008.000000000000000	172008.000000000000000	172008.000000000000000	172008.000000000000000	172008.000000000000000	172008.000000000000000	172008.000000000000000	172008.000000000000000	172008.000000000000000	172008.000000000000000	172008.000000000000000	172008.000000000000000
Wesselburenerkoog	164	22420504.960	118	467.160000000000025	465.550000000000011	454.209999999999980	454.670000000000016	458.470000000000027	462.750000000000000	463.920000000000016	468.250000000000000	468.129999999999995	468.220000000000027	468.670000000000016	472.199999999999989	473.060000000000002	472.629999999999995	472.000000000000000	472.579999999999984	472.829999999999984	473.279999999999973	472.990000000000009	473.370000000000005	477.899999999999977	475.470000000000027	474.420000000000016	472.600000000000023	471.060000000000002	469.990000000000009	463.120000000000005	470.490000000000009	470.860000000000014	472.399999999999977	475.600000000000023	478.370000000000005	478.759999999999991	479.370000000000005	518392.999999999941792	518392.999999999941792	518392.999999999941792	518392.999999999941792	518392.999999999941792	519071.000000000058208	519086.000000000000000	519086.000000000000000	519086.000000000000000	519086.000000000000000	519086.000000000000000	519086.000000000000000
Westerdeichstrich	866	7380379.884	119	1086.950000000000045	1086.740000000000009	1060.259999999999991	1061.740000000000009	1070.609999999999900	1076.670000000000073	1079.400000000000091	1093.049999999999955	1092.769999999999982	1093.359999999999900	1094.420000000000073	1095.730000000000018	1097.730000000000018	1096.710000000000036	1097.619999999999891	1100.829999999999927	1102.099999999999909	1103.170000000000073	1102.480000000000018	1103.369999999999891	1109.740000000000009	1104.099999999999909	1101.680000000000064	1097.430000000000064	1093.869999999999891	1091.369999999999891	1075.420000000000073	1073.930000000000064	1074.759999999999991	1078.279999999999973	1085.579999999999927	1091.910000000000082	1110.079999999999927	1111.490000000000009	532616.000000000000000	533361.000000000000000	533361.000000000000000	533448.000000000000000	533448.000000000000000	534494.000000000000000	536279.000000000000000	536279.000000000000000	537428.000000000000000	538254.000000000000000	539064.000000000000000	540082.000000000000000
Oesterwurth	253	14045681.310	120	476.870000000000005	475.220000000000027	463.639999999999986	464.120000000000005	468.000000000000000	472.359999999999957	473.560000000000002	477.979999999999961	477.849999999999909	477.939999999999998	478.399999999999977	478.970000000000027	488.729999999999961	488.279999999999973	487.629999999999995	488.229999999999961	488.489999999999952	488.959999999999980	488.649999999999977	489.049999999999955	488.629999999999995	486.149999999999977	498.199999999999989	502.269999999999982	500.639999999999986	499.489999999999952	492.199999999999989	491.519999999999982	491.899999999999977	493.509999999999991	496.849999999999909	507.599999999999909	515.799999999999955	516.449999999999932	372500.999999999941792	372500.999999999941792	372500.999999999941792	372500.999999999941792	372500.999999999941792	372500.999999999941792	374276.999999999941792	374276.999999999941792	374276.999999999941792	374276.999999999941792	374276.999999999941792	374276.999999999941792
Geesthacht	30407	33096943.060	121	22719.349999999998545	22669.560000000001310	22153.090000000000146	22205.169999999998254	22519.180000000000291	22504.470000000001164	22561.650000000001455	22801.259999999998399	22832.319999999999709	22866.580000000001746	23020.009999999998399	23170.240000000001601	23242.950000000000728	23332.310000000001310	23378.370000000002619	23663.630000000001019	24174.319999999999709	24260.270000000004075	24330.450000000000728	24458.889999999999418	24515.509999999998399	24420.040000000000873	24520.099999999998545	24652.279999999998836	24603.529999999998836	24564.529999999998836	24211.700000000000728	24632.560000000001310	24687.380000000001019	24806.209999999999127	24974.069999999999709	25128.490000000001601	25161.299999999999272	25336.150000000001455	7811274.000000000000000	7821589.000000000931323	7845273.000000000000000	7861799.000000000000000	7914184.000000000000000	7951754.000000000000000	7958666.999999999068677	8028099.000000000000000	8056049.000000000000000	8132645.000000000000000	8256850.000000000000000	8267055.000000000000000
Lauenburg/Elbe	11485	9430499.472	122	9049.959999999999127	9020.989999999999782	8856.559999999999491	8875.610000000000582	8957.510000000000218	8964.350000000000364	8987.129999999999200	9073.409999999999854	9128.110000000000582	9139.989999999999782	9156.729999999999563	9173.129999999999200	9238.049999999999272	9258.479999999999563	9288.860000000000582	9383.399999999999636	9439.020000000000437	9532.559999999999491	9560.819999999999709	9613.819999999999709	9665.270000000000437	9727.899999999999636	9746.280000000000655	9763.750000000000000	9732.059999999999491	9716.280000000000655	9589.459999999999127	9616.670000000000073	9624.129999999999200	9656.280000000000655	9721.620000000000800	9812.440000000000509	9856.860000000000582	9873.969999999999345	2913334.000000000000000	2913906.000000000000000	2927617.000000000000000	2934127.000000000000000	2935763.000000000000000	2939761.000000000000000	2975340.000000000000000	2982596.000000000000000	3011424.000000000000000	3032487.000000000000000	3042452.000000000000000	3068374.000000000000000
Mölln	18928	25079393.400	123	15499.379999999999200	15469.940000000000509	15143.870000000000800	15159.469999999999345	15324.620000000000800	15352.760000000000218	15391.780000000000655	15559.819999999999709	15608.180000000000291	15611.010000000000218	15665.440000000000509	15684.110000000000582	15729.649999999999636	15780.739999999999782	15799.209999999999127	15856.559999999999491	15888.190000000000509	15989.379999999999200	16057.829999999999927	16097.829999999999927	16127.690000000000509	16067.950000000000728	16208.450000000000728	16165.479999999999563	16122.770000000000437	16147.950000000000728	15964.709999999999127	16153.610000000000582	16181.920000000000073	16234.979999999999563	16363.440000000000509	16490.150000000001455	16503.740000000001601	16539.569999999999709	4990961.000000000000000	4996258.000000000000000	5017010.000000000000000	5026810.000000000000000	5050005.000000000931323	5051473.000000000000000	5069797.000000000000000	5087360.000000000000000	5103346.000000000000000	5114452.000000000000000	5123317.000000000931323	5158994.000000000000000
Ratzeburg	14595	30384672.130	124	11086.060000000001310	11057.200000000000728	10787.790000000000873	10801.500000000000000	10896.370000000000800	10981.200000000000728	11009.100000000000364	11121.440000000000509	11118.559999999999491	11123.239999999999782	11138.709999999999127	11154.300000000002910	11193.579999999999927	11232.549999999999272	11301.649999999999636	11419.409999999999854	11530.529999999998836	11629.889999999999418	11769.579999999999927	11928.149999999999636	12177.030000000000655	12233.799999999999272	12245.250000000000000	12258.860000000000582	12255.569999999999709	12235.059999999999491	12063.379999999999200	12082.319999999999709	12091.879999999999200	12197.729999999999563	12306.540000000000873	12428.579999999999927	12458.279999999998836	12493.120000000000800	3253252.000000000000000	3259125.000000000000000	3261613.000000000000000	3262745.000000000000000	3264721.000000000000000	3276689.000000000000000	3303218.000000000000000	3315123.000000000000000	3357539.000000000000000	3393703.999999999534339	3422647.000000000000000	3441783.000000000000000
Schwarzenbek	16374	11535484.990	125	8516.030000000000655	8486.590000000000146	8316.799999999999272	8340.950000000000728	8420.040000000000873	8435.479999999999563	8456.920000000000073	8535.889999999999418	8571.790000000000873	8589.399999999999636	8607.309999999999491	8651.639999999999418	8768.360000000000582	8792.180000000000291	8807.549999999999272	9218.299999999999272	9271.260000000000218	9578.750000000000000	9635.750000000000000	9684.069999999999709	9970.590000000000146	9948.059999999999491	10001.229999999999563	9962.709999999999127	9930.370000000000800	9907.649999999999636	9773.780000000000655	9812.969999999999345	10013.870000000000800	10219.270000000000437	10297.209999999999127	10363.930000000000291	10372.469999999999345	10402.430000000000291	2892144.000000000000000	2892144.000000000000000	2899113.000000000000000	2907715.000000000000000	2913232.000000000000000	2925895.000000000000000	2980096.000000000000000	3005478.000000000000000	3082869.000000000000000	3205464.000000000465661	3305675.000000000000000	3427047.000000000000000
Wentorf bei Hamburg	12930	6879551.969	126	7794.020000000000437	7767.049999999999272	7599.429999999999382	7650.030000000000655	7714.010000000000218	7720.749999999999091	7740.399999999999636	7812.680000000000291	7832.620000000000800	7878.060000000000400	7885.679999999999382	7913.479999999999563	7936.779999999999745	7953.010000000000218	7953.539999999999964	7963.410000000000764	7967.639999999999418	8010.909999999999854	8194.250000000000000	8304.909999999999854	8352.980000000001382	8321.170000000000073	8373.859999999998763	8471.299999999999272	8454.799999999999272	8435.530000000000655	8314.050000000001091	8336.020000000000437	8349.900000000001455	8377.319999999999709	8440.359999999998763	8489.600000000000364	8499.329999999999927	8684.119999999998981	2300702.000000000000000	2301270.000000000000000	2309933.000000000000000	2333671.000000000000000	2337441.000000000000000	2340860.000000000000000	2354730.000000000000000	2369616.000000000000000	2397720.000000000465661	2407959.000000000000000	2411928.000000000465661	2461214.000000000000000
Behlendorf	391	10202078.730	127	374.689999999999998	373.389999999999986	364.290000000000020	367.500000000000000	370.569999999999993	371.139999999999986	372.089999999999975	375.560000000000002	375.459999999999980	378.449999999999989	378.810000000000002	379.269999999999982	379.959999999999980	379.610000000000014	379.100000000000023	379.569999999999993	379.769999999999982	380.129999999999995	379.899999999999977	380.199999999999989	379.879999999999995	377.949999999999989	385.959999999999980	384.899999999999977	383.649999999999977	382.769999999999982	377.180000000000007	376.649999999999977	376.949999999999989	378.180000000000007	380.740000000000009	382.959999999999980	383.279999999999973	383.759999999999991	238685.000000000000000	238685.000000000000000	238685.000000000000000	239504.000000000000000	239504.000000000000000	239504.000000000000000	239504.000000000000000	239504.000000000000000	239504.000000000000000	239504.000000000000000	239504.000000000000000	239504.000000000000000
Berkenthin	2102	10189821.770	128	1531.480000000000018	1526.190000000000055	1489.000000000000000	1499.099999999999909	1511.630000000000109	1516.990000000000009	1520.840000000000146	1535.049999999999955	1534.650000000000091	1543.759999999999991	1545.250000000000000	1547.940000000000055	1550.769999999999982	1553.140000000000100	1564.420000000000073	1572.210000000000036	1592.769999999999982	1596.559999999999945	1595.559999999999945	1596.849999999999909	1595.490000000000009	1587.380000000000109	1589.809999999999945	1591.210000000000036	1608.490000000000009	1605.720000000000027	1590.659999999999854	1588.449999999999818	1591.009999999999991	1596.230000000000018	1625.109999999999900	1641.680000000000064	1643.970000000000027	1646.049999999999955	638844.000000000000000	638844.000000000000000	638844.000000000000000	642281.999999999883585	642281.999999999883585	642774.000000000116415	642774.000000000116415	644097.000000000000000	648371.000000000000000	649681.000000000000000	661699.000000000000000	663542.000000000116415
Bliestorf	642	10386536.420	129	396.670000000000016	396.740000000000009	387.069999999999993	390.860000000000014	394.129999999999995	392.920000000000016	393.920000000000016	399.050000000000011	398.939999999999998	402.500000000000000	402.889999999999986	403.370000000000005	404.110000000000014	403.740000000000009	404.350000000000023	408.199999999999989	412.040000000000020	412.439999999999998	412.180000000000007	412.509999999999991	412.160000000000025	410.069999999999993	417.839999999999975	416.230000000000018	414.879999999999995	413.930000000000007	407.879999999999995	407.310000000000002	407.629999999999995	408.959999999999980	411.730000000000018	414.129999999999995	414.470000000000027	415.000000000000000	247566.000000000000000	247947.000000000000000	247947.000000000000000	249226.000000000000000	249226.000000000000000	249226.000000000000000	249226.000000000000000	249226.000000000000000	249651.000000000000000	250672.000000000000000	252497.000000000000000	252924.000000000000000
Düchelsdorf	166	2976358.553	130	119.120000000000005	118.700000000000003	115.810000000000002	115.930000000000007	116.900000000000006	117.989999999999995	118.290000000000006	119.390000000000001	119.359999999999999	119.390000000000001	119.500000000000000	119.640000000000001	119.859999999999999	119.750000000000000	119.590000000000003	119.739999999999995	119.799999999999997	119.920000000000002	119.840000000000003	119.939999999999998	122.060000000000002	121.439999999999998	121.180000000000007	120.709999999999994	120.319999999999993	120.040000000000006	118.290000000000006	118.129999999999995	118.219999999999999	118.599999999999994	119.409999999999997	120.099999999999994	120.200000000000003	120.349999999999994	57294.000000000000000	57294.000000000000000	57294.000000000000000	57294.000000000000000	57294.000000000000000	57294.000000000000000	57294.000000000000000	57294.000000000000000	57294.000000000000000	57294.000000000000000	57294.000000000000000	57294.000000000000000
Göldenitz	234	5230822.359	131	264.420000000000016	263.509999999999991	257.089999999999975	257.350000000000023	259.509999999999991	261.920000000000016	262.589999999999975	265.040000000000020	264.970000000000027	265.019999999999982	265.279999999999973	265.589999999999975	266.079999999999984	265.829999999999984	265.480000000000018	265.810000000000002	265.939999999999998	266.199999999999989	266.040000000000020	266.250000000000000	266.019999999999982	264.670000000000016	264.089999999999975	275.670000000000016	284.439999999999998	283.790000000000020	279.649999999999977	279.259999999999991	279.470000000000027	280.389999999999986	282.290000000000020	283.930000000000007	284.170000000000016	284.529999999999973	125222.000000000000000	125222.000000000000000	125222.000000000000000	125222.000000000000000	125222.000000000000000	125222.000000000000000	125222.000000000000000	125222.000000000000000	125222.000000000000000	125222.000000000000000	125222.000000000000000	125222.000000000000000
Kastorf	1112	6942090.138	132	823.840000000000032	820.990000000000009	800.990000000000009	801.820000000000050	808.519999999999982	816.050000000000182	818.129999999999995	825.769999999999982	825.549999999999955	825.700000000000045	826.500000000000000	827.490000000000009	829.000000000000000	847.329999999999927	847.970000000000027	888.429999999999950	916.929999999999950	921.270000000000095	920.700000000000045	950.320000000000050	951.290000000000077	953.179999999999950	972.250000000000000	970.610000000000014	967.460000000000036	965.250000000000000	954.219999999999914	956.309999999999945	957.050000000000182	960.190000000000055	974.799999999999955	980.470000000000027	981.279999999999973	982.529999999999973	348635.000000000058208	348635.000000000058208	348635.000000000058208	348635.000000000058208	348635.000000000058208	348635.000000000058208	348635.000000000058208	354700.000000000000000	355120.000000000000000	387342.000000000000000	394552.999999999941792	395268.999999999941792
Klempau	623	10056014.570	133	738.980000000000018	736.419999999999959	718.480000000000018	719.220000000000027	727.649999999999977	731.990000000000009	733.850000000000023	740.700000000000045	740.509999999999991	740.639999999999986	743.830000000000041	744.720000000000027	746.080000000000041	745.389999999999986	754.830000000000041	755.759999999999991	763.490000000000009	767.029999999999973	766.549999999999955	767.169999999999959	766.519999999999982	762.620000000000005	785.169999999999959	808.250000000000000	805.629999999999995	803.779999999999973	792.039999999999964	790.940000000000055	791.549999999999955	794.149999999999977	799.519999999999982	804.179999999999950	804.850000000000023	817.340000000000032	304232.999999999941792	304232.999999999941792	304232.999999999941792	304232.999999999941792	304684.000000000000000	304684.000000000000000	304684.000000000000000	304684.000000000000000	307102.000000000000000	307102.000000000000000	308830.000000000000000	309411.000000000058208
Krummesse	1756	3219771.994	134	914.159999999999968	911.000000000000000	888.799999999999955	890.299999999999955	897.740000000000009	905.509999999999991	907.809999999999945	916.289999999999964	916.049999999999955	916.820000000000050	917.700000000000045	918.799999999999955	920.480000000000018	919.620000000000005	921.440000000000055	923.580000000000041	924.059999999999945	924.960000000000036	924.379999999999995	925.129999999999995	953.220000000000027	948.370000000000005	950.070000000000050	947.970000000000027	944.889999999999986	942.730000000000018	928.960000000000036	927.659999999999968	928.379999999999995	931.429999999999950	937.730000000000018	943.200000000000045	943.970000000000027	947.639999999999986	327218.000000000000000	327218.000000000000000	327218.000000000000000	327964.999999999941792	327964.999999999941792	327964.999999999941792	327964.999999999941792	327964.999999999941792	328762.000000000000000	329276.999999999941792	329276.999999999941792	329276.999999999941792
Niendorf bei Berkenthin	190	4017277.567	135	146.599999999999994	146.090000000000003	142.530000000000001	142.680000000000007	143.870000000000005	145.210000000000008	145.580000000000013	146.939999999999998	146.909999999999997	146.930000000000007	147.069999999999993	147.250000000000000	147.520000000000010	147.379999999999995	148.110000000000014	154.520000000000010	154.599999999999994	154.750000000000000	168.289999999999992	168.430000000000007	168.280000000000001	167.430000000000007	173.620000000000005	172.949999999999989	172.389999999999986	171.990000000000009	169.479999999999990	175.439999999999998	175.580000000000013	176.159999999999997	177.349999999999994	178.379999999999995	178.530000000000001	178.759999999999991	86538.000000000000000	86538.000000000000000	86538.000000000000000	86538.000000000000000	86538.000000000000000	86538.000000000000000	86538.000000000000000	86538.000000000000000	86731.000000000000000	87888.000000000000000	87888.000000000000000	87888.000000000000000
Rondeshagen	814	9533684.012	136	635.700000000000045	633.509999999999991	618.070000000000050	618.779999999999973	623.949999999999818	629.690000000000055	631.289999999999964	637.179999999999950	637.019999999999982	637.210000000000036	637.830000000000041	638.590000000000032	644.309999999999945	643.710000000000036	643.299999999999955	648.000000000000000	648.329999999999927	648.970000000000027	648.559999999999945	649.080000000000041	653.990000000000009	650.670000000000073	652.720000000000027	679.299999999999955	677.089999999999918	675.549999999999955	665.679999999999950	664.759999999999991	665.269999999999982	667.440000000000055	700.160000000000082	704.240000000000009	708.179999999999950	709.070000000000050	284397.000000000000000	284397.000000000000000	284397.000000000000000	284578.000000000000000	284578.000000000000000	284578.000000000000000	285535.000000000000000	287714.000000000000000	291050.000000000000000	291973.000000000000000	291973.000000000000000	291973.000000000000000
Sierksrade	408	4009051.793	137	254.180000000000007	253.300000000000011	247.129999999999995	247.379999999999995	249.449999999999989	251.770000000000010	252.409999999999997	254.770000000000010	254.699999999999989	254.750000000000000	255.000000000000000	255.300000000000011	255.770000000000010	255.530000000000001	255.189999999999998	255.500000000000000	255.639999999999986	255.879999999999995	255.719999999999999	255.930000000000007	255.710000000000008	254.409999999999997	253.860000000000014	252.879999999999995	252.060000000000002	251.479999999999990	247.810000000000002	247.460000000000008	247.650000000000006	248.469999999999999	250.150000000000006	251.610000000000014	251.810000000000002	252.129999999999995	169642.000000000000000	169642.000000000000000	169642.000000000000000	169642.000000000000000	169642.000000000000000	169642.000000000000000	169642.000000000000000	169642.000000000000000	169642.000000000000000	169642.000000000000000	169642.000000000000000	169642.000000000000000
Alt Mölln	893	6559170.129	138	800.590000000000032	797.820000000000050	781.019999999999982	781.820000000000050	788.360000000000014	793.009999999999991	795.029999999999973	802.450000000000045	804.960000000000036	805.110000000000014	805.889999999999986	806.850000000000023	808.320000000000050	807.570000000000050	806.500000000000000	809.320000000000050	809.740000000000009	820.559999999999945	820.049999999999955	835.009999999999991	834.299999999999955	830.059999999999945	861.330000000000041	860.639999999999986	857.840000000000032	855.879999999999995	843.379999999999995	847.529999999999973	848.190000000000055	857.409999999999968	870.360000000000014	875.440000000000055	876.379999999999995	877.490000000000009	464584.000000000000000	464584.000000000000000	465492.999999999941792	465492.999999999941792	465492.999999999941792	465492.999999999941792	467848.999999999941792	467848.999999999941792	467848.999999999941792	468231.000000000058208	468231.000000000058208	473527.000000000058208
Bälau	230	6490016.279	139	288.329999999999984	287.329999999999984	280.329999999999984	280.620000000000005	282.959999999999980	285.600000000000023	286.329999999999984	289.000000000000000	288.920000000000016	288.980000000000018	289.259999999999991	289.600000000000023	290.129999999999995	289.860000000000014	289.480000000000018	289.829999999999984	289.980000000000018	295.750000000000000	295.560000000000002	295.800000000000011	295.550000000000011	294.050000000000011	293.399999999999977	292.269999999999982	291.329999999999984	290.660000000000025	286.410000000000025	286.009999999999991	286.240000000000009	287.170000000000016	289.120000000000005	316.680000000000007	316.939999999999998	317.339999999999975	163672.000000000000000	163672.000000000000000	163672.000000000000000	163672.000000000000000	163672.000000000000000	163672.000000000000000	163672.000000000000000	164823.000000000000000	164823.000000000000000	164823.000000000000000	164823.000000000000000	169136.000000000000000
Borstorf	299	8675136.270	140	262.660000000000025	261.750000000000000	255.370000000000005	255.639999999999986	257.769999999999982	260.170000000000016	260.839999999999975	263.269999999999982	263.199999999999989	263.250000000000000	263.509999999999991	263.819999999999993	264.300000000000011	264.060000000000002	263.699999999999989	265.930000000000007	266.069999999999993	266.329999999999984	266.160000000000025	266.379999999999995	266.149999999999977	264.800000000000011	264.220000000000027	263.199999999999989	262.339999999999975	261.740000000000009	257.920000000000016	257.560000000000002	257.759999999999991	258.610000000000014	260.360000000000014	261.870000000000005	262.089999999999975	262.420000000000016	152875.000000000000000	152875.000000000000000	152875.000000000000000	152875.000000000000000	152875.000000000000000	152875.000000000000000	152875.000000000000000	152875.000000000000000	152875.000000000000000	153229.000000000000000	153229.000000000000000	153229.000000000000000
Breitenfelde	1938	12607432.720	141	1752.720000000000027	1746.660000000000082	1709.940000000000055	1711.700000000000045	1726.000000000000000	1736.140000000000100	1740.559999999999945	1756.809999999999945	1762.359999999999900	1762.680000000000064	1764.390000000000100	1789.299999999999955	1792.569999999999936	1820.589999999999918	1818.160000000000082	1822.380000000000109	1823.339999999999918	1825.099999999999909	1827.140000000000100	1874.119999999999891	1872.519999999999982	1904.410000000000082	1913.029999999999973	1916.940000000000055	1919.349999999999909	1914.960000000000036	1886.990000000000009	1931.920000000000073	1936.789999999999964	1943.140000000000100	1956.289999999999964	2000.339999999999918	2014.140000000000100	2016.690000000000055	738857.000000000000000	738857.000000000000000	740112.000000000000000	743737.000000000000000	743737.000000000000000	751881.999999999883585	752707.000000000000000	756041.000000000000000	756041.000000000000000	756793.000000000000000	756793.000000000000000	756793.000000000000000
Grambek	474	12533397.970	142	654.759999999999991	652.490000000000009	636.590000000000032	637.250000000000000	642.580000000000041	648.559999999999945	650.210000000000036	656.279999999999973	656.110000000000014	656.230000000000018	656.870000000000005	657.649999999999977	658.850000000000023	658.240000000000009	657.360000000000014	658.179999999999950	658.519999999999982	659.149999999999977	658.740000000000009	659.279999999999973	658.720000000000027	655.370000000000005	656.940000000000055	654.409999999999968	652.279999999999973	650.789999999999964	641.279999999999973	641.309999999999945	641.809999999999945	643.909999999999968	648.269999999999982	666.990000000000009	667.539999999999964	668.389999999999986	403115.000000000058208	403115.000000000058208	403115.000000000058208	406154.000000000000000	406154.000000000000000	407440.999999999941792	407984.000000000000000	407984.000000000000000	407984.000000000000000	407984.000000000000000	407984.000000000000000	407984.000000000000000
Hornbek	190	5806834.382	143	180.080000000000013	179.460000000000008	175.090000000000003	175.270000000000010	176.729999999999990	178.379999999999995	178.830000000000013	180.500000000000000	180.449999999999989	180.490000000000009	180.659999999999997	180.879999999999995	181.210000000000008	181.039999999999992	180.800000000000011	181.020000000000010	181.120000000000005	181.289999999999992	181.180000000000007	181.319999999999993	181.169999999999987	180.250000000000000	187.979999999999990	191.409999999999997	190.789999999999992	190.349999999999994	187.569999999999993	187.310000000000002	187.460000000000008	188.069999999999993	189.340000000000003	190.449999999999989	190.599999999999994	190.840000000000003	336246.000000000000000	336246.000000000000000	336246.000000000000000	336246.000000000000000	336246.000000000000000	336246.000000000000000	336246.000000000000000	336246.000000000000000	336246.000000000000000	336246.000000000000000	336246.000000000000000	336246.000000000000000
Lehmrade	521	11334678.440	144	398.939999999999998	397.560000000000002	387.870000000000005	388.269999999999982	391.519999999999982	395.160000000000025	396.170000000000016	399.870000000000005	399.759999999999991	399.839999999999975	400.220000000000027	400.699999999999989	401.430000000000007	401.189999999999998	403.600000000000023	404.100000000000023	404.930000000000007	405.319999999999993	405.069999999999993	405.399999999999977	405.050000000000011	404.120000000000005	403.230000000000018	401.680000000000007	400.370000000000005	399.459999999999980	393.620000000000005	393.069999999999993	393.379999999999995	394.670000000000016	397.339999999999975	399.649999999999977	399.980000000000018	400.490000000000009	298067.000000000058208	298067.000000000058208	298067.000000000058208	298067.000000000058208	298067.000000000058208	298067.000000000058208	298067.000000000058208	301908.999999999941792	303287.000000000058208	303287.000000000058208	303484.999999999941792	303484.999999999941792
Niendorf/Stecknitz	661	8370447.785	145	497.339999999999975	495.620000000000005	485.839999999999975	486.339999999999975	490.399999999999977	492.629999999999995	493.879999999999995	498.490000000000009	500.730000000000018	500.819999999999993	501.310000000000002	501.910000000000025	502.819999999999993	502.360000000000014	501.689999999999998	502.310000000000002	502.569999999999993	504.660000000000025	504.339999999999975	504.750000000000000	504.319999999999993	501.759999999999991	500.660000000000025	498.730000000000018	497.110000000000014	495.970000000000027	488.730000000000018	491.370000000000005	491.750000000000000	493.360000000000014	496.699999999999989	499.589999999999975	500.000000000000000	500.639999999999986	223937.000000000000000	223937.000000000000000	224430.000000000000000	224430.000000000000000	224430.000000000000000	224430.000000000000000	224430.000000000000000	224716.000000000000000	224716.000000000000000	224716.000000000000000	224716.000000000000000	225272.000000000000000
Schretstaken	515	8473364.334	146	453.189999999999998	451.620000000000005	440.620000000000005	441.069999999999993	444.759999999999991	448.899999999999977	450.040000000000020	454.240000000000009	454.120000000000005	454.209999999999980	454.649999999999977	455.189999999999998	456.019999999999982	455.600000000000023	454.990000000000009	455.550000000000011	455.790000000000020	456.230000000000018	459.069999999999993	459.439999999999998	481.850000000000023	479.399999999999977	478.350000000000023	476.509999999999991	474.959999999999980	473.870000000000005	466.949999999999989	466.300000000000011	466.660000000000025	468.189999999999998	471.360000000000014	476.550000000000011	476.939999999999998	477.540000000000020	224838.000000000000000	224838.000000000000000	224838.000000000000000	224838.000000000000000	224838.000000000000000	224838.000000000000000	224838.000000000000000	224838.000000000000000	224838.000000000000000	224838.000000000000000	224838.000000000000000	224838.000000000000000
Talkau	522	4615296.908	147	416.600000000000023	415.160000000000025	405.040000000000020	405.459999999999980	408.850000000000023	412.660000000000025	413.709999999999980	417.569999999999993	417.459999999999980	417.540000000000020	417.939999999999998	418.439999999999998	419.199999999999989	418.819999999999993	418.259999999999991	418.769999999999982	418.990000000000009	419.399999999999977	419.129999999999995	419.470000000000027	419.120000000000005	416.990000000000009	416.069999999999993	419.389999999999986	419.639999999999986	418.680000000000007	412.560000000000002	411.990000000000009	420.709999999999980	422.089999999999975	424.949999999999989	427.430000000000007	427.779999999999973	428.319999999999993	185824.000000000000000	185824.000000000000000	185824.000000000000000	185824.000000000000000	185824.000000000000000	185824.000000000000000	185824.000000000000000	185824.000000000000000	185824.000000000000000	185824.000000000000000	185824.000000000000000	185824.000000000000000
Woltersdorf	284	7868094.570	148	398.089999999999975	396.720000000000027	387.050000000000011	387.589999999999975	391.220000000000027	394.329999999999984	395.329999999999984	399.019999999999982	398.920000000000016	399.139999999999986	399.930000000000007	400.629999999999995	401.610000000000014	401.290000000000020	408.740000000000009	410.220000000000027	413.610000000000014	421.250000000000000	420.990000000000009	421.329999999999984	420.970000000000027	418.829999999999984	424.220000000000027	422.589999999999975	421.209999999999980	420.250000000000000	414.110000000000014	415.300000000000011	416.009999999999991	417.379999999999995	422.990000000000009	425.459999999999980	425.810000000000002	426.350000000000023	222587.000000000000000	222587.000000000000000	222601.000000000000000	222630.000000000000000	222709.000000000000000	222751.000000000000000	223085.000000000000000	223391.000000000000000	224914.000000000000000	225105.000000000000000	225873.000000000000000	227640.000000000000000
Besenthal	88	12659528.440	149	250.370000000000005	249.509999999999991	243.430000000000007	243.680000000000007	245.710000000000008	248.000000000000000	248.629999999999995	250.960000000000008	250.889999999999986	250.939999999999998	251.180000000000007	251.479999999999990	256.790000000000020	256.560000000000002	256.209999999999980	256.529999999999973	256.660000000000025	256.910000000000025	256.750000000000000	256.959999999999980	256.740000000000009	255.439999999999998	254.870000000000005	257.930000000000007	257.089999999999975	256.500000000000000	252.750000000000000	252.400000000000006	252.599999999999994	253.430000000000007	255.139999999999986	256.629999999999995	256.839999999999975	257.170000000000016	316751.000000000058208	316751.000000000058208	316751.000000000058208	316751.000000000058208	316751.000000000058208	316751.000000000058208	317759.000000000058208	317759.000000000058208	317759.000000000058208	317759.000000000058208	317759.000000000058208	317759.000000000058208
Bröthen	304	10664641.740	150	321.949999999999989	320.850000000000023	313.029999999999973	313.350000000000023	315.970000000000027	318.919999999999959	319.720000000000027	322.709999999999980	322.620000000000005	322.689999999999998	322.990000000000009	323.379999999999995	323.970000000000027	323.669999999999959	323.230000000000018	323.639999999999986	324.160000000000025	324.470000000000027	324.259999999999991	324.529999999999973	324.250000000000000	322.610000000000014	321.899999999999977	320.660000000000025	319.610000000000014	318.889999999999986	314.230000000000018	313.790000000000020	314.039999999999964	315.069999999999993	318.199999999999989	320.839999999999975	321.110000000000014	321.509999999999991	216741.000000000000000	216741.000000000000000	216820.000000000000000	216820.000000000000000	216820.000000000000000	216820.000000000000000	216820.000000000000000	216820.000000000000000	216820.000000000000000	216820.000000000000000	217494.000000000000000	217494.000000000000000
Büchen	5856	16930768.240	151	4550.289999999999964	4534.560000000000400	4424.069999999999709	4431.049999999999272	4468.090000000000146	4507.239999999999782	4518.699999999999818	4560.899999999999636	4559.719999999999345	4563.039999999999964	4567.460000000000036	4605.479999999999563	4617.930000000000291	4624.920000000000073	4637.350000000000364	4647.479999999999563	4651.560000000000400	4668.250000000000000	4735.699999999999818	4752.000000000000000	4747.960000000000036	4723.829999999999927	4713.469999999999345	4695.319999999999709	4680.350000000000364	4688.420000000000073	4653.840000000000146	4690.720000000000255	4711.060000000000400	4730.369999999999891	4762.380000000000109	4807.500000000000000	4816.510000000000218	4854.340000000000146	2008682.000000000000000	2010632.000000000000000	2022298.000000000000000	2029296.000000000000000	2029296.000000000000000	2055379.999999999767169	2056215.000000000000000	2066463.000000000000000	2072236.000000000232831	2079511.000000000000000	2081564.000000000232831	2084230.000000000000000
Fitzen	361	9045119.478	152	553.100000000000023	551.190000000000055	537.759999999999991	538.309999999999945	542.809999999999945	547.870000000000005	549.259999999999991	554.389999999999986	554.250000000000000	554.350000000000023	554.879999999999995	555.549999999999955	556.559999999999945	556.049999999999955	559.850000000000023	560.539999999999964	586.769999999999982	587.340000000000032	586.970000000000027	587.450000000000045	586.950000000000045	583.970000000000027	582.679999999999950	580.440000000000055	578.559999999999945	577.230000000000018	568.799999999999955	568.009999999999991	568.450000000000045	570.309999999999945	574.169999999999959	577.519999999999982	578.039999999999964	578.779999999999973	231137.000000000000000	231137.000000000000000	231137.000000000000000	231137.000000000000000	231137.000000000000000	231137.000000000000000	231137.000000000000000	231137.000000000000000	232060.000000000000000	232060.000000000000000	235422.000000000000000	235422.000000000000000
Göttin	67	5203028.854	153	255.870000000000005	254.979999999999990	248.770000000000010	249.030000000000001	251.110000000000014	253.449999999999989	254.090000000000003	256.459999999999980	256.399999999999977	256.439999999999998	256.689999999999998	257.000000000000000	257.470000000000027	257.230000000000018	256.889999999999986	257.199999999999989	257.339999999999975	257.589999999999975	257.430000000000007	257.629999999999995	257.420000000000016	256.110000000000014	255.550000000000011	254.560000000000002	253.729999999999990	253.150000000000006	249.460000000000008	249.110000000000014	249.300000000000011	250.120000000000005	251.810000000000002	253.280000000000001	253.490000000000009	253.810000000000002	184951.000000000000000	184951.000000000000000	184951.000000000000000	184951.000000000000000	184951.000000000000000	184951.000000000000000	184951.000000000000000	184951.000000000000000	184951.000000000000000	184951.000000000000000	184951.000000000000000	184951.000000000000000
Gudow	1604	42201770.230	154	1255.339999999999918	1251.000000000000000	1220.589999999999918	1222.309999999999945	1232.529999999999973	1243.460000000000036	1246.619999999999891	1258.269999999999982	1258.009999999999991	1258.720000000000027	1259.940000000000055	1261.509999999999991	1263.819999999999936	1262.650000000000091	1260.960000000000036	1266.049999999999955	1266.710000000000036	1279.400000000000091	1278.599999999999909	1279.630000000000109	1278.539999999999964	1272.049999999999955	1270.720000000000027	1267.559999999999945	1263.450000000000045	1264.390000000000100	1250.000000000000000	1267.950000000000045	1268.930000000000064	1292.319999999999936	1301.069999999999936	1311.059999999999945	1315.220000000000027	1316.940000000000055	1298222.000000000000000	1298582.000000000000000	1298598.000000000000000	1298689.000000000000000	1298689.000000000000000	1298705.000000000000000	1298705.000000000000000	1298705.000000000000000	1298705.000000000000000	1299438.000000000000000	1299438.000000000000000	1304169.000000000000000
Güster	1278	7814987.084	155	1513.990000000000009	1508.759999999999991	1474.079999999999927	1475.599999999999909	1487.930000000000064	1499.670000000000073	1503.480000000000018	1517.519999999999982	1519.269999999999982	1519.549999999999955	1521.019999999999982	1522.839999999999918	1525.619999999999891	1524.210000000000036	1534.700000000000045	1536.599999999999909	1537.410000000000082	1565.880000000000109	1564.900000000000091	1566.170000000000073	1564.839999999999918	1556.890000000000100	1558.289999999999964	1557.579999999999927	1554.769999999999982	1551.210000000000036	1528.549999999999955	1526.430000000000064	1527.609999999999900	1532.619999999999891	1547.539999999999964	1562.250000000000000	1563.539999999999964	1565.519999999999982	574932.000000000000000	574932.000000000000000	575913.000000000000000	575913.000000000000000	575913.000000000000000	575913.000000000000000	575913.000000000000000	575913.000000000000000	579368.000000000000000	579368.000000000000000	579368.000000000000000	588714.000000000000000
Klein Pampau	625	4184754.638	156	296.490000000000009	295.459999999999980	288.259999999999991	288.560000000000002	290.970000000000027	293.680000000000007	294.430000000000007	297.180000000000007	297.100000000000023	297.149999999999977	297.439999999999998	297.800000000000011	298.670000000000016	299.290000000000020	298.889999999999986	299.259999999999991	299.420000000000016	299.699999999999989	300.970000000000027	301.209999999999980	300.959999999999980	299.430000000000007	298.769999999999982	297.620000000000005	296.649999999999977	295.970000000000027	291.649999999999977	291.730000000000018	291.959999999999980	292.910000000000025	294.889999999999986	297.550000000000011	297.790000000000020	298.170000000000016	153318.000000000000000	153318.000000000000000	153318.000000000000000	153318.000000000000000	153318.000000000000000	153318.000000000000000	153384.000000000000000	153571.000000000000000	153571.000000000000000	153571.000000000000000	153571.000000000000000	153571.000000000000000
Langenlehsten	151	23524735.250	157	172.270000000000010	171.669999999999987	167.500000000000000	167.669999999999987	169.060000000000002	170.639999999999986	171.070000000000022	172.669999999999987	172.629999999999995	172.659999999999997	172.830000000000013	173.030000000000001	173.349999999999994	173.189999999999998	172.960000000000008	173.169999999999987	173.259999999999991	173.430000000000007	173.319999999999993	173.460000000000008	173.389999999999986	172.509999999999991	172.129999999999995	171.460000000000008	170.909999999999997	170.520000000000010	168.030000000000001	167.799999999999955	167.929999999999978	168.469999999999999	169.610000000000014	170.600000000000023	170.740000000000009	170.960000000000008	228965.000000000000000	228965.000000000000000	228965.000000000000000	229141.000000000000000	229141.000000000000000	229141.000000000000000	229141.000000000000000	229141.000000000000000	229141.000000000000000	229141.000000000000000	229141.000000000000000	229141.000000000000000
Müssen	1125	11439503.090	158	895.250000000000000	892.159999999999968	870.419999999999959	871.320000000000050	881.799999999999955	886.779999999999973	889.039999999999964	897.340000000000032	897.110000000000014	897.269999999999982	901.409999999999968	902.480000000000018	904.129999999999995	903.299999999999955	902.090000000000032	904.379999999999995	904.850000000000023	905.720000000000027	905.159999999999968	905.889999999999986	907.919999999999959	903.309999999999945	901.330000000000041	897.860000000000014	894.940000000000055	892.889999999999986	879.850000000000023	888.769999999999982	889.460000000000036	892.379999999999995	931.710000000000036	937.139999999999986	937.909999999999968	939.100000000000023	464140.999999999941792	464140.999999999941792	464140.999999999941792	464140.999999999941792	464859.000000000058208	464859.000000000058208	464859.000000000058208	464859.000000000058208	464859.000000000058208	465250.000000000000000	465250.000000000000000	465250.000000000000000
Roseburg	543	16175786.190	159	530.710000000000036	528.879999999999995	515.990000000000009	516.529999999999973	520.840000000000032	525.690000000000055	527.029999999999973	531.950000000000045	531.809999999999945	531.909999999999968	532.429999999999950	533.059999999999945	534.029999999999973	533.539999999999964	532.830000000000041	533.490000000000009	533.769999999999982	534.779999999999973	534.450000000000045	536.610000000000014	536.149999999999977	533.429999999999950	532.259999999999991	556.490000000000009	558.600000000000023	557.320000000000050	550.149999999999977	550.210000000000036	552.720000000000027	555.070000000000050	563.960000000000036	569.620000000000005	572.570000000000050	573.889999999999986	381267.000000000058208	381267.000000000058208	381370.000000000000000	381370.000000000000000	381370.000000000000000	381370.000000000000000	381370.000000000000000	381370.000000000000000	381370.000000000000000	381370.000000000000000	381370.000000000000000	381472.000000000000000
Schulendorf	467	11285251.700	160	498.750000000000000	497.029999999999973	484.919999999999959	485.420000000000016	489.470000000000027	494.040000000000020	495.290000000000020	499.920000000000016	499.779999999999973	499.879999999999995	500.360000000000014	500.959999999999980	501.870000000000005	501.400000000000091	500.740000000000009	510.980000000000018	511.250000000000000	511.740000000000009	512.699999999999932	513.110000000000014	512.679999999999950	510.069999999999993	508.960000000000036	511.720000000000027	511.169999999999959	510.000000000000000	502.549999999999955	506.759999999999991	507.160000000000025	508.819999999999993	512.439999999999941	533.149999999999977	533.600000000000023	534.269999999999982	306598.000000000000000	306598.000000000000000	306598.000000000000000	306598.000000000000000	306598.000000000000000	307084.000000000000000	307084.000000000000000	307326.000000000000000	307326.000000000000000	309312.999999999941792	309312.999999999941792	309312.999999999941792
Siebeneichen	256	4708384.763	161	307.410000000000025	306.339999999999975	298.879999999999995	299.189999999999998	301.689999999999998	304.500000000000000	305.269999999999982	308.120000000000005	308.040000000000020	308.100000000000023	308.399999999999977	308.759999999999991	309.329999999999984	309.040000000000020	308.629999999999995	309.009999999999991	309.170000000000016	309.470000000000027	309.279999999999973	309.529999999999973	309.259999999999991	307.689999999999998	307.019999999999982	305.829999999999984	304.839999999999975	304.139999999999986	299.699999999999989	299.279999999999973	299.519999999999982	300.500000000000000	302.529999999999973	311.660000000000025	311.910000000000025	312.310000000000002	179538.000000000000000	179538.000000000000000	179538.000000000000000	179538.000000000000000	179538.000000000000000	179538.000000000000000	179538.000000000000000	179538.000000000000000	179538.000000000000000	179538.000000000000000	179538.000000000000000	179538.000000000000000
Tramm	355	6883534.398	162	336.879999999999995	337.769999999999982	329.540000000000020	329.879999999999995	332.639999999999986	333.689999999999998	334.540000000000020	339.730000000000018	339.649999999999977	339.709999999999980	340.040000000000020	340.439999999999998	341.060000000000002	340.750000000000000	340.290000000000020	340.709999999999980	340.889999999999986	343.750000000000000	343.540000000000020	343.810000000000002	347.000000000000000	345.240000000000009	352.579999999999984	351.389999999999986	350.250000000000000	349.449999999999989	344.350000000000023	343.870000000000005	344.129999999999995	345.259999999999991	347.600000000000023	349.620000000000005	349.910000000000025	355.860000000000014	348160.999999999941792	348594.000000000000000	348594.000000000000000	348594.000000000000000	348594.000000000000000	348594.000000000000000	348594.000000000000000	348594.000000000000000	348594.000000000000000	348594.000000000000000	348594.000000000000000	349316.999999999941792
Witzeeze	869	10510650.340	163	723.940000000000055	721.440000000000055	703.899999999999977	706.490000000000009	712.360000000000014	717.230000000000018	719.009999999999991	725.690000000000055	725.479999999999905	727.519999999999982	728.199999999999818	729.059999999999945	730.379999999999995	729.690000000000055	728.690000000000055	729.580000000000041	729.929999999999950	730.610000000000014	730.139999999999986	732.340000000000032	731.700000000000045	727.980000000000018	726.370000000000005	731.379999999999995	729.000000000000000	727.870000000000005	717.220000000000027	716.220000000000027	716.769999999999982	719.120000000000005	723.990000000000009	728.190000000000055	728.789999999999964	729.710000000000036	394519.000000000058208	394519.000000000058208	394519.000000000058208	394916.000000000000000	394916.000000000000000	394916.000000000000000	394916.000000000000000	394916.000000000000000	394916.000000000000000	394916.000000000000000	394916.000000000000000	394916.000000000000000
Aumühle	3203	3528168.909	164	1876.769999999999982	1870.279999999999973	1824.710000000000036	1826.589999999999918	1841.849999999999909	1859.009999999999991	1863.740000000000009	1881.140000000000100	1880.650000000000091	1881.000000000000000	1882.819999999999936	1885.059999999999945	1888.509999999999991	1888.130000000000109	1891.880000000000109	1894.220000000000027	1897.890000000000100	1899.720000000000027	1898.529999999999973	1900.059999999999945	1902.779999999999973	1893.109999999999900	1888.960000000000036	1881.680000000000064	1875.569999999999936	1871.279999999999973	1843.940000000000055	1841.380000000000109	1842.809999999999945	1848.849999999999909	1861.359999999999900	1872.210000000000036	1873.750000000000000	1876.130000000000109	610252.000000000000000	610252.000000000000000	610252.000000000000000	610252.000000000000000	610252.000000000000000	610252.000000000000000	610252.000000000000000	610512.000000000000000	611255.000000000000000	611255.000000000000000	611571.000000000000000	611571.000000000000000
Börnsen	4750	8316907.652	165	2573.110000000000127	2564.210000000000036	2510.949999999999818	2550.239999999999782	2571.570000000000164	2548.960000000000036	2555.440000000000055	2579.309999999999945	2588.010000000000218	2626.269999999999982	2628.800000000000182	2634.489999999999782	2641.829999999999927	2639.369999999999891	2635.849999999999909	2640.440000000000055	2655.900000000000091	2658.449999999999818	2735.219999999999800	2747.309999999999945	2745.000000000000000	2748.539999999999964	2742.539999999999964	2775.380000000000109	2766.369999999999891	2762.039999999999964	2723.139999999999873	2896.800000000000182	2966.550000000000182	2985.289999999999964	3028.659999999999854	3074.719999999999800	3077.289999999999964	3082.019999999999982	973235.000000000000000	980148.000000000000000	1020859.000000000000000	1025553.999999999883585	1025553.999999999883585	1027077.000000000000000	1027604.000000000000000	1027604.000000000000000	1027604.000000000000000	1027982.000000000116415	1031172.000000000000000	1031172.000000000000000
Dassendorf	3347	7945261.090	166	1675.839999999999918	1670.039999999999964	1629.359999999999900	1631.029999999999973	1649.089999999999918	1659.990000000000009	1664.210000000000036	1679.750000000000000	1679.320000000000164	1679.619999999999891	1685.759999999999991	1687.779999999999973	1690.850000000000364	1704.759999999999991	1735.930000000000064	1738.069999999999936	1738.980000000000018	1740.660000000000082	1739.570000000000164	1747.640000000000100	1746.160000000000082	1738.200000000000045	1734.390000000000100	1727.710000000000036	1722.100000000000364	1722.609999999999900	1697.450000000000045	1695.089999999999918	1696.410000000000082	1701.970000000000027	1713.490000000000009	1723.480000000000018	1724.890000000000100	1727.080000000000155	728000.000000000000000	728000.000000000000000	728000.000000000000000	731464.000000000000000	734679.000000000000000	734679.000000000000000	734679.000000000000000	753456.000000000000000	774203.000000000000000	774203.000000000000000	774203.000000000000000	774203.000000000000000
Escheburg	3406	8748143.386	167	1366.329999999999927	1363.440000000000055	1331.230000000000018	1334.049999999999955	1346.180000000000064	1353.430000000000064	1356.869999999999891	1371.390000000000100	1372.059999999999945	1373.799999999999955	1376.130000000000109	1377.769999999999982	1380.269999999999982	1417.409999999999854	1471.099999999999909	1472.919999999999845	1478.279999999999973	1518.029999999999973	1575.119999999999891	1609.720000000000027	1617.919999999999845	1619.859999999999900	1710.659999999999854	1704.069999999999936	1698.539999999999964	1694.649999999999636	1675.029999999999973	1682.920000000000073	1687.809999999999945	1693.349999999999909	1704.809999999999945	1714.750000000000000	1716.159999999999854	1725.480000000000018	657965.000000000000000	672097.999999999883585	709453.000000000000000	710039.000000000000000	710575.000000000000000	710575.000000000000000	710575.000000000000000	722573.000000000000000	740107.000000000000000	740107.000000000000000	748014.000000000116415	760917.000000000000000
Hamwarde	863	6593018.975	168	712.590000000000032	710.120000000000005	692.820000000000050	693.529999999999973	699.330000000000041	705.850000000000023	707.639999999999986	714.250000000000000	714.059999999999945	714.190000000000055	714.879999999999995	715.740000000000009	717.039999999999964	718.860000000000014	717.889999999999986	718.779999999999973	719.159999999999968	722.710000000000036	722.259999999999991	722.840000000000032	722.220000000000027	718.549999999999955	716.980000000000018	714.220000000000027	711.899999999999977	710.269999999999982	699.889999999999986	698.919999999999959	699.460000000000036	701.759999999999991	706.500000000000000	710.620000000000005	746.000000000000000	746.950000000000045	294706.000000000000000	294706.000000000000000	294706.000000000000000	294706.000000000000000	294706.000000000000000	294706.000000000000000	294706.000000000000000	295420.999999999941792	295420.999999999941792	295420.999999999941792	295420.999999999941792	296320.999999999941792
Hohenhorn	531	6927876.786	169	527.330000000000041	525.510000000000105	512.709999999999923	513.240000000000009	517.519999999999982	522.340000000000032	523.670000000000073	528.570000000000050	528.430000000000064	528.529999999999973	529.029999999999973	529.659999999999968	530.629999999999995	530.139999999999986	529.440000000000055	530.090000000000032	530.360000000000014	530.879999999999995	530.539999999999964	530.970000000000027	530.519999999999982	527.820000000000050	526.660000000000082	524.640000000000100	522.940000000000055	521.740000000000009	514.120000000000005	514.300000000000068	543.149999999999977	544.929999999999950	555.910000000000082	559.159999999999968	559.610000000000014	560.320000000000050	257675.000000000000000	257675.000000000000000	257675.000000000000000	257675.000000000000000	257675.000000000000000	257675.000000000000000	257675.000000000000000	257675.000000000000000	257675.000000000000000	257675.000000000000000	257675.000000000000000	257675.000000000000000
Kröppelshagen-Fahrendorf	1308	8498102.185	170	828.370000000000005	825.509999999999991	810.740000000000009	811.570000000000050	818.349999999999909	820.529999999999973	822.620000000000005	830.309999999999945	835.600000000000023	835.740000000000009	836.549999999999955	837.559999999999945	839.090000000000032	838.300000000000182	842.459999999999923	853.800000000000182	854.250000000000000	863.539999999999964	862.990000000000009	873.990000000000009	873.240000000000009	872.409999999999968	874.630000000000109	874.400000000000091	871.559999999999945	869.559999999999945	856.859999999999900	855.670000000000073	856.340000000000032	859.139999999999986	880.230000000000018	885.360000000000014	887.779999999999973	890.220000000000027	388651.000000000058208	388651.000000000058208	389804.999999999941792	389804.999999999941792	389804.999999999941792	389804.999999999941792	389804.999999999941792	389804.999999999941792	391684.999999999941792	392876.999999999941792	392876.999999999941792	397052.000000000000000
Wiershop	195	5164876.360	171	239.199999999999989	238.379999999999995	233.949999999999989	234.479999999999990	236.439999999999998	236.939999999999998	237.539999999999992	239.759999999999991	241.120000000000005	241.460000000000008	241.699999999999989	259.300000000000011	259.870000000000005	263.680000000000007	264.800000000000011	274.779999999999973	274.930000000000007	275.189999999999998	275.019999999999982	282.300000000000011	308.810000000000002	312.350000000000023	311.660000000000025	310.459999999999980	309.449999999999989	308.750000000000000	304.240000000000009	303.810000000000002	304.050000000000011	305.050000000000011	307.110000000000014	308.899999999999977	309.430000000000007	309.819999999999993	204487.000000000000000	204487.000000000000000	207427.000000000000000	213739.000000000000000	213739.000000000000000	219694.000000000000000	223830.000000000000000	233544.000000000000000	245312.000000000000000	247681.000000000000000	247681.000000000000000	247681.000000000000000
Wohltorf	2421	6025957.225	172	1358.140000000000100	1353.440000000000055	1320.470000000000027	1322.670000000000073	1333.730000000000018	1345.289999999999964	1348.710000000000036	1361.309999999999945	1360.950000000000045	1362.069999999999936	1363.390000000000100	1365.019999999999982	1367.509999999999991	1366.250000000000000	1364.990000000000009	1366.680000000000064	1367.400000000000091	1379.910000000000082	1391.740000000000009	1392.859999999999900	1423.599999999999909	1416.369999999999891	1413.259999999999991	1407.819999999999936	1403.500000000000000	1400.289999999999964	1379.829999999999927	1381.779999999999973	1388.480000000000018	1393.029999999999973	1402.460000000000036	1410.630000000000109	1411.789999999999964	1413.579999999999927	508244.000000000000000	508244.000000000000000	508244.000000000000000	508426.000000000000000	508426.000000000000000	508426.000000000000000	508426.000000000000000	508426.000000000000000	508956.000000000000000	508956.000000000000000	508956.000000000000000	511344.999999999941792
Worth	178	6084107.626	173	252.159999999999997	251.289999999999992	245.169999999999987	245.419999999999987	249.819999999999993	249.780000000000001	250.409999999999997	252.750000000000000	252.680000000000007	252.729999999999990	255.370000000000005	255.680000000000007	256.139999999999986	255.909999999999997	255.560000000000002	259.930000000000007	260.069999999999993	260.319999999999993	260.149999999999977	260.360000000000014	260.139999999999986	258.819999999999993	258.250000000000000	257.259999999999991	256.420000000000016	255.840000000000003	252.099999999999994	254.610000000000014	254.800000000000011	255.639999999999986	257.370000000000005	258.870000000000005	259.079999999999984	259.410000000000025	165108.000000000000000	165108.000000000000000	165108.000000000000000	165108.000000000000000	165602.000000000000000	165602.000000000000000	165602.000000000000000	165602.000000000000000	165602.000000000000000	166444.000000000000000	166444.000000000000000	166444.000000000000000
Basedow	653	7518771.308	174	565.139999999999986	563.179999999999950	549.460000000000036	550.029999999999973	554.629999999999995	559.789999999999964	561.220000000000027	566.460000000000036	566.309999999999945	566.409999999999968	566.960000000000036	567.639999999999986	570.600000000000023	570.070000000000050	571.009999999999991	571.720000000000027	572.009999999999991	572.570000000000050	572.210000000000036	572.669999999999959	573.059999999999945	570.149999999999977	573.690000000000055	571.610000000000014	569.750000000000000	568.450000000000045	560.139999999999986	559.360000000000014	559.799999999999955	561.629999999999995	565.429999999999950	568.730000000000018	569.200000000000045	569.919999999999959	289330.000000000000000	289330.000000000000000	289330.000000000000000	289330.000000000000000	289330.000000000000000	289330.000000000000000	291393.000000000000000	291393.000000000000000	292300.000000000000000	292300.000000000000000	292300.000000000000000	292300.000000000000000
Buchhorst	154	5360192.403	175	720.100000000000023	717.610000000000014	700.120000000000005	700.840000000000032	706.700000000000045	713.289999999999964	715.100000000000023	721.779999999999973	721.590000000000032	721.720000000000027	722.419999999999959	729.580000000000041	730.909999999999968	730.230000000000018	729.259999999999991	730.159999999999968	730.539999999999964	732.370000000000005	731.919999999999959	732.509999999999991	731.879999999999995	728.159999999999968	737.600000000000023	734.759999999999991	732.370000000000005	730.690000000000055	720.019999999999982	719.019999999999982	719.580000000000041	721.940000000000055	726.820000000000050	731.059999999999945	731.659999999999968	732.590000000000032	308292.000000000000000	310075.000000000058208	310075.000000000058208	310075.000000000058208	310075.000000000058208	319974.000000000000000	319974.000000000000000	319974.000000000000000	319974.000000000000000	319974.000000000000000	319974.000000000000000	320179.000000000058208
Dalldorf	344	6089126.157	176	453.360000000000014	451.790000000000020	444.149999999999977	444.600000000000023	448.319999999999993	449.069999999999993	450.209999999999980	454.420000000000016	457.759999999999991	457.850000000000023	458.290000000000020	458.839999999999975	459.670000000000016	459.250000000000000	458.639999999999986	459.199999999999989	459.439999999999998	466.899999999999977	466.610000000000014	474.949999999999989	474.540000000000020	472.129999999999995	474.029999999999973	474.060000000000002	472.519999999999982	471.439999999999998	464.550000000000011	469.620000000000005	469.980000000000018	471.519999999999982	474.720000000000027	477.480000000000018	477.879999999999995	478.480000000000018	221762.000000000000000	221762.000000000000000	222456.000000000000000	222456.000000000000000	222456.000000000000000	222456.000000000000000	222456.000000000000000	222456.000000000000000	222456.000000000000000	222456.000000000000000	222456.000000000000000	223392.000000000000000
Juliusburg	180	5972542.304	177	115.760000000000005	115.359999999999999	112.549999999999997	112.659999999999997	113.609999999999999	114.659999999999997	114.959999999999994	116.030000000000001	116.000000000000000	116.019999999999996	116.129999999999995	116.269999999999996	116.480000000000004	116.379999999999995	116.219999999999999	116.359999999999999	116.420000000000002	116.540000000000006	116.459999999999994	116.560000000000002	116.459999999999994	115.870000000000005	115.609999999999999	115.170000000000002	114.790000000000006	114.530000000000001	112.859999999999999	113.310000000000002	113.390000000000001	113.769999999999996	114.540000000000006	115.200000000000003	115.299999999999997	115.439999999999998	84415.000000000000000	84415.000000000000000	84415.000000000000000	84415.000000000000000	84415.000000000000000	84415.000000000000000	84415.000000000000000	84415.000000000000000	84415.000000000000000	84415.000000000000000	84415.000000000000000	84415.000000000000000
Krüzen	383	8129868.890	178	430.819999999999993	429.339999999999975	418.870000000000005	419.310000000000002	422.810000000000002	426.750000000000000	427.829999999999984	431.829999999999984	431.720000000000027	431.800000000000011	432.209999999999980	432.730000000000018	433.519999999999982	433.120000000000005	432.540000000000020	433.069999999999993	433.300000000000011	433.720000000000027	433.449999999999989	437.300000000000011	436.930000000000007	434.709999999999980	433.759999999999991	440.129999999999995	440.129999999999995	439.129999999999995	432.709999999999980	432.110000000000014	434.069999999999993	435.490000000000009	438.439999999999998	440.990000000000009	441.360000000000014	448.360000000000014	311770.000000000000000	311770.000000000000000	311770.000000000000000	311770.000000000000000	311770.000000000000000	311770.000000000000000	311770.000000000000000	311770.000000000000000	311770.000000000000000	311770.000000000000000	311770.000000000000000	311770.000000000000000
Krukow	150	8232349.088	179	252.389999999999986	251.509999999999991	245.389999999999986	245.639999999999986	247.689999999999998	250.000000000000000	250.629999999999995	252.969999999999999	252.909999999999997	252.949999999999989	253.199999999999989	253.500000000000000	253.960000000000008	253.729999999999990	253.389999999999986	253.699999999999989	253.840000000000003	254.080000000000013	254.849999999999994	255.050000000000011	254.840000000000003	256.560000000000002	261.980000000000018	268.000000000000000	267.129999999999995	266.519999999999982	262.620000000000005	262.259999999999991	262.459999999999980	263.319999999999993	270.930000000000007	272.509999999999991	272.730000000000018	273.079999999999984	174208.000000000000000	174208.000000000000000	174208.000000000000000	174208.000000000000000	174208.000000000000000	174208.000000000000000	174208.000000000000000	174208.000000000000000	174208.000000000000000	174208.000000000000000	174208.000000000000000	174208.000000000000000
Lanze	292	9016764.336	180	602.220000000000027	600.139999999999986	585.519999999999982	586.120000000000005	591.019999999999982	596.529999999999973	598.039999999999964	603.629999999999995	603.470000000000027	603.580000000000041	604.169999999999959	604.889999999999986	605.990000000000009	605.429999999999950	606.519999999999982	607.269999999999982	607.590000000000032	608.169999999999959	607.789999999999964	608.289999999999964	607.769999999999982	604.679999999999950	603.350000000000023	601.029999999999973	599.080000000000041	597.710000000000036	588.980000000000018	588.159999999999968	588.610000000000014	590.539999999999964	606.139999999999986	609.669999999999959	610.179999999999950	610.950000000000045	288576.000000000000000	288576.000000000000000	288576.000000000000000	288576.000000000000000	288576.000000000000000	288576.000000000000000	288576.000000000000000	288576.000000000000000	290610.000000000000000	290610.000000000000000	290610.000000000000000	290610.000000000000000
Lütau	714	11277176.690	181	820.960000000000036	818.120000000000005	798.190000000000055	799.009999999999991	805.690000000000055	813.190000000000055	815.259999999999991	822.870000000000005	822.659999999999968	822.809999999999945	823.610000000000014	824.590000000000032	826.090000000000032	825.330000000000041	824.230000000000018	825.240000000000009	825.679999999999950	826.470000000000027	825.960000000000036	826.620000000000005	829.799999999999955	825.580000000000041	837.879999999999995	835.649999999999977	837.399999999999977	835.480000000000018	826.210000000000036	837.990000000000009	845.379999999999995	848.149999999999977	853.889999999999986	858.870000000000005	862.929999999999950	864.019999999999982	354436.000000000000000	354436.000000000000000	354436.000000000000000	354436.000000000000000	354436.000000000000000	354436.000000000000000	354436.000000000000000	354436.000000000000000	354436.000000000000000	354436.000000000000000	354436.000000000000000	354436.000000000000000
Schnakenbek	841	12853863.040	182	618.120000000000005	615.980000000000018	600.970000000000027	601.590000000000032	606.620000000000005	612.269999999999982	613.830000000000041	619.559999999999945	619.399999999999977	619.509999999999991	620.110000000000014	620.850000000000023	621.980000000000018	621.409999999999968	623.200000000000045	623.970000000000027	624.299999999999955	624.899999999999977	624.509999999999991	625.009999999999991	624.480000000000018	621.309999999999945	623.450000000000045	621.049999999999955	619.029999999999973	617.620000000000005	608.590000000000032	612.059999999999945	643.500000000000000	645.610000000000014	649.980000000000018	653.769999999999982	654.309999999999945	655.139999999999986	432196.999999999941792	432196.999999999941792	432196.999999999941792	432196.999999999941792	432196.999999999941792	432196.999999999941792	432196.999999999941792	432196.999999999941792	432915.000000000058208	432915.000000000058208	432915.000000000058208	432915.000000000058208
Wangelau	226	6531916.011	183	256.319999999999993	255.430000000000007	249.210000000000008	249.460000000000008	251.550000000000011	253.889999999999986	254.539999999999992	256.910000000000025	256.850000000000023	256.889999999999986	257.139999999999986	257.449999999999989	257.920000000000016	257.680000000000007	257.339999999999975	257.649999999999977	257.790000000000020	258.040000000000020	257.879999999999995	258.089999999999975	257.870000000000005	256.560000000000002	255.990000000000009	255.009999999999991	257.529999999999973	256.939999999999998	253.189999999999998	252.840000000000003	253.030000000000001	253.860000000000014	255.580000000000013	257.069999999999993	273.939999999999998	274.290000000000020	177268.000000000000000	177268.000000000000000	177268.000000000000000	177268.000000000000000	177268.000000000000000	177268.000000000000000	177268.000000000000000	177268.000000000000000	177268.000000000000000	177268.000000000000000	177268.000000000000000	177268.000000000000000
Albsfelde	74	4194559.357	184	54.149999999999999	53.960000000000001	52.649999999999999	52.700000000000003	53.140000000000001	53.640000000000001	53.770000000000003	54.270000000000003	54.259999999999998	54.270000000000003	54.320000000000000	54.390000000000001	54.490000000000002	54.439999999999998	54.359999999999999	54.430000000000000	54.460000000000001	54.509999999999998	54.479999999999997	54.520000000000003	54.479999999999997	54.200000000000003	54.079999999999998	53.869999999999997	53.700000000000003	53.570000000000000	52.789999999999999	52.719999999999999	52.759999999999998	52.930000000000000	53.289999999999999	53.600000000000001	53.640000000000001	53.710000000000001	51705.000000000000000	51705.000000000000000	51705.000000000000000	51705.000000000000000	51705.000000000000000	51705.000000000000000	51705.000000000000000	51705.000000000000000	51705.000000000000000	51705.000000000000000	51705.000000000000000	51705.000000000000000
Bäk	900	4129128.741	185	317.629999999999995	316.529999999999973	308.819999999999993	309.139999999999986	311.720000000000027	314.620000000000005	315.420000000000016	318.370000000000005	318.290000000000020	318.339999999999975	318.649999999999977	319.029999999999973	319.610000000000014	319.319999999999993	318.889999999999986	319.290000000000020	319.449999999999989	319.759999999999991	319.560000000000002	319.819999999999993	320.670000000000016	322.279999999999973	321.569999999999993	320.339999999999975	319.300000000000011	318.569999999999993	313.910000000000025	313.470000000000027	313.720000000000027	314.750000000000000	316.879999999999995	318.720000000000027	318.990000000000009	319.389999999999986	194649.000000000000000	194649.000000000000000	194649.000000000000000	194649.000000000000000	194649.000000000000000	194649.000000000000000	194649.000000000000000	194649.000000000000000	194649.000000000000000	194649.000000000000000	194649.000000000000000	194649.000000000000000
Brunsmark	159	4292868.731	186	65.269999999999996	65.040000000000006	63.460000000000001	63.520000000000003	64.049999999999997	64.650000000000006	64.810000000000002	65.420000000000002	65.400000000000006	65.409999999999997	65.480000000000004	65.560000000000002	65.670000000000002	65.609999999999999	65.530000000000001	65.609999999999999	65.640000000000001	65.709999999999994	65.659999999999997	65.719999999999999	65.659999999999997	65.329999999999998	65.180000000000007	64.930000000000007	64.719999999999999	64.569999999999993	63.630000000000003	63.539999999999999	63.590000000000003	63.799999999999997	64.230000000000004	64.609999999999999	66.140000000000001	66.219999999999999	60614.000000000000000	60614.000000000000000	60614.000000000000000	60614.000000000000000	60614.000000000000000	60614.000000000000000	60614.000000000000000	60614.000000000000000	60614.000000000000000	60614.000000000000000	60614.000000000000000	60614.000000000000000
Buchholz	239	2869777.068	187	161.750000000000000	161.189999999999998	157.259999999999991	157.419999999999987	158.740000000000009	160.219999999999999	160.629999999999995	162.129999999999995	162.080000000000013	162.110000000000014	162.270000000000010	162.460000000000008	162.759999999999991	162.610000000000014	162.389999999999986	162.590000000000003	162.680000000000007	162.840000000000003	162.729999999999990	162.870000000000005	162.729999999999990	161.900000000000006	161.539999999999992	160.919999999999987	160.400000000000006	170.960000000000008	168.460000000000008	168.229999999999990	168.360000000000014	168.909999999999997	170.050000000000011	171.039999999999992	171.189999999999998	171.400000000000006	151154.000000000000000	151154.000000000000000	151154.000000000000000	151154.000000000000000	151154.000000000000000	151154.000000000000000	151154.000000000000000	151154.000000000000000	151154.000000000000000	151154.000000000000000	151154.000000000000000	151154.000000000000000
Einhaus	402	2585628.351	188	220.770000000000010	220.009999999999991	214.650000000000006	214.870000000000005	216.669999999999987	218.680000000000007	219.240000000000009	221.289999999999992	221.229999999999990	221.270000000000010	221.479999999999990	221.750000000000000	222.150000000000006	221.949999999999989	221.650000000000006	221.930000000000007	222.039999999999992	222.259999999999991	222.120000000000005	222.300000000000011	222.110000000000014	220.979999999999990	220.490000000000009	219.639999999999986	221.939999999999998	236.169999999999987	232.719999999999999	232.400000000000006	232.580000000000013	233.340000000000003	234.919999999999987	238.560000000000002	238.750000000000000	239.060000000000002	136623.000000000000000	136623.000000000000000	136623.000000000000000	136623.000000000000000	136623.000000000000000	136623.000000000000000	136623.000000000000000	136623.000000000000000	136623.000000000000000	136623.000000000000000	136623.000000000000000	136623.000000000000000
Fredeburg	38	10117107.230	189	59.890000000000001	59.689999999999998	58.229999999999997	58.289999999999999	58.780000000000001	59.329999999999998	59.479999999999997	60.030000000000001	60.020000000000003	60.030000000000001	60.090000000000003	60.159999999999997	60.270000000000003	60.210000000000001	60.130000000000003	60.210000000000001	60.240000000000002	60.299999999999997	60.259999999999998	60.310000000000002	60.259999999999998	59.950000000000003	59.820000000000000	59.590000000000003	59.390000000000001	59.259999999999998	58.390000000000001	58.310000000000002	58.359999999999999	58.549999999999997	58.939999999999998	60.299999999999997	60.350000000000001	60.420000000000002	200815.000000000000000	200815.000000000000000	200815.000000000000000	200815.000000000000000	200815.000000000000000	200815.000000000000000	200815.000000000000000	200815.000000000000000	200815.000000000000000	200815.000000000000000	200815.000000000000000	200815.000000000000000
Giesensdorf	147	2611150.082	190	101.230000000000004	100.879999999999995	98.430000000000007	98.530000000000001	99.349999999999994	100.280000000000001	100.530000000000001	101.469999999999999	101.439999999999998	101.459999999999994	101.560000000000002	101.680000000000007	101.870000000000005	101.769999999999996	101.640000000000001	101.760000000000005	101.810000000000002	104.620000000000005	104.549999999999997	104.640000000000001	104.549999999999997	104.019999999999996	103.790000000000006	103.390000000000001	103.049999999999997	102.819999999999993	101.319999999999993	101.170000000000002	101.250000000000000	101.579999999999998	102.269999999999996	102.870000000000005	102.950000000000003	106.069999999999993	79178.000000000000000	79178.000000000000000	79178.000000000000000	79178.000000000000000	79178.000000000000000	79178.000000000000000	79178.000000000000000	79178.000000000000000	79178.000000000000000	79178.000000000000000	79178.000000000000000	80332.000000000000000
Groß Disnack	84	5914670.015	191	65.439999999999998	65.209999999999994	63.630000000000003	63.689999999999998	64.219999999999999	64.819999999999993	64.989999999999995	65.590000000000003	65.579999999999998	65.590000000000003	65.650000000000006	65.730000000000004	65.849999999999994	65.790000000000006	65.700000000000003	65.780000000000001	65.819999999999993	65.879999999999995	65.840000000000003	65.890000000000001	65.840000000000003	65.500000000000000	71.920000000000002	71.640000000000001	71.409999999999997	71.239999999999995	70.200000000000003	70.109999999999999	70.159999999999997	70.390000000000001	70.870000000000005	71.280000000000001	71.340000000000003	71.430000000000007	76342.000000000000000	76342.000000000000000	76342.000000000000000	76342.000000000000000	76342.000000000000000	76342.000000000000000	76342.000000000000000	76342.000000000000000	76342.000000000000000	76342.000000000000000	76342.000000000000000	76342.000000000000000
Groß Grönau	3721	5000372.676	192	2133.010000000000218	2125.630000000000109	2083.320000000000164	2086.699999999999818	2104.139999999999873	2112.829999999999927	2118.199999999999818	2137.980000000000018	2147.199999999999818	2148.860000000000127	2150.940000000000055	2153.510000000000218	2157.440000000000055	2155.440000000000055	2152.559999999999945	2170.320000000000164	2171.460000000000036	2173.550000000000182	2177.829999999999927	2179.590000000000146	2177.730000000000018	2166.670000000000073	2169.000000000000000	2166.039999999999964	2160.800000000000182	2155.860000000000127	2124.369999999999891	2178.659999999999854	2180.349999999999909	2193.960000000000036	2237.840000000000146	2262.480000000000018	2264.349999999999909	2278.960000000000036	749575.000000000000000	749575.000000000000000	751617.000000000000000	751763.000000000000000	751763.000000000000000	751763.000000000000000	751763.000000000000000	751763.000000000000000	751763.000000000000000	754936.000000000000000	754936.000000000000000	754936.000000000000000
Groß Sarau	1002	17075033.310	193	657.790000000000077	655.540000000000077	640.009999999999991	642.419999999999959	648.449999999999818	653.419999999999959	654.659999999999968	660.170000000000073	659.649999999999977	661.410000000000082	662.880000000000109	665.840000000000032	666.850000000000023	666.019999999999982	664.840000000000032	665.370000000000118	665.379999999999995	665.789999999999964	686.700000000000045	687.309999999999945	686.480000000000018	682.880000000000109	697.059999999999945	706.470000000000027	711.399999999999977	709.889999999999986	699.370000000000005	711.409999999999968	711.869999999999891	715.219999999999914	721.329999999999927	755.080000000000041	755.659999999999968	756.539999999999964	644616.000000000000000	644616.000000000000000	644616.000000000000000	645001.999999999883585	645221.000000000000000	645707.000000000000000	645707.000000000000000	645707.000000000000000	645889.000000000000000	645889.000000000000000	645889.000000000000000	647568.000000000000000
Harmsdorf	318	3345761.721	194	237.710000000000008	236.889999999999986	231.120000000000005	231.360000000000014	233.289999999999992	235.460000000000008	236.060000000000002	238.270000000000010	238.199999999999989	238.250000000000000	238.479999999999990	238.759999999999991	239.199999999999989	238.979999999999990	238.659999999999997	238.949999999999989	239.080000000000013	241.139999999999986	241.409999999999997	241.610000000000014	241.400000000000006	240.169999999999987	239.650000000000006	238.719999999999999	237.949999999999989	237.400000000000006	233.939999999999998	240.539999999999992	240.719999999999999	241.509999999999991	257.610000000000014	259.120000000000005	259.329999999999984	259.660000000000025	108481.000000000000000	108481.000000000000000	108481.000000000000000	108481.000000000000000	108481.000000000000000	108481.000000000000000	108481.000000000000000	108481.000000000000000	112749.000000000000000	112749.000000000000000	112749.000000000000000	113088.000000000000000
Hollenbek	417	7212292.170	195	361.529999999999973	360.279999999999973	351.500000000000000	351.860000000000014	354.810000000000002	358.110000000000014	359.019999999999982	362.370000000000005	362.279999999999973	362.339999999999975	362.689999999999998	363.120000000000005	363.789999999999964	363.459999999999980	362.959999999999980	363.419999999999959	363.609999999999957	363.959999999999980	363.729999999999961	364.029999999999973	363.720000000000027	361.870000000000005	365.269999999999982	363.870000000000005	362.680000000000007	361.850000000000023	356.569999999999993	356.069999999999993	356.350000000000023	357.509999999999991	359.939999999999998	362.029999999999973	362.329999999999984	362.790000000000020	213701.000000000000000	213701.000000000000000	213701.000000000000000	213701.000000000000000	213701.000000000000000	213701.000000000000000	213701.000000000000000	213701.000000000000000	213701.000000000000000	213701.000000000000000	213701.000000000000000	213701.000000000000000
Horst	204	12012739.980	196	294.350000000000023	293.329999999999984	286.180000000000007	286.480000000000018	288.870000000000005	291.560000000000002	292.300000000000011	295.029999999999973	294.959999999999980	295.009999999999991	295.300000000000011	295.649999999999977	296.189999999999998	295.910000000000025	295.519999999999982	295.879999999999995	296.040000000000020	296.319999999999993	296.139999999999986	296.379999999999995	296.129999999999995	294.620000000000005	297.180000000000007	296.040000000000020	295.069999999999993	294.399999999999977	290.100000000000023	289.689999999999998	289.920000000000016	290.870000000000005	292.839999999999975	294.550000000000011	294.790000000000020	295.160000000000025	226444.000000000000000	226444.000000000000000	226444.000000000000000	226444.000000000000000	226444.000000000000000	226444.000000000000000	226444.000000000000000	226444.000000000000000	226444.000000000000000	226444.000000000000000	226444.000000000000000	226444.000000000000000
Kittlitz	256	17808151.410	197	278.689999999999998	277.720000000000027	270.959999999999980	271.240000000000009	273.500000000000000	276.060000000000002	276.759999999999991	279.349999999999966	279.259999999999991	279.310000000000002	279.589999999999975	279.920000000000016	280.430000000000007	280.170000000000016	279.800000000000011	280.139999999999986	280.290000000000020	280.560000000000002	280.379999999999995	280.610000000000014	280.370000000000005	278.939999999999998	279.319999999999993	278.240000000000009	277.340000000000032	276.710000000000036	272.660000000000025	272.290000000000020	272.639999999999986	274.800000000000011	276.660000000000025	282.410000000000025	282.639999999999986	283.000000000000000	282563.000000000000000	282563.000000000000000	282563.000000000000000	282563.000000000000000	282563.000000000000000	282563.000000000000000	282563.000000000000000	282563.000000000000000	282563.000000000000000	282563.000000000000000	282563.000000000000000	282563.000000000000000
Klein Zecher	245	9138777.714	198	243.759999999999991	242.909999999999997	236.990000000000009	237.240000000000009	239.219999999999999	241.449999999999989	242.060000000000002	244.319999999999993	244.259999999999991	244.300000000000011	244.539999999999992	244.830000000000013	245.280000000000001	245.050000000000011	244.729999999999990	245.030000000000001	245.159999999999997	245.389999999999986	245.240000000000009	245.439999999999998	245.229999999999990	256.730000000000018	257.139999999999986	256.149999999999977	255.310000000000002	254.729999999999990	251.009999999999991	250.659999999999997	250.849999999999994	251.680000000000007	253.379999999999995	276.790000000000020	295.920000000000016	296.300000000000011	199781.000000000000000	199781.000000000000000	199781.000000000000000	199781.000000000000000	199781.000000000000000	199781.000000000000000	199781.000000000000000	199781.000000000000000	199781.000000000000000	199781.000000000000000	199781.000000000000000	199781.000000000000000
Kulpin	218	6121984.440	199	220.229999999999990	219.460000000000008	214.120000000000005	214.340000000000003	216.129999999999995	218.139999999999986	218.699999999999989	220.740000000000009	220.680000000000007	220.719999999999999	220.939999999999998	221.199999999999989	221.599999999999994	221.400000000000006	222.150000000000006	222.430000000000007	222.539999999999992	222.759999999999991	222.620000000000005	222.800000000000011	222.610000000000014	221.479999999999990	220.990000000000009	220.139999999999986	219.430000000000007	218.919999999999987	215.719999999999999	215.419999999999987	215.590000000000003	216.300000000000011	225.639999999999986	226.960000000000008	227.150000000000006	227.430000000000007	130309.000000000000000	130309.000000000000000	130309.000000000000000	130309.000000000000000	130309.000000000000000	130309.000000000000000	130309.000000000000000	130309.000000000000000	131633.000000000000000	131633.000000000000000	131633.000000000000000	131633.000000000000000
Mechow	127	4568387.112	200	148.520000000000010	148.000000000000000	144.400000000000006	144.550000000000011	145.750000000000000	147.110000000000014	147.490000000000009	148.860000000000014	148.819999999999993	148.849999999999994	149.000000000000000	149.169999999999987	149.449999999999989	149.310000000000002	149.110000000000014	149.289999999999992	149.370000000000005	156.400000000000006	156.300000000000011	156.430000000000007	156.300000000000011	155.500000000000000	155.159999999999997	154.560000000000002	154.060000000000002	153.710000000000008	151.460000000000008	151.250000000000000	151.370000000000005	151.870000000000005	153.870000000000005	157.870000000000005	165.639999999999986	166.099999999999994	107728.000000000000000	107728.000000000000000	107728.000000000000000	107728.000000000000000	107728.000000000000000	108697.000000000000000	108697.000000000000000	108697.000000000000000	108697.000000000000000	108697.000000000000000	108697.000000000000000	110133.000000000000000
Mustin	729	11961262.330	201	554.590000000000032	552.679999999999950	539.210000000000036	539.769999999999982	544.279999999999973	549.350000000000023	550.740000000000009	555.889999999999986	555.740000000000009	555.840000000000032	556.379999999999995	557.039999999999964	558.059999999999945	557.549999999999955	556.799999999999955	557.490000000000009	557.779999999999973	558.320000000000050	557.970000000000027	558.419999999999959	557.950000000000045	555.110000000000014	557.350000000000023	555.200000000000045	553.399999999999977	552.129999999999995	544.070000000000050	543.309999999999945	543.730000000000018	545.509999999999991	549.200000000000045	561.840000000000032	562.299999999999955	564.940000000000055	301244.000000000000000	301244.000000000000000	301244.000000000000000	301244.000000000000000	301244.000000000000000	301244.000000000000000	301244.000000000000000	301244.000000000000000	301244.000000000000000	301244.000000000000000	301244.000000000000000	301244.000000000000000
Pogeez	479	4521377.110	202	280.199999999999989	279.230000000000018	272.420000000000016	272.699999999999989	274.990000000000009	277.540000000000020	278.250000000000000	280.840000000000032	280.769999999999982	280.829999999999984	281.100000000000023	281.430000000000007	281.949999999999989	281.689999999999998	281.310000000000002	281.660000000000025	281.799999999999955	282.080000000000041	281.899999999999977	282.129999999999995	281.889999999999986	280.460000000000036	279.839999999999975	278.759999999999991	277.860000000000014	277.230000000000018	275.350000000000023	274.980000000000018	275.189999999999998	276.689999999999998	279.079999999999984	280.709999999999980	280.939999999999998	282.659999999999968	192526.000000000000000	192526.000000000000000	192526.000000000000000	192526.000000000000000	192526.000000000000000	192526.000000000000000	192526.000000000000000	192526.000000000000000	192526.000000000000000	192526.000000000000000	192526.000000000000000	192526.000000000000000
Römnitz	61	5340434.002	203	73.549999999999997	73.299999999999997	71.510000000000005	71.579999999999998	72.180000000000007	72.849999999999994	73.040000000000006	73.719999999999999	73.700000000000003	73.719999999999999	73.790000000000006	73.870000000000005	74.010000000000005	73.939999999999998	73.840000000000003	73.930000000000007	73.969999999999999	74.040000000000006	74.000000000000000	74.060000000000002	73.989999999999995	73.620000000000005	73.459999999999994	73.170000000000002	72.939999999999998	72.769999999999996	71.709999999999994	71.609999999999999	71.659999999999997	71.900000000000006	72.379999999999995	72.810000000000002	72.870000000000005	72.959999999999994	125219.000000000000000	125219.000000000000000	125219.000000000000000	125219.000000000000000	125219.000000000000000	125219.000000000000000	125219.000000000000000	125219.000000000000000	125219.000000000000000	125219.000000000000000	125219.000000000000000	125219.000000000000000
Salem	607	24918621.800	204	539.419999999999959	537.559999999999945	533.430000000000064	533.980000000000018	538.440000000000055	534.319999999999936	535.669999999999959	540.669999999999959	549.789999999999964	549.879999999999995	550.410000000000082	551.080000000000041	552.079999999999927	551.570000000000050	550.829999999999927	551.509999999999991	552.830000000000041	553.360000000000014	553.009999999999991	553.460000000000036	563.529999999999973	562.960000000000036	564.000000000000000	571.799999999999955	569.940000000000055	568.639999999999986	560.330000000000041	559.559999999999945	560.000000000000000	573.670000000000073	577.549999999999955	580.920000000000073	581.389999999999986	582.139999999999986	439772.999999999941792	439772.999999999941792	441520.000000000000000	441520.000000000000000	441520.000000000000000	441520.000000000000000	441520.000000000000000	441520.000000000000000	441520.000000000000000	441520.000000000000000	441727.000000000058208	441727.000000000058208
Schmilau	547	11658618.080	205	517.929999999999950	516.139999999999986	503.560000000000002	504.079999999999984	508.300000000000011	513.029999999999973	514.330000000000041	519.139999999999986	519.000000000000000	519.100000000000023	519.600000000000023	520.220000000000027	521.169999999999959	520.690000000000055	519.990000000000009	520.629999999999995	520.909999999999968	522.740000000000009	522.409999999999968	522.830000000000041	542.929999999999950	540.169999999999959	538.990000000000009	541.139999999999986	539.389999999999986	538.149999999999977	530.289999999999964	529.549999999999955	529.960000000000036	531.700000000000045	535.299999999999955	538.940000000000055	539.379999999999995	540.059999999999945	357160.999999999941792	357160.999999999941792	357160.999999999941792	357160.999999999941792	357160.999999999941792	357160.999999999941792	357160.999999999941792	357160.999999999941792	357160.999999999941792	357160.999999999941792	357160.999999999941792	358212.999999999941792
Seedorf	506	27832742.830	206	496.089999999999975	494.379999999999995	482.329999999999984	482.829999999999984	486.860000000000014	491.399999999999977	492.649999999999977	497.250000000000000	497.120000000000005	497.209999999999980	497.689999999999998	498.279999999999973	499.189999999999998	498.730000000000018	498.069999999999993	498.680000000000007	498.939999999999998	499.420000000000016	499.110000000000014	499.519999999999982	499.089999999999975	496.560000000000002	498.889999999999986	496.970000000000027	495.360000000000014	494.230000000000018	487.009999999999991	486.589999999999975	486.970000000000027	490.250000000000000	493.560000000000002	500.310000000000002	500.720000000000027	501.350000000000023	358420.000000000000000	358420.000000000000000	358420.000000000000000	358420.000000000000000	358420.000000000000000	358420.000000000000000	358420.000000000000000	358420.000000000000000	358420.000000000000000	358420.000000000000000	358420.000000000000000	358420.000000000000000
Sterley	926	21488841.940	207	822.329999999999927	819.480000000000018	799.509999999999991	809.709999999999923	816.479999999999905	814.549999999999955	816.610000000000014	824.240000000000009	824.030000000000086	833.830000000000041	834.629999999999995	835.629999999999995	837.159999999999968	836.379999999999995	835.259999999999991	836.289999999999964	837.100000000000023	837.919999999999959	837.389999999999986	847.940000000000055	857.379999999999995	853.020000000000095	854.799999999999955	851.509999999999991	853.730000000000018	851.769999999999982	847.330000000000041	847.220000000000027	847.870000000000005	850.659999999999968	875.140000000000100	881.099999999999909	881.830000000000041	882.950000000000045	573969.000000000000000	573969.000000000000000	573969.000000000000000	576608.000000000000000	576608.000000000000000	576608.000000000000000	576608.000000000000000	576608.000000000000000	576608.000000000000000	576608.000000000000000	576981.000000000000000	576981.000000000000000
Ziethen	1080	11149469.690	208	705.529999999999973	703.089999999999918	685.959999999999923	686.659999999999968	692.399999999999977	698.850000000000023	700.620000000000005	707.170000000000073	706.980000000000018	707.120000000000005	707.800000000000182	710.860000000000014	715.739999999999895	715.079999999999927	719.090000000000032	723.199999999999818	727.839999999999918	732.170000000000073	736.899999999999977	737.490000000000009	740.740000000000009	736.980000000000018	738.990000000000009	736.139999999999986	743.419999999999959	745.909999999999968	735.009999999999991	733.980000000000018	734.550000000000182	736.969999999999914	741.950000000000045	746.269999999999982	746.889999999999986	747.829999999999927	346399.000000000058208	346399.000000000058208	346399.000000000058208	346399.000000000058208	346399.000000000058208	347239.000000000058208	348436.000000000000000	348436.000000000000000	349782.000000000000000	350624.000000000000000	351652.000000000000000	353436.000000000000000
Basthorst	420	10618966.280	209	339.860000000000014	338.689999999999998	330.439999999999998	331.480000000000018	334.250000000000000	336.649999999999977	337.509999999999991	340.660000000000025	340.569999999999993	341.350000000000023	341.680000000000007	342.089999999999975	342.720000000000027	342.399999999999977	341.939999999999998	342.360000000000014	342.540000000000020	342.870000000000005	342.660000000000025	342.939999999999998	342.649999999999977	340.899999999999977	347.529999999999973	346.199999999999989	345.069999999999993	344.279999999999973	339.250000000000000	342.439999999999998	342.699999999999989	343.829999999999984	346.149999999999977	348.170000000000016	348.459999999999980	349.120000000000005	340404.000000000000000	340404.000000000000000	340404.000000000000000	340762.000000000000000	340762.000000000000000	340762.000000000000000	340762.000000000000000	340762.000000000000000	340762.000000000000000	340762.000000000000000	340762.000000000000000	340762.000000000000000
Brunstorf	725	13703340.940	210	769.399999999999977	766.740000000000009	748.049999999999955	748.820000000000050	755.080000000000041	762.120000000000005	764.049999999999955	771.190000000000055	770.990000000000009	771.129999999999995	771.879999999999995	772.799999999999955	774.210000000000036	773.490000000000009	772.460000000000036	783.539999999999964	783.950000000000045	784.710000000000036	790.600000000000023	829.250000000000000	828.549999999999955	826.830000000000041	825.009999999999991	821.840000000000032	819.169999999999959	817.289999999999964	811.389999999999986	817.139999999999986	817.779999999999973	820.460000000000036	826.009999999999991	830.820000000000050	831.509999999999991	832.559999999999945	416766.000000000000000	416766.000000000000000	416766.000000000000000	416766.000000000000000	416766.000000000000000	416766.000000000000000	416766.000000000000000	416766.000000000000000	417355.000000000058208	421951.000000000058208	421951.000000000058208	426444.000000000000000
Dahmker	147	2130368.435	211	153.490000000000009	152.960000000000008	149.229999999999990	149.389999999999986	150.639999999999986	152.039999999999992	152.430000000000007	153.849999999999994	153.810000000000002	153.840000000000003	153.990000000000009	154.169999999999987	154.449999999999989	154.310000000000002	154.099999999999994	156.469999999999999	156.550000000000011	156.699999999999989	156.599999999999994	156.729999999999990	165.050000000000011	164.219999999999999	163.860000000000014	163.219999999999999	162.689999999999998	162.319999999999993	159.949999999999989	159.729999999999990	159.849999999999994	160.379999999999995	161.460000000000008	183.870000000000005	184.020000000000010	184.259999999999991	84459.000000000000000	84459.000000000000000	84459.000000000000000	84459.000000000000000	84459.000000000000000	84459.000000000000000	84459.000000000000000	84459.000000000000000	84459.000000000000000	84910.000000000000000	84910.000000000000000	84910.000000000000000
Elmenhorst	852	13126572.020	212	799.220000000000027	796.460000000000036	777.049999999999955	777.850000000000023	784.350000000000023	791.659999999999968	793.669999999999959	801.080000000000041	800.870000000000005	801.019999999999982	801.799999999999955	802.750000000000000	804.220000000000027	803.470000000000027	812.559999999999945	817.720000000000027	818.149999999999977	818.940000000000055	833.409999999999968	834.090000000000032	837.179999999999950	833.149999999999977	833.039999999999964	833.720000000000027	831.009999999999991	829.110000000000014	837.870000000000005	855.570000000000050	866.200000000000045	873.919999999999959	879.840000000000032	884.970000000000027	885.690000000000055	886.820000000000050	760695.000000000000000	760695.000000000000000	760695.000000000000000	760695.000000000000000	760695.000000000000000	761465.000000000000000	761465.000000000000000	761465.000000000000000	763588.000000000000000	764787.000000000000000	764787.000000000000000	764787.000000000000000
Fuhlenhagen	386	5708048.569	213	385.660000000000025	384.319999999999993	374.959999999999980	375.339999999999975	378.480000000000018	382.009999999999991	382.980000000000018	386.550000000000011	386.449999999999989	386.519999999999982	386.899999999999977	393.660000000000025	394.379999999999995	394.009999999999991	393.480000000000018	393.970000000000027	394.379999999999995	394.759999999999991	394.509999999999991	394.829999999999984	394.870000000000005	392.860000000000014	392.000000000000000	390.490000000000009	389.220000000000027	388.329999999999984	382.660000000000025	386.990000000000009	387.290000000000020	388.560000000000002	391.540000000000020	393.819999999999993	394.139999999999986	400.269999999999982	294359.000000000000000	294359.000000000000000	294359.000000000000000	294359.000000000000000	294359.000000000000000	295671.000000000058208	295671.000000000058208	295671.000000000058208	295671.000000000058208	295671.000000000058208	295711.000000000058208	295711.000000000058208
Grabau	351	4007490.648	214	227.159999999999997	226.379999999999995	220.860000000000014	246.169999999999987	248.229999999999990	225.020000000000010	225.590000000000003	227.689999999999998	227.639999999999986	253.500000000000000	253.750000000000000	254.050000000000011	254.520000000000010	254.280000000000001	256.910000000000025	257.800000000000011	260.139999999999986	260.389999999999986	260.230000000000018	265.319999999999993	265.100000000000023	263.750000000000000	263.170000000000016	262.160000000000025	261.310000000000002	260.709999999999980	256.899999999999977	256.540000000000020	256.740000000000009	257.579999999999984	259.329999999999984	262.779999999999973	266.060000000000002	284.379999999999995	121624.000000000000000	121624.000000000000000	121624.000000000000000	129002.000000000000000	129002.000000000000000	129002.000000000000000	129002.000000000000000	129002.000000000000000	129654.000000000000000	129755.000000000000000	130141.000000000000000	130141.000000000000000
Groß Pampau	152	4347537.781	215	248.780000000000001	247.919999999999987	241.879999999999995	242.129999999999995	244.150000000000006	246.430000000000007	247.050000000000011	249.360000000000014	249.289999999999992	249.340000000000003	249.580000000000013	249.879999999999995	250.759999999999991	250.780000000000001	250.439999999999998	252.580000000000013	252.710000000000008	253.280000000000001	253.349999999999994	253.550000000000011	253.340000000000003	260.360000000000014	261.230000000000018	264.629999999999995	263.769999999999982	263.170000000000016	259.329999999999984	259.470000000000027	259.670000000000016	260.529999999999973	262.290000000000020	263.819999999999993	264.040000000000020	264.370000000000005	109410.000000000000000	109410.000000000000000	109410.000000000000000	109410.000000000000000	109412.000000000000000	109696.000000000000000	110116.000000000000000	110560.000000000000000	110560.000000000000000	115312.000000000000000	115312.000000000000000	115852.000000000000000
Grove	234	5323341.919	216	235.169999999999987	234.360000000000014	228.650000000000006	228.889999999999986	230.800000000000011	232.949999999999989	233.539999999999992	235.719999999999999	235.659999999999997	235.699999999999989	235.930000000000007	236.210000000000008	236.650000000000006	236.430000000000007	236.110000000000014	236.400000000000006	236.530000000000001	236.750000000000000	236.610000000000014	236.800000000000011	236.599999999999994	235.389999999999986	242.830000000000013	243.650000000000006	242.860000000000014	242.300000000000011	238.759999999999991	238.430000000000007	238.610000000000014	239.400000000000006	241.020000000000010	243.919999999999987	253.090000000000003	253.419999999999987	91179.000000000000000	91179.000000000000000	91179.000000000000000	91179.000000000000000	91179.000000000000000	91179.000000000000000	91179.000000000000000	91179.000000000000000	91179.000000000000000	91179.000000000000000	91179.000000000000000	91179.000000000000000
Gülzow	1295	16892516.880	217	850.230000000000018	847.289999999999964	826.649999999999977	827.500000000000000	834.419999999999959	842.190000000000055	844.330000000000041	852.220000000000027	851.990000000000009	852.149999999999977	852.980000000000018	853.990000000000009	855.549999999999955	854.759999999999991	853.620000000000005	856.070000000000050	856.519999999999982	858.720000000000027	869.200000000000045	869.899999999999977	871.909999999999968	874.210000000000036	875.419999999999959	872.049999999999955	869.220000000000027	867.230000000000018	856.110000000000014	855.960000000000036	858.539999999999964	861.350000000000023	867.179999999999950	874.820000000000050	875.539999999999964	876.649999999999977	444518.000000000000000	444518.000000000000000	444518.000000000000000	444518.000000000000000	444518.000000000000000	444518.000000000000000	444518.000000000000000	444518.000000000000000	444518.000000000000000	445572.999999999941792	445572.999999999941792	445924.000000000000000
Hamfelde	490	3454072.523	218	359.959999999999980	358.720000000000027	349.980000000000018	350.339999999999975	353.269999999999982	356.560000000000002	357.459999999999980	360.800000000000011	360.709999999999980	360.769999999999982	361.120000000000005	361.550000000000011	362.209999999999980	361.879999999999995	361.389999999999986	361.839999999999975	362.029999999999973	362.379999999999995	362.149999999999977	362.449999999999989	362.139999999999986	360.300000000000011	359.509999999999991	358.120000000000005	356.959999999999980	356.139999999999986	350.939999999999998	350.449999999999989	350.720000000000027	351.870000000000005	354.259999999999991	356.319999999999993	356.610000000000014	357.069999999999993	164196.000000000000000	164196.000000000000000	164196.000000000000000	164196.000000000000000	164196.000000000000000	164196.000000000000000	164196.000000000000000	164196.000000000000000	164196.000000000000000	164196.000000000000000	164196.000000000000000	164196.000000000000000
Havekost	178	5995807.340	219	270.269999999999982	272.949999999999989	266.300000000000011	266.579999999999984	268.810000000000002	267.709999999999980	268.389999999999986	274.540000000000020	274.470000000000027	274.519999999999982	274.779999999999973	275.110000000000014	275.610000000000014	275.360000000000014	274.990000000000009	275.329999999999984	275.480000000000018	275.740000000000009	279.470000000000027	279.699999999999989	279.459999999999980	281.600000000000023	282.800000000000011	281.709999999999980	280.790000000000020	280.149999999999977	276.060000000000002	275.670000000000016	337.319999999999993	338.430000000000007	340.720000000000027	346.470000000000027	346.759999999999991	347.199999999999989	130289.000000000000000	130991.000000000000000	130991.000000000000000	130991.000000000000000	130991.000000000000000	130991.000000000000000	130991.000000000000000	130991.000000000000000	130991.000000000000000	130991.000000000000000	130991.000000000000000	130991.000000000000000
Kankelau	211	4333411.969	220	156.479999999999990	155.930000000000007	152.139999999999986	152.289999999999992	153.569999999999993	155.000000000000000	155.389999999999986	156.840000000000003	156.800000000000011	156.830000000000013	156.979999999999990	157.169999999999987	157.449999999999989	157.310000000000002	157.099999999999994	157.289999999999992	157.379999999999995	158.330000000000013	158.229999999999990	158.360000000000014	158.219999999999999	157.419999999999987	163.680000000000007	163.050000000000011	162.520000000000010	162.150000000000006	159.780000000000001	159.560000000000002	159.680000000000007	160.210000000000008	161.289999999999992	162.229999999999990	162.360000000000014	162.569999999999993	194427.000000000000000	194427.000000000000000	194427.000000000000000	194427.000000000000000	194427.000000000000000	194427.000000000000000	194427.000000000000000	194427.000000000000000	194427.000000000000000	194427.000000000000000	194427.000000000000000	194655.000000000000000
Kasseburg	584	7921118.582	221	639.480000000000018	637.269999999999982	621.750000000000000	635.100000000000023	640.399999999999977	633.440000000000055	635.049999999999955	640.980000000000018	640.809999999999945	654.009999999999991	654.649999999999977	655.429999999999950	656.620000000000005	656.019999999999982	655.139999999999986	655.950000000000045	656.289999999999964	656.929999999999950	656.519999999999982	657.049999999999955	656.490000000000009	653.149999999999977	651.720000000000027	652.899999999999977	650.779999999999973	649.289999999999964	639.799999999999955	638.909999999999968	639.409999999999968	642.019999999999982	646.360000000000014	662.090000000000032	662.639999999999986	663.480000000000018	531312.000000000000000	531312.000000000000000	531312.000000000000000	535091.000000000000000	535091.000000000000000	535091.000000000000000	535091.000000000000000	535091.000000000000000	535091.000000000000000	535091.000000000000000	535091.000000000000000	535091.000000000000000
Köthel	268	1526233.143	222	173.219999999999999	172.620000000000005	168.409999999999997	168.580000000000013	169.990000000000009	171.580000000000013	172.009999999999991	173.620000000000005	173.569999999999993	173.610000000000014	173.770000000000010	173.979999999999990	174.300000000000011	174.139999999999986	173.900000000000006	176.370000000000005	176.460000000000008	176.629999999999995	176.520000000000010	176.669999999999987	178.639999999999986	177.729999999999990	177.340000000000003	176.659999999999997	176.090000000000003	175.680000000000007	173.120000000000005	172.879999999999995	173.009999999999991	173.580000000000013	174.750000000000000	175.770000000000010	175.919999999999987	176.139999999999986	73738.000000000000000	73738.000000000000000	73738.000000000000000	73738.000000000000000	73738.000000000000000	73738.000000000000000	73738.000000000000000	73738.000000000000000	73738.000000000000000	74418.000000000000000	74418.000000000000000	74418.000000000000000
Kollow	586	8258817.978	223	411.819999999999993	410.399999999999977	400.400000000000091	400.810000000000002	404.160000000000025	407.920000000000016	408.970000000000027	412.779999999999973	412.669999999999959	412.750000000000000	413.149999999999977	413.639999999999986	414.399999999999977	414.019999999999982	414.479999999999961	415.000000000000000	418.899999999999977	419.299999999999955	422.039999999999964	430.039999999999964	429.679999999999950	427.490000000000009	426.560000000000002	424.910000000000025	423.529999999999973	422.560000000000002	416.390000000000043	417.100000000000023	417.420000000000016	418.779999999999973	421.620000000000005	424.079999999999984	424.420000000000016	424.970000000000027	246596.000000000000000	246596.000000000000000	246596.000000000000000	246596.000000000000000	246596.000000000000000	246596.000000000000000	246596.000000000000000	246596.000000000000000	246808.000000000000000	246808.000000000000000	247477.000000000000000	247477.000000000000000
Kuddewörde	1377	7322618.156	224	902.159999999999968	902.320000000000050	882.809999999999945	884.969999999999914	902.820000000000050	893.629999999999995	895.899999999999977	907.559999999999945	909.870000000000005	911.330000000000041	922.889999999999986	924.250000000000000	925.929999999999950	928.029999999999973	926.789999999999964	928.529999999999973	929.019999999999982	929.919999999999959	929.329999999999927	930.089999999999918	929.289999999999964	924.570000000000050	922.539999999999964	928.639999999999986	927.919999999999959	925.800000000000182	912.279999999999973	913.250000000000000	913.959999999999923	916.959999999999923	923.160000000000082	928.540000000000077	929.309999999999945	930.490000000000009	433754.000000000000000	434446.000000000000000	442411.000000000058208	442683.000000000058208	443970.000000000000000	444148.999999999941792	444148.999999999941792	444766.000000000000000	444766.000000000000000	444900.000000000000000	444900.000000000000000	444900.000000000000000
Möhnsen	561	7596332.511	225	509.519999999999982	507.759999999999991	495.389999999999986	495.899999999999977	500.050000000000011	504.699999999999989	505.990000000000009	510.709999999999980	510.579999999999984	510.670000000000016	511.170000000000016	511.779999999999973	512.710000000000036	512.240000000000009	511.550000000000011	513.909999999999968	514.179999999999950	515.850000000000023	522.210000000000036	522.629999999999995	522.190000000000055	519.529999999999973	521.350000000000023	519.340000000000032	517.659999999999968	516.470000000000027	508.930000000000007	508.220000000000027	508.759999999999991	510.430000000000007	514.659999999999968	517.659999999999968	518.090000000000032	518.750000000000000	464040.000000000000000	464040.000000000000000	464040.000000000000000	464040.000000000000000	464040.000000000000000	464040.000000000000000	464040.000000000000000	465179.000000000058208	465179.000000000058208	467876.999999999941792	467876.999999999941792	468123.000000000058208
Mühlenrade	172	3846997.967	226	205.280000000000001	204.569999999999993	199.580000000000013	199.789999999999992	201.460000000000008	203.330000000000013	203.849999999999994	205.759999999999991	205.699999999999989	205.740000000000009	205.939999999999998	206.180000000000007	206.560000000000002	206.370000000000005	206.090000000000003	206.349999999999994	206.460000000000008	206.659999999999997	206.530000000000001	206.689999999999998	206.520000000000010	205.469999999999999	208.069999999999993	208.090000000000003	207.409999999999997	206.939999999999998	203.919999999999987	203.629999999999995	203.789999999999992	204.460000000000008	205.840000000000003	207.039999999999992	207.210000000000008	207.469999999999999	131810.000000000000000	131810.000000000000000	131810.000000000000000	131810.000000000000000	131810.000000000000000	131810.000000000000000	131810.000000000000000	131810.000000000000000	131810.000000000000000	131810.000000000000000	131810.000000000000000	131810.000000000000000
Sahms	381	5870723.363	227	403.319999999999993	401.920000000000016	392.129999999999995	392.529999999999973	395.810000000000002	399.500000000000000	400.519999999999982	404.259999999999991	404.149999999999977	404.220000000000027	404.620000000000005	405.100000000000023	405.839999999999975	405.459999999999980	404.920000000000016	405.420000000000016	405.629999999999995	406.019999999999982	409.449999999999989	409.779999999999973	409.430000000000007	407.350000000000023	406.459999999999980	411.720000000000027	410.389999999999986	409.449999999999989	403.470000000000027	402.899999999999977	403.220000000000027	404.540000000000020	407.279999999999973	409.649999999999977	409.990000000000009	410.509999999999991	161876.000000000000000	161876.000000000000000	161876.000000000000000	161876.000000000000000	161876.000000000000000	161876.000000000000000	161876.000000000000000	161876.000000000000000	161876.000000000000000	161876.000000000000000	161876.000000000000000	161876.000000000000000
Duvensee	563	12399117.120	228	438.339999999999975	436.819999999999993	426.180000000000007	426.620000000000005	430.180000000000007	434.189999999999998	435.290000000000020	439.360000000000014	439.240000000000009	439.319999999999993	439.750000000000000	440.269999999999982	441.079999999999984	440.670000000000016	440.079999999999984	440.629999999999995	440.860000000000014	441.279999999999973	444.709999999999980	449.500000000000000	449.120000000000005	464.709999999999980	475.689999999999998	475.939999999999998	474.389999999999986	473.310000000000002	466.389999999999986	465.740000000000009	466.110000000000014	467.629999999999995	470.800000000000011	473.540000000000020	473.930000000000007	484.550000000000011	231674.000000000000000	231674.000000000000000	231674.000000000000000	231674.000000000000000	231674.000000000000000	231674.000000000000000	231674.000000000000000	231674.000000000000000	231674.000000000000000	231674.000000000000000	231674.000000000000000	231674.000000000000000
Grinau	298	2708761.693	229	231.370000000000005	230.569999999999993	224.949999999999989	225.180000000000007	227.060000000000002	229.180000000000007	229.759999999999991	231.909999999999997	231.849999999999994	231.889999999999986	232.110000000000014	232.389999999999986	232.819999999999993	232.599999999999994	232.289999999999992	232.580000000000013	232.699999999999989	232.919999999999987	235.030000000000001	235.219999999999999	235.020000000000010	233.830000000000013	233.310000000000002	232.409999999999997	234.349999999999994	233.810000000000002	230.400000000000006	230.080000000000013	230.250000000000000	231.009999999999991	232.569999999999993	233.930000000000007	234.120000000000005	234.419999999999987	99812.000000000000000	99812.000000000000000	99812.000000000000000	99812.000000000000000	99812.000000000000000	99812.000000000000000	99812.000000000000000	99812.000000000000000	99812.000000000000000	99812.000000000000000	99812.000000000000000	99812.000000000000000
Groß Boden	202	2703027.444	230	156.480000000000018	155.939999999999998	152.129999999999995	152.300000000000011	153.560000000000002	155.000000000000000	155.389999999999986	156.840000000000003	156.800000000000011	156.830000000000013	156.980000000000018	157.159999999999997	157.459999999999980	157.310000000000002	157.099999999999994	157.289999999999992	157.370000000000005	157.519999999999982	157.430000000000007	157.560000000000002	157.419999999999987	156.620000000000005	156.280000000000001	155.669999999999987	155.169999999999987	154.819999999999993	152.560000000000002	152.340000000000003	152.469999999999999	152.959999999999980	154.000000000000000	154.899999999999977	155.019999999999982	155.219999999999999	112718.000000000000000	112718.000000000000000	112718.000000000000000	112718.000000000000000	112718.000000000000000	112718.000000000000000	112718.000000000000000	112718.000000000000000	115157.000000000000000	115157.000000000000000	115157.000000000000000	115157.000000000000000
Groß Schenkenberg	552	6516092.630	231	345.160000000000025	343.970000000000027	335.589999999999975	335.930000000000007	338.740000000000009	341.899999999999977	342.769999999999982	345.970000000000027	345.879999999999995	345.939999999999998	346.279999999999973	346.689999999999998	347.319999999999993	347.000000000000000	346.540000000000020	346.959999999999980	347.149999999999977	347.480000000000018	347.259999999999991	351.379999999999995	351.079999999999984	349.290000000000020	349.889999999999986	348.550000000000011	347.410000000000025	346.620000000000005	341.560000000000002	341.079999999999984	341.350000000000023	342.459999999999980	344.779999999999973	346.889999999999986	347.180000000000007	347.620000000000005	207782.000000000000000	207782.000000000000000	207782.000000000000000	207782.000000000000000	207782.000000000000000	207782.000000000000000	207782.000000000000000	207782.000000000000000	207782.000000000000000	207782.000000000000000	207782.000000000000000	207782.000000000000000
Klinkrade	608	7423898.422	232	574.019999999999982	572.029999999999973	558.100000000000023	558.669999999999959	563.340000000000032	568.590000000000032	570.029999999999973	575.360000000000014	575.210000000000036	575.309999999999945	575.870000000000005	576.559999999999945	579.159999999999968	578.629999999999995	581.519999999999982	582.240000000000009	582.549999999999955	583.110000000000014	582.740000000000009	583.220000000000027	582.720000000000027	579.759999999999991	583.730000000000018	581.480000000000018	579.590000000000032	578.269999999999982	571.559999999999945	579.080000000000041	589.820000000000050	591.759999999999991	595.759999999999991	599.240000000000009	599.730000000000018	600.490000000000009	289493.000000000000000	289493.000000000000000	289493.000000000000000	289493.000000000000000	289493.000000000000000	289493.000000000000000	290183.000000000000000	290183.000000000000000	291674.000000000000000	291674.000000000000000	292808.000000000000000	292808.000000000000000
Koberg	774	11805853.950	233	699.730000000000018	697.309999999999945	680.320000000000050	682.570000000000050	691.980000000000018	693.110000000000014	694.870000000000005	701.360000000000014	701.179999999999950	702.899999999999977	707.370000000000005	708.220000000000027	711.289999999999964	710.629999999999995	714.049999999999955	714.929999999999950	719.309999999999945	720.000000000000000	719.549999999999955	720.129999999999995	728.309999999999945	724.600000000000023	724.779999999999973	725.820000000000050	723.470000000000027	721.809999999999945	715.440000000000055	714.440000000000055	715.000000000000000	717.340000000000032	722.200000000000045	726.409999999999968	727.000000000000000	731.059999999999945	314647.000000000058208	314647.000000000058208	314647.000000000058208	315035.000000000058208	315823.000000000058208	315823.000000000058208	316188.999999999941792	316188.999999999941792	318450.000000000000000	318450.000000000000000	319559.000000000058208	319559.000000000058208
Kühsen	372	7294450.172	234	387.370000000000005	386.029999999999973	376.629999999999995	377.500000000000000	380.649999999999977	383.709999999999980	384.680000000000007	388.269999999999982	388.170000000000016	388.740000000000009	389.120000000000005	389.579999999999984	390.300000000000011	390.279999999999973	389.759999999999991	390.240000000000009	394.750000000000000	396.180000000000007	395.939999999999998	396.259999999999991	395.920000000000016	393.910000000000025	393.040000000000020	391.529999999999973	390.259999999999991	389.370000000000005	383.680000000000007	383.139999999999986	383.439999999999998	384.699999999999989	387.300000000000011	389.560000000000002	389.879999999999995	390.370000000000005	206907.000000000000000	206907.000000000000000	206907.000000000000000	207040.000000000000000	207040.000000000000000	207040.000000000000000	207040.000000000000000	207114.000000000000000	207114.000000000000000	207114.000000000000000	208247.000000000000000	208788.000000000000000
Labenz	840	5778911.962	235	681.840000000000032	679.490000000000009	662.929999999999950	663.610000000000014	669.159999999999968	675.389999999999986	677.110000000000014	683.429999999999950	683.259999999999991	683.379999999999995	684.039999999999964	684.860000000000014	687.309999999999945	688.320000000000050	687.399999999999977	696.049999999999955	733.240000000000009	733.950000000000045	748.529999999999973	749.139999999999986	749.529999999999973	745.720000000000027	748.529999999999973	753.019999999999982	766.610000000000014	764.850000000000023	764.350000000000023	763.289999999999964	763.879999999999995	857.929999999999950	863.730000000000018	878.980000000000018	881.039999999999964	883.139999999999986	275426.000000000000000	275426.000000000000000	275426.000000000000000	275426.000000000000000	275426.000000000000000	275426.000000000000000	275795.000000000000000	276194.000000000000000	276194.000000000000000	277743.000000000000000	286086.000000000000000	286086.000000000000000
Lankau	466	19048135.270	236	455.649999999999977	454.069999999999993	443.009999999999991	443.470000000000027	447.170000000000016	451.339999999999975	452.480000000000018	456.709999999999980	456.589999999999975	456.680000000000007	457.120000000000005	457.660000000000025	458.500000000000000	458.069999999999993	460.160000000000025	460.730000000000018	460.970000000000027	461.410000000000025	461.129999999999995	471.689999999999998	471.290000000000020	468.899999999999977	470.720000000000027	468.910000000000025	467.389999999999986	467.430000000000007	460.600000000000023	459.959999999999980	460.310000000000002	461.819999999999993	464.949999999999989	467.660000000000025	468.040000000000020	468.639999999999986	356908.999999999941792	356908.999999999941792	356908.999999999941792	356908.999999999941792	356908.999999999941792	356908.999999999941792	356908.999999999941792	356908.999999999941792	357398.000000000000000	357398.000000000000000	357398.000000000000000	357398.000000000000000
Linau	1244	9702999.988	237	999.149999999999977	995.690000000000055	971.429999999999950	978.629999999999995	986.809999999999945	989.700000000000045	992.210000000000036	1001.480000000000018	1001.220000000000027	1007.779999999999973	1008.759999999999991	1009.960000000000036	1011.809999999999945	1010.870000000000005	1040.829999999999927	1058.720000000000027	1059.279999999999973	1060.299999999999955	1060.539999999999964	1066.849999999999909	1065.950000000000045	1060.529999999999973	1066.150000000000091	1062.049999999999955	1064.940000000000055	1062.500000000000000	1046.980000000000018	1054.170000000000073	1054.980000000000018	1058.440000000000055	1066.660000000000082	1072.880000000000109	1073.759999999999991	1075.119999999999891	403608.999999999941792	403608.999999999941792	403608.999999999941792	404966.000000000000000	404966.000000000000000	404966.000000000000000	404966.000000000000000	404966.000000000000000	415136.999999999941792	418556.999999999941792	418556.999999999941792	418556.999999999941792
Lüchow	287	4536717.388	238	287.680000000000007	286.689999999999998	279.699999999999989	279.990000000000009	282.329999999999984	284.959999999999980	285.680000000000007	288.350000000000023	288.279999999999973	288.329999999999984	288.610000000000014	288.949999999999989	289.480000000000018	289.209999999999980	288.829999999999984	289.180000000000007	289.329999999999984	289.610000000000014	289.430000000000007	289.670000000000016	289.420000000000016	287.949999999999989	292.810000000000002	291.680000000000007	290.730000000000018	290.069999999999993	285.829999999999984	285.430000000000007	285.649999999999977	286.589999999999975	288.899999999999977	290.579999999999984	290.819999999999993	291.189999999999998	125674.000000000000000	125674.000000000000000	125674.000000000000000	125674.000000000000000	125674.000000000000000	125674.000000000000000	125674.000000000000000	125674.000000000000000	125674.000000000000000	125674.000000000000000	125674.000000000000000	125674.000000000000000
Nusse	1091	6177246.093	239	851.100000000000023	848.159999999999968	827.500000000000000	828.350000000000023	837.980000000000018	843.049999999999955	845.200000000000045	853.090000000000032	852.870000000000005	853.019999999999982	856.620000000000005	865.360000000000014	869.769999999999982	868.960000000000036	867.799999999999955	871.070000000000050	871.529999999999973	872.370000000000005	871.830000000000041	887.029999999999973	903.019999999999982	899.450000000000045	898.070000000000050	894.610000000000014	891.710000000000036	889.669999999999959	876.669999999999959	875.450000000000045	904.200000000000045	907.159999999999968	913.299999999999955	918.620000000000005	919.379999999999995	952.450000000000045	398392.999999999941792	398392.999999999941792	398392.999999999941792	398392.999999999941792	399312.000000000000000	403244.000000000000000	404512.999999999941792	404512.999999999941792	404512.999999999941792	406770.000000000000000	406770.000000000000000	406770.000000000000000
Panten	638	13810525.180	240	721.340000000000032	718.850000000000023	701.330000000000041	702.049999999999955	707.919999999999959	714.519999999999982	716.330000000000041	723.019999999999982	722.840000000000032	722.970000000000027	723.669999999999959	724.529999999999973	725.850000000000023	725.179999999999950	724.210000000000036	741.080000000000041	741.470000000000027	742.190000000000055	741.720000000000027	742.320000000000050	741.690000000000055	737.919999999999959	737.870000000000005	742.330000000000041	739.919999999999959	738.230000000000018	727.440000000000055	728.710000000000036	729.269999999999982	731.659999999999968	736.610000000000014	740.909999999999968	741.519999999999982	742.460000000000036	363632.000000000000000	363632.000000000000000	363632.000000000000000	363644.999999999941792	363644.999999999941792	363644.999999999941792	363644.999999999941792	363644.999999999941792	363644.999999999941792	365939.000000000058208	365939.000000000058208	365939.000000000058208
Poggensee	367	5460497.648	241	255.270000000000010	254.389999999999986	248.189999999999998	248.449999999999989	250.520000000000010	252.860000000000014	253.500000000000000	255.870000000000005	255.800000000000011	255.849999999999994	256.089999999999975	256.399999999999977	256.870000000000005	256.629999999999995	256.290000000000020	256.600000000000023	256.740000000000009	256.990000000000009	256.829999999999984	257.029999999999973	256.810000000000002	261.259999999999991	260.689999999999998	259.680000000000007	258.839999999999975	258.250000000000000	254.479999999999990	254.120000000000005	254.319999999999993	255.150000000000006	256.879999999999995	264.980000000000018	265.189999999999998	265.529999999999973	154836.000000000000000	154836.000000000000000	154836.000000000000000	154836.000000000000000	154836.000000000000000	154836.000000000000000	154836.000000000000000	154836.000000000000000	154836.000000000000000	154836.000000000000000	154836.000000000000000	154836.000000000000000
Ritzerau	313	11088344.660	242	205.430000000000007	204.719999999999999	199.729999999999990	199.930000000000007	201.599999999999994	203.479999999999990	204.000000000000000	205.900000000000006	205.849999999999994	205.889999999999986	206.090000000000003	206.330000000000013	206.710000000000008	206.520000000000010	206.240000000000009	206.919999999999987	207.030000000000001	207.229999999999990	207.099999999999994	209.500000000000000	209.319999999999993	208.259999999999991	207.800000000000011	207.000000000000000	212.030000000000001	211.539999999999992	208.449999999999989	209.490000000000009	209.650000000000006	210.340000000000003	211.770000000000010	213.000000000000000	213.169999999999987	213.449999999999989	168358.000000000000000	168358.000000000000000	168358.000000000000000	168358.000000000000000	168358.000000000000000	168358.000000000000000	168358.000000000000000	168358.000000000000000	168358.000000000000000	168621.000000000000000	168621.000000000000000	168621.000000000000000
Sandesneben	1813	6145151.497	243	1182.339999999999918	1181.740000000000009	1152.950000000000045	1154.140000000000100	1163.789999999999964	1171.150000000000091	1174.130000000000109	1188.609999999999900	1188.299999999999955	1188.519999999999982	1189.670000000000073	1191.089999999999918	1193.259999999999991	1200.210000000000036	1198.609999999999900	1206.660000000000082	1207.289999999999964	1255.279999999999973	1290.109999999999900	1324.359999999999900	1345.779999999999973	1382.490000000000009	1391.799999999999955	1386.440000000000055	1381.940000000000055	1378.779999999999973	1358.640000000000100	1416.579999999999927	1417.680000000000064	1422.329999999999927	1433.230000000000018	1448.619999999999891	1449.819999999999936	1471.420000000000073	426008.999999999941792	426842.000000000000000	426842.000000000000000	426842.000000000000000	426842.000000000000000	426842.000000000000000	426842.000000000000000	429055.000000000058208	429055.000000000058208	430968.000000000000000	430968.000000000000000	443144.000000000000000
Schiphorst	644	8144262.901	244	495.490000000000009	493.779999999999973	481.750000000000000	482.250000000000000	494.480000000000018	490.810000000000002	492.050000000000011	496.649999999999977	496.519999999999982	496.610000000000014	505.480000000000018	506.079999999999984	507.000000000000000	506.529999999999973	505.860000000000014	506.480000000000018	506.750000000000000	507.240000000000009	508.470000000000027	508.879999999999995	508.449999999999989	509.680000000000007	512.230000000000018	521.620000000000005	519.929999999999950	518.740000000000009	516.470000000000027	515.750000000000000	521.850000000000023	523.899999999999977	527.440000000000055	530.519999999999982	538.860000000000014	539.549999999999955	253358.000000000000000	253358.000000000000000	253358.000000000000000	253358.000000000000000	255259.000000000000000	255259.000000000000000	255259.000000000000000	255259.000000000000000	255259.000000000000000	255259.000000000000000	255259.000000000000000	255259.000000000000000
Schönberg	1360	14657177.140	245	1203.849999999999909	1199.690000000000055	1170.460000000000036	1171.670000000000073	1187.019999999999982	1192.460000000000036	1195.490000000000009	1206.660000000000082	1206.349999999999909	1206.569999999999936	1213.420000000000073	1214.869999999999891	1217.089999999999918	1227.970000000000027	1226.319999999999936	1227.839999999999918	1229.009999999999991	1231.069999999999936	1230.299999999999955	1231.299999999999955	1230.250000000000000	1224.000000000000000	1316.059999999999945	1310.990000000000009	1306.730000000000018	1303.740000000000009	1284.700000000000045	1327.690000000000055	1328.720000000000027	1333.069999999999936	1342.089999999999918	1349.920000000000073	1351.029999999999973	1352.740000000000009	493994.000000000000000	493994.000000000000000	493994.000000000000000	493994.000000000000000	495184.999999999941792	495184.999999999941792	495184.999999999941792	497664.999999999941792	497664.999999999941792	497664.999999999941792	497768.999999999941792	498064.999999999941792
Schürensöhlen	154	2751225.335	246	153.759999999999991	153.229999999999990	149.500000000000000	149.650000000000006	150.900000000000006	152.310000000000002	152.699999999999989	154.120000000000005	154.080000000000013	154.110000000000014	154.259999999999991	154.439999999999998	154.729999999999990	154.580000000000013	156.919999999999987	157.120000000000005	157.199999999999989	157.349999999999994	161.530000000000001	161.659999999999997	161.530000000000001	160.710000000000008	160.349999999999994	159.729999999999990	159.219999999999999	158.849999999999994	156.530000000000001	162.949999999999989	168.960000000000008	169.520000000000010	170.669999999999987	171.659999999999997	171.800000000000011	172.020000000000010	98614.000000000000000	98614.000000000000000	98614.000000000000000	98614.000000000000000	98614.000000000000000	98614.000000000000000	98614.000000000000000	98614.000000000000000	99076.000000000000000	99076.000000000000000	99076.000000000000000	99076.000000000000000
Siebenbäumen	627	8832920.316	247	643.709999999999923	641.480000000000018	625.860000000000014	626.509999999999991	631.740000000000009	637.629999999999995	639.250000000000000	645.220000000000027	645.049999999999955	645.170000000000073	645.779999999999973	646.559999999999945	647.740000000000009	647.519999999999982	646.649999999999977	652.419999999999959	652.769999999999982	653.389999999999986	653.970000000000027	654.500000000000000	653.929999999999950	653.320000000000050	663.240000000000009	660.690000000000055	672.379999999999995	670.850000000000023	664.629999999999882	663.710000000000036	664.230000000000018	666.400000000000091	670.919999999999959	674.820000000000050	675.379999999999995	677.789999999999964	319138.000000000000000	319138.000000000000000	319138.000000000000000	319138.000000000000000	319138.000000000000000	319138.000000000000000	319138.000000000000000	319271.000000000058208	319271.000000000058208	320260.000000000000000	320260.000000000000000	320260.000000000000000
Sirksfelde	323	8783422.709	248	214.580000000000013	213.840000000000003	208.629999999999995	208.840000000000003	210.590000000000003	212.550000000000011	213.090000000000003	215.080000000000013	215.020000000000010	215.060000000000002	215.270000000000010	215.530000000000001	215.919999999999987	215.719999999999999	215.430000000000007	215.699999999999989	215.810000000000002	216.020000000000010	215.889999999999986	216.060000000000002	215.879999999999995	214.780000000000001	215.629999999999995	214.789999999999992	214.099999999999994	213.610000000000014	210.490000000000009	210.189999999999998	210.360000000000014	211.050000000000011	212.479999999999990	213.710000000000008	213.889999999999986	214.159999999999997	200567.000000000000000	200567.000000000000000	200567.000000000000000	200567.000000000000000	200567.000000000000000	200567.000000000000000	200567.000000000000000	200567.000000000000000	200567.000000000000000	200567.000000000000000	200567.000000000000000	200567.000000000000000
Steinhorst	582	16316449.050	249	482.759999999999991	481.089999999999975	469.370000000000005	469.850000000000023	473.769999999999982	478.189999999999998	479.410000000000025	483.889999999999986	483.759999999999991	483.849999999999909	484.319999999999993	484.889999999999986	485.779999999999973	485.329999999999984	484.679999999999950	485.279999999999973	490.389999999999986	490.859999999999957	490.549999999999955	490.949999999999989	490.529999999999973	488.039999999999964	494.970000000000027	493.060000000000002	491.459999999999980	490.339999999999975	492.970000000000027	492.290000000000020	492.670000000000016	494.279999999999973	497.629999999999995	500.529999999999973	500.939999999999998	501.569999999999993	294269.000000000000000	294269.000000000000000	294269.000000000000000	294269.000000000000000	294269.000000000000000	294269.000000000000000	294269.000000000000000	294269.000000000000000	294269.000000000000000	294269.000000000000000	296264.000000000000000	296264.000000000000000
Stubben	381	5328891.254	250	391.050000000000011	389.699999999999989	380.209999999999980	380.600000000000023	383.779999999999973	387.350000000000023	388.339999999999975	391.959999999999980	391.860000000000014	391.930000000000007	392.310000000000002	392.779999999999973	396.980000000000018	396.810000000000002	396.800000000000011	398.019999999999982	398.230000000000018	398.610000000000014	398.360000000000014	398.689999999999998	398.350000000000023	396.319999999999993	395.449999999999989	417.639999999999986	416.279999999999973	415.329999999999984	409.259999999999991	408.689999999999998	409.009999999999991	410.350000000000023	413.129999999999995	415.540000000000020	415.879999999999995	416.399999999999977	209096.000000000000000	209096.000000000000000	209096.000000000000000	209096.000000000000000	209096.000000000000000	209096.000000000000000	209819.000000000000000	210171.000000000000000	210575.000000000000000	211255.000000000000000	211255.000000000000000	211255.000000000000000
Walksfelde	228	3504591.238	251	75.959999999999994	75.700000000000003	73.859999999999999	73.930000000000007	74.549999999999997	75.239999999999995	75.430000000000007	76.140000000000001	76.120000000000005	76.129999999999995	76.209999999999994	76.299999999999997	76.439999999999998	76.370000000000005	76.260000000000005	82.829999999999998	83.650000000000006	83.730000000000004	83.680000000000007	83.750000000000000	83.680000000000007	83.250000000000000	83.069999999999993	82.750000000000000	82.480000000000004	82.290000000000006	81.090000000000003	80.980000000000004	81.040000000000006	81.530000000000001	82.079999999999998	82.560000000000002	82.620000000000005	82.730000000000004	62949.000000000000000	62949.000000000000000	62949.000000000000000	62949.000000000000000	62949.000000000000000	62949.000000000000000	62949.000000000000000	62949.000000000000000	62949.000000000000000	64475.000000000000000	64633.000000000000000	64633.000000000000000
Wentorf (Amt Sandesneben)	719	5019692.197	252	590.190000000000055	588.149999999999977	573.820000000000050	574.409999999999968	579.210000000000036	584.600000000000023	586.090000000000032	591.559999999999945	591.409999999999968	591.519999999999982	592.090000000000032	592.799999999999955	593.879999999999995	593.330000000000041	592.539999999999964	595.090000000000032	595.399999999999977	595.980000000000018	606.720000000000027	618.529999999999973	618.000000000000000	614.860000000000014	613.509999999999991	626.860000000000014	625.590000000000032	624.159999999999968	615.039999999999964	622.519999999999982	623.000000000000000	625.039999999999964	629.269999999999982	632.940000000000055	633.460000000000036	637.620000000000005	254819.000000000000000	254819.000000000000000	254819.000000000000000	254819.000000000000000	254819.000000000000000	254819.000000000000000	254819.000000000000000	254819.000000000000000	255512.000000000000000	255889.000000000000000	255889.000000000000000	255889.000000000000000
Sachsenwald (Forstgutsbez.)	0	58411135.420	253	51.290000000000006	51.109999999999999	49.870000000000005	49.909999999999997	50.340000000000003	50.799999999999997	50.930000000000000	51.399999999999999	51.399999999999999	51.399999999999999	51.460000000000001	51.509999999999998	51.609999999999999	56.189999999999998	56.109999999999999	56.180000000000000	56.219999999999999	56.270000000000003	56.229999999999997	56.270000000000003	56.229999999999997	55.939999999999998	55.820000000000000	55.609999999999999	55.420000000000002	57.050000000000011	56.210000000000001	56.129999999999995	56.180000000000000	56.359999999999999	56.740000000000002	57.070000000000000	57.120000000000005	57.189999999999998	674134.000000000116415	674134.000000000116415	674134.000000000116415	674134.000000000116415	674134.000000000116415	674134.000000000116415	674134.000000000116415	675054.000000000116415	675054.000000000116415	675054.000000000116415	675054.000000000116415	675054.000000000116415
Friedrichstadt	2564	4181070.897	254	2910.809999999999945	2916.630000000000109	2845.570000000000164	2848.500000000000000	2872.309999999999945	2883.280000000000200	2890.599999999999909	2933.579999999999927	2932.820000000000164	2933.349999999999909	2936.190000000000055	2939.690000000000055	2953.969999999999800	2951.239999999999782	2953.760000000000218	2958.340000000000146	2959.889999999999873	2971.280000000000200	2980.239999999999782	2982.650000000000091	2984.059999999999945	2968.900000000000091	2968.750000000000000	2957.309999999999945	2947.710000000000036	2940.969999999999800	2898.000000000000000	2893.969999999999800	2900.190000000000055	2909.699999999999818	2938.789999999999964	2955.920000000000073	2958.349999999999909	2962.099999999999909	944526.000000000116415	948008.000000000000000	948008.000000000000000	949849.000000000000000	949849.000000000000000	949849.000000000000000	952711.000000000000000	952711.000000000000000	955417.999999999883585	955609.999999999883585	955609.999999999883585	960406.000000000116415
Husum	23274	25932436.180	255	18912.889999999999418	18937.130000000001019	18489.250000000000000	18621.560000000001310	18801.240000000001601	18733.990000000001601	18781.600000000005821	19047.130000000001019	19056.130000000001019	19176.229999999999563	19219.409999999999854	19313.619999999998981	19444.039999999997235	19459.209999999999127	19527.250000000000000	19580.560000000001310	19637.819999999999709	19828.860000000000582	19894.949999999997090	19944.669999999998254	20075.479999999999563	19996.799999999999272	20030.380000000001019	19983.220000000001164	19951.300000000002910	19948.729999999999563	19734.949999999997090	19745.880000000001019	19764.349999999998545	19867.069999999999709	20031.189999999998690	20160.840000000000146	20404.450000000000728	20551.580000000001746	7354821.000000000000000	7381591.000000000000000	7391327.000000000000000	7433662.000000000000000	7440215.000000000000000	7495937.000000000000000	7532257.000000000000000	7542075.000000000000000	7599421.000000000000000	7651178.999999999068677	7769491.000000000000000	7833392.000000000931323
Reußenköge	316	45028753.930	256	1245.559999999999945	1261.779999999999973	1231.039999999999964	1248.819999999999936	1259.789999999999964	1233.779999999999973	1236.920000000000073	1269.109999999999900	1268.779999999999973	1286.009999999999991	1287.809999999999945	1289.339999999999918	1291.700000000000045	1290.500000000000000	1288.779999999999973	1290.369999999999891	1291.049999999999955	1292.289999999999964	1291.490000000000009	1292.529999999999973	1311.849999999999909	1305.180000000000064	1302.319999999999936	1297.309999999999945	1293.089999999999918	1319.990000000000009	1307.009999999999991	1311.460000000000036	1346.920000000000073	1363.319999999999936	1372.549999999999955	1386.549999999999955	1387.690000000000055	1411.490000000000009	1437816.000000000000000	1442105.000000000000000	1442282.000000000000000	1450035.000000000000000	1453185.000000000000000	1453505.000000000000000	1455440.000000000000000	1455440.000000000000000	1455440.000000000000000	1457032.000000000000000	1457032.000000000000000	1457032.000000000000000
Tönning	4986	44818144.110	257	5207.750000000000000	5196.989999999999782	5070.369999999999891	5076.699999999999818	5121.029999999999745	5158.490000000000691	5171.600000000000364	5227.180000000000291	5225.819999999999709	5227.909999999999854	5234.939999999999600	5246.590000000000146	5265.289999999999964	5271.490000000000691	5267.399999999999636	5292.829999999999927	5304.109999999999673	5345.899999999999636	5358.340000000000146	5382.050000000000182	5439.819999999999709	5413.579999999999927	5405.189999999999600	5386.869999999999891	5380.060000000000400	5386.939999999999600	5315.449999999999818	5309.000000000000000	5313.119999999999891	5373.310000000000400	5409.670000000000073	5450.259999999999309	5454.750000000000000	5461.659999999999854	2580867.000000000000000	2582396.000000000000000	2583256.000000000465661	2583595.000000000000000	2584312.000000000465661	2585877.000000000000000	2593279.000000000000000	2599824.000000000000000	2602675.000000000000000	2640765.000000000000000	2648656.000000000000000	2667859.000000000000000
Sylt	13638	59727804.810	258	14615.780000000000655	14610.590000000000146	14317.169999999998254	14351.870000000000800	14503.239999999999782	14477.530000000000655	14514.329999999999927	14695.459999999999127	14756.139999999999418	14779.350000000000364	14825.800000000002910	14858.950000000000728	14975.290000000000873	14965.959999999999127	15000.909999999999854	15026.500000000000000	15073.439999999998690	15141.959999999999127	15136.400000000001455	15159.229999999999563	15222.020000000000437	15156.780000000000655	15150.370000000000800	15096.129999999999200	15074.510000000000218	15071.559999999999491	14875.120000000000800	14918.199999999997090	14981.629999999999200	15062.020000000000437	15171.120000000000800	15266.330000000001746	15364.709999999999127	15401.940000000000509	7924862.000000000000000	7944314.000000000000000	7969591.000000000000000	7977285.000000000000000	7999355.000000000000000	8007695.000000000000000	8050050.000000000000000	8067903.000000000000000	8085142.000000000000000	8087337.000000000000000	8095284.000000000000000	8119842.000000000000000
Kirchspiel Garding	319	14998923.300	259	442.689999999999998	441.160000000000025	430.410000000000025	430.850000000000023	434.449999999999989	438.500000000000000	439.620000000000005	443.720000000000027	443.610000000000014	443.689999999999998	444.120000000000005	444.649999999999977	460.350000000000023	459.920000000000016	459.310000000000002	459.879999999999995	460.120000000000005	460.959999999999980	460.680000000000007	461.050000000000011	478.949999999999989	476.990000000000009	475.939999999999998	474.110000000000014	472.569999999999993	471.490000000000009	469.259999999999991	468.600000000000023	468.970000000000027	482.860000000000014	486.120000000000005	488.959999999999980	489.360000000000014	489.980000000000018	455540.999999999941792	455540.999999999941792	455540.999999999941792	455540.999999999941792	455540.999999999941792	455540.999999999941792	457508.999999999941792	458224.999999999941792	458224.999999999941792	458224.999999999941792	458224.999999999941792	459288.999999999941792
Garding	2719	2947176.999	260	2195.210000000000036	2187.619999999999891	2134.320000000000164	2136.519999999999982	2154.380000000000109	2174.449999999999818	2179.980000000000018	2200.329999999999927	2199.760000000000218	2200.159999999999854	2202.289999999999964	2208.340000000000146	2214.530000000000200	2212.480000000000018	2243.260000000000218	2250.860000000000127	2268.969999999999800	2291.090000000000146	2289.659999999999854	2291.510000000000218	2297.050000000000182	2300.730000000000018	2305.280000000000200	2296.400000000000091	2288.940000000000055	2283.699999999999818	2250.340000000000146	2247.210000000000036	2248.960000000000036	2256.329999999999927	2271.599999999999909	2285.480000000000018	2287.360000000000127	2290.260000000000218	748297.999999999883585	750457.000000000000000	750457.000000000000000	751087.000000000000000	751087.000000000000000	752161.999999999883585	753823.000000000000000	753823.000000000000000	768390.000000000116415	769579.000000000000000	775230.000000000116415	780665.999999999883585
Grothusenkoog	21	3338892.901	261	51.759999999999998	51.579999999999998	50.320000000000000	50.380000000000003	50.799999999999997	51.270000000000003	51.399999999999999	51.880000000000003	51.869999999999997	51.880000000000003	51.930000000000000	51.990000000000002	52.079999999999998	52.039999999999999	51.969999999999999	52.030000000000001	52.060000000000002	52.109999999999999	52.079999999999998	52.119999999999997	54.829999999999998	54.549999999999997	54.430000000000000	54.219999999999999	54.039999999999999	53.920000000000002	53.130000000000003	53.060000000000002	53.100000000000001	53.270000000000003	53.630000000000003	56.509999999999998	56.549999999999997	56.619999999999997	115229.000000000000000	115527.000000000000000	115527.000000000000000	115527.000000000000000	115527.000000000000000	115527.000000000000000	115527.000000000000000	115527.000000000000000	115527.000000000000000	115527.000000000000000	115527.000000000000000	115527.000000000000000
Katharinenheerd	181	8310811.338	262	102.099999999999994	101.750000000000000	99.269999999999996	99.370000000000005	100.200000000000003	101.140000000000001	101.390000000000001	102.340000000000003	102.319999999999993	102.329999999999998	102.430000000000007	102.549999999999997	102.739999999999995	102.650000000000006	102.510000000000005	102.640000000000001	102.689999999999998	108.469999999999999	108.409999999999997	108.489999999999995	108.400000000000006	107.849999999999994	107.609999999999999	107.200000000000003	106.849999999999994	106.609999999999999	105.049999999999997	104.900000000000006	104.980000000000004	105.329999999999998	106.040000000000006	106.659999999999997	106.750000000000000	106.879999999999995	174329.000000000000000	174329.000000000000000	174329.000000000000000	174329.000000000000000	174329.000000000000000	174329.000000000000000	174329.000000000000000	174329.000000000000000	174329.000000000000000	174329.000000000000000	174329.000000000000000	179271.000000000000000
Kotzenbüll	209	7697625.772	263	147.620000000000005	147.110000000000014	143.530000000000001	143.669999999999987	144.879999999999995	146.219999999999999	146.599999999999994	147.969999999999999	147.930000000000007	147.949999999999989	148.099999999999994	148.270000000000010	148.539999999999992	148.409999999999997	148.210000000000008	148.389999999999986	148.469999999999999	148.610000000000014	148.520000000000010	148.639999999999986	148.509999999999991	147.759999999999991	147.430000000000007	146.870000000000005	146.389999999999986	146.060000000000002	143.919999999999987	143.719999999999999	143.830000000000013	144.300000000000011	145.280000000000001	146.129999999999995	146.250000000000000	146.430000000000007	238769.000000000000000	238769.000000000000000	238769.000000000000000	238769.000000000000000	238769.000000000000000	238769.000000000000000	238769.000000000000000	238769.000000000000000	238769.000000000000000	238769.000000000000000	238769.000000000000000	238769.000000000000000
Norderfriedrichskoog	53	5344784.657	264	284.220000000000027	283.240000000000009	276.339999999999975	276.620000000000005	278.939999999999998	281.529999999999973	282.250000000000000	284.889999999999986	284.810000000000002	284.860000000000014	285.139999999999986	285.480000000000018	286.000000000000000	285.740000000000009	299.860000000000014	300.230000000000018	300.389999999999986	300.680000000000007	300.490000000000009	300.740000000000009	300.480000000000018	298.949999999999989	298.300000000000011	297.149999999999977	296.180000000000007	295.509999999999991	291.189999999999998	290.779999999999973	291.009999999999991	291.959999999999980	293.939999999999998	295.649999999999977	296.120000000000005	296.490000000000009	145573.000000000000000	145573.000000000000000	145573.000000000000000	145573.000000000000000	145573.000000000000000	145573.000000000000000	145573.000000000000000	145573.000000000000000	148228.000000000000000	148228.000000000000000	148228.000000000000000	148228.000000000000000
Oldenswort	1261	45824630.780	265	1451.009999999999991	1446.000000000000000	1410.769999999999982	1412.220000000000027	1424.019999999999982	1437.289999999999964	1440.940000000000055	1454.400000000000091	1454.019999999999982	1454.279999999999973	1455.700000000000045	1457.430000000000064	1472.109999999999900	1470.740000000000009	1468.779999999999973	1471.690000000000055	1472.470000000000027	1493.670000000000073	1492.730000000000018	1493.940000000000055	1498.799999999999955	1491.180000000000064	1489.900000000000091	1484.160000000000082	1479.339999999999918	1475.960000000000036	1457.309999999999945	1455.279999999999973	1458.710000000000036	1463.490000000000009	1473.400000000000091	1484.009999999999991	1485.230000000000018	1493.920000000000073	1261139.000000000000000	1262641.000000000000000	1263923.999999999767169	1263945.000000000000000	1263945.000000000000000	1263945.000000000000000	1267630.000000000000000	1267630.000000000000000	1267630.000000000000000	1267921.000000000000000	1268029.000000000000000	1272561.000000000000000
Osterhever	225	17186642.280	266	387.470000000000027	386.129999999999995	376.720000000000027	377.110000000000014	380.259999999999991	383.810000000000002	384.779999999999973	388.370000000000005	388.269999999999982	388.339999999999975	388.720000000000027	389.180000000000007	398.930000000000007	398.560000000000002	398.029999999999973	398.519999999999982	398.730000000000018	407.930000000000007	407.670000000000016	408.000000000000000	407.660000000000025	405.579999999999984	404.689999999999998	403.139999999999986	401.829999999999984	400.910000000000025	395.050000000000011	398.449999999999989	399.730000000000018	401.040000000000020	403.750000000000000	406.110000000000014	406.439999999999998	406.949999999999989	533692.000000000000000	533692.000000000000000	533692.000000000000000	533692.000000000000000	533692.000000000000000	533692.000000000000000	536624.000000000000000	536815.000000000000000	536815.000000000000000	536815.000000000000000	536815.000000000000000	538432.000000000000000
Poppenbüll	222	15658007.700	267	388.069999999999993	386.730000000000018	377.300000000000011	382.800000000000011	386.000000000000000	384.399999999999977	385.370000000000005	388.970000000000027	388.870000000000005	394.199999999999989	394.579999999999984	395.060000000000002	398.180000000000007	397.810000000000002	397.279999999999973	397.769999999999982	397.980000000000018	402.519999999999982	402.269999999999982	402.589999999999975	434.810000000000002	437.899999999999977	436.939999999999998	435.259999999999991	433.839999999999975	432.850000000000023	426.529999999999973	425.930000000000007	426.259999999999991	434.199999999999989	437.139999999999986	439.689999999999998	440.050000000000011	440.610000000000014	493140.999999999941792	493140.999999999941792	493140.999999999941792	494371.000000000058208	494371.000000000058208	494371.000000000058208	494871.000000000058208	494871.000000000058208	494871.000000000058208	494871.000000000058208	494871.000000000058208	495706.000000000000000
Sankt Peter-Ording	3960	24777567.870	268	6449.260000000000218	6426.960000000000036	6274.679999999999382	6286.219999999999345	6365.789999999999964	6388.259999999999309	6404.489999999999782	6464.300000000000182	6467.060000000000400	6473.470000000000255	6507.369999999999891	6527.350000000000364	6639.479999999999563	6644.979999999999563	6640.970000000000255	6711.139999999999418	6763.520000000000437	6780.450000000000728	6787.090000000000146	6808.020000000000437	6807.579999999999927	6807.840000000000146	6801.530000000000655	6783.399999999999636	6762.979999999999563	6762.380000000000109	6667.299999999999272	6670.240000000000691	6694.399999999999636	6716.470000000000255	6761.920000000000073	6806.739999999999782	6826.630000000000109	6909.619999999999891	2812028.000000000000000	2812028.000000000000000	2812871.000000000000000	2816074.000000000000000	2838158.000000000000000	2852993.000000000000000	2890055.999999999534339	2895639.000000000000000	2900746.000000000000000	2955376.000000000000000	2973939.000000000000000	2990730.000000000000000
Tating	998	29496781.310	269	1326.400000000000091	1321.809999999999945	1289.609999999999900	1290.940000000000055	1308.779999999999973	1313.849999999999909	1317.190000000000055	1329.490000000000009	1329.150000000000091	1329.390000000000100	1337.890000000000100	1339.490000000000009	1346.940000000000055	1345.690000000000055	1346.140000000000100	1354.380000000000109	1355.089999999999918	1356.400000000000091	1355.549999999999955	1357.869999999999891	1369.500000000000000	1363.019999999999982	1363.430000000000064	1358.180000000000064	1353.769999999999982	1350.670000000000073	1330.940000000000055	1330.200000000000045	1331.240000000000009	1337.789999999999964	1346.839999999999918	1362.420000000000073	1368.470000000000027	1370.210000000000036	1155243.000000000000000	1155243.000000000000000	1155243.000000000000000	1155243.000000000000000	1157148.000000000000000	1157148.000000000000000	1158439.000000000000000	1158439.000000000000000	1158909.000000000000000	1160161.000000000000000	1160161.000000000000000	1160161.000000000000000
Tetenbüll	619	36557864.860	270	849.340000000000032	846.399999999999977	825.779999999999973	826.629999999999995	833.539999999999964	841.299999999999955	843.440000000000055	851.320000000000050	851.100000000000023	851.250000000000000	852.080000000000041	861.809999999999945	886.340000000000032	885.519999999999982	884.330000000000041	885.429999999999950	885.889999999999986	886.740000000000009	886.190000000000055	886.909999999999968	909.799999999999955	905.179999999999950	903.190000000000055	899.710000000000036	896.789999999999964	897.029999999999973	883.919999999999959	882.690000000000055	883.379999999999995	886.279999999999973	900.450000000000045	922.809999999999945	928.179999999999950	929.350000000000023	881147.000000000000000	881147.000000000000000	881147.000000000000000	881147.000000000000000	881147.000000000000000	882865.999999999883585	887265.000000000000000	887265.000000000000000	887265.000000000000000	887265.000000000000000	887265.000000000000000	887265.000000000000000
Tümlauer Koog	107	5903092.977	271	286.509999999999991	285.519999999999982	278.560000000000002	278.850000000000023	281.180000000000007	283.800000000000011	284.519999999999982	287.180000000000007	287.110000000000014	287.160000000000025	287.439999999999998	287.779999999999973	288.300000000000011	288.040000000000020	287.649999999999977	288.009999999999991	288.160000000000025	288.439999999999998	288.259999999999991	288.490000000000009	288.240000000000009	286.779999999999973	286.149999999999977	285.050000000000011	284.120000000000005	283.470000000000027	279.329999999999984	278.939999999999998	279.160000000000025	281.490000000000009	283.389999999999986	285.040000000000020	285.279999999999973	285.639999999999986	249627.000000000000000	249627.000000000000000	249627.000000000000000	249627.000000000000000	249627.000000000000000	249627.000000000000000	249627.000000000000000	249627.000000000000000	249627.000000000000000	249627.000000000000000	249627.000000000000000	249627.000000000000000
Vollerwiek	211	4610786.823	272	268.229999999999961	267.310000000000002	260.790000000000020	261.060000000000002	263.240000000000009	265.689999999999998	266.370000000000005	268.860000000000014	268.790000000000020	268.840000000000032	269.100000000000023	269.420000000000016	285.050000000000011	284.790000000000020	306.400000000000091	306.790000000000020	306.939999999999998	307.240000000000009	307.050000000000011	307.300000000000011	307.029999999999973	305.479999999999961	304.810000000000002	303.629999999999995	302.649999999999977	301.960000000000036	297.539999999999964	297.129999999999995	297.359999999999957	298.339999999999975	300.350000000000023	302.100000000000023	302.350000000000023	302.730000000000018	275506.000000000000000	275506.000000000000000	275506.000000000000000	275506.000000000000000	275506.000000000000000	275506.000000000000000	278057.000000000000000	278057.000000000000000	280866.000000000000000	280866.000000000000000	280866.000000000000000	280866.000000000000000
Welt	217	7984158.362	273	259.720000000000027	258.829999999999984	252.520000000000010	252.780000000000001	254.889999999999986	257.269999999999982	257.920000000000016	260.329999999999984	260.259999999999991	260.310000000000002	260.560000000000002	260.870000000000005	261.350000000000023	261.110000000000014	260.759999999999991	261.079999999999984	261.220000000000027	261.470000000000027	261.310000000000002	261.519999999999982	261.540000000000020	260.220000000000027	259.639999999999986	258.639999999999986	257.800000000000011	257.209999999999980	253.460000000000008	253.099999999999994	253.300000000000011	254.129999999999995	255.849999999999994	257.339999999999975	257.550000000000011	259.899999999999977	329131.000000000058208	329131.000000000058208	329131.000000000058208	329131.000000000058208	329131.000000000058208	329131.000000000058208	329131.000000000058208	329131.000000000058208	329131.000000000058208	329131.000000000058208	329131.000000000058208	329632.999999999941792
Westerhever	98	10830870.570	274	133.539999999999992	133.080000000000013	129.840000000000003	129.969999999999999	131.060000000000002	132.280000000000001	132.620000000000005	133.849999999999994	133.819999999999993	133.840000000000003	133.969999999999999	134.129999999999995	134.379999999999995	134.250000000000000	134.069999999999993	134.240000000000009	134.310000000000002	134.439999999999998	134.360000000000014	134.460000000000008	134.349999999999994	136.659999999999997	136.360000000000014	135.830000000000013	135.389999999999986	135.080000000000013	133.400000000000006	133.210000000000008	133.319999999999993	134.310000000000002	135.219999999999999	136.009999999999991	136.120000000000005	136.289999999999992	295090.000000000000000	295090.000000000000000	295090.000000000000000	295090.000000000000000	295090.000000000000000	295090.000000000000000	295090.000000000000000	295090.000000000000000	295090.000000000000000	295090.000000000000000	295090.000000000000000	295090.000000000000000
Hörnum (Sylt)	916	5695724.956	275	1153.579999999999927	1149.599999999999909	1125.039999999999964	1126.200000000000045	1135.619999999999891	1142.670000000000073	1145.579999999999927	1156.269999999999982	1159.539999999999964	1159.750000000000000	1160.869999999999891	1162.259999999999991	1166.079999999999927	1165.000000000000000	1163.450000000000045	1164.880000000000109	1167.970000000000027	1169.099999999999909	1168.369999999999891	1169.309999999999945	1168.319999999999936	1165.490000000000009	1162.940000000000055	1158.460000000000036	1154.700000000000045	1152.049999999999955	1135.220000000000027	1141.420000000000073	1161.519999999999982	1176.470000000000027	1189.319999999999936	1196.480000000000018	1197.460000000000036	1198.980000000000018	635767.000000000000000	635787.000000000000000	636933.000000000000000	638299.000000000000000	638299.000000000000000	638480.000000000000000	640845.000000000000000	640845.000000000000000	640845.000000000000000	640845.000000000000000	641311.000000000000000	641311.000000000000000
Kampen (Sylt)	463	8439133.790	276	960.450000000000045	958.909999999999968	935.549999999999955	948.250000000000000	957.129999999999995	951.360000000000014	953.779999999999973	964.480000000000018	964.230000000000018	976.500000000000000	978.409999999999968	979.580000000000041	984.220000000000027	983.309999999999945	982.000000000000000	983.210000000000036	983.730000000000018	984.679999999999950	984.059999999999945	984.860000000000014	984.019999999999982	979.019999999999982	980.799999999999955	977.019999999999982	973.850000000000023	971.620000000000005	957.429999999999950	956.090000000000032	956.830000000000041	959.970000000000027	966.470000000000027	972.100000000000023	992.840000000000032	994.100000000000023	653464.000000000000000	654293.000000000000000	654293.000000000000000	657041.999999999883585	657553.999999999883585	657553.999999999883585	661373.000000000000000	661373.000000000000000	661373.000000000000000	661373.000000000000000	661373.000000000000000	661373.000000000000000
List auf Sylt	1484	19654137.030	277	2154.300000000000182	2146.849999999999909	2096.159999999999854	2098.659999999999854	2116.199999999999818	2133.920000000000073	2139.340000000000146	2159.320000000000164	2160.429999999999836	2161.170000000000073	2163.269999999999982	2165.849999999999909	2171.030000000000200	2169.019999999999982	2166.119999999999891	2168.800000000000182	2169.929999999999836	2172.829999999999927	2171.469999999999800	2173.230000000000018	2171.380000000000109	2160.400000000000091	2237.730000000000018	2229.110000000000127	2221.880000000000109	2222.159999999999854	2196.679999999999836	2193.619999999999891	2195.329999999999927	2210.179999999999836	2249.639999999999873	2274.230000000000018	2282.750000000000000	2285.650000000000091	1359950.000000000000000	1359950.000000000000000	1361642.000000000000000	1364524.000000000232831	1364524.000000000232831	1364662.000000000000000	1366461.000000000000000	1366461.000000000000000	1366979.999999999767169	1366979.999999999767169	1366979.999999999767169	1367189.000000000000000
Wenningstedt-Braderup (Sylt)	1442	6140712.610	278	2056.500000000000000	2053.280000000000200	2005.430000000000064	2011.000000000000000	2049.269999999999982	2037.039999999999964	2042.220000000000027	2065.210000000000036	2066.920000000000073	2070.909999999999854	2094.849999999999909	2102.090000000000146	2114.559999999999945	2112.610000000000127	2116.280000000000200	2118.889999999999873	2126.159999999999854	2128.210000000000036	2136.460000000000036	2138.190000000000055	2139.150000000000091	2132.510000000000218	2127.829999999999927	2119.639999999999873	2112.760000000000218	2107.920000000000073	2077.130000000000109	2079.590000000000146	2081.199999999999818	2088.030000000000200	2102.159999999999854	2114.409999999999854	2131.429999999999836	2134.130000000000109	923273.000000000000000	924145.999999999883585	925625.999999999883585	926511.000000000000000	937899.000000000000000	939129.000000000000000	941493.000000000000000	941493.000000000000000	943305.000000000000000	943305.000000000000000	944590.000000000116415	944590.000000000116415
Ahrenviöl	521	10161177.560	279	955.720000000000027	952.409999999999968	929.210000000000036	930.169999999999959	937.940000000000055	946.679999999999950	949.080000000000041	957.950000000000045	957.700000000000045	957.870000000000005	958.799999999999955	963.139999999999986	967.879999999999995	966.980000000000018	967.789999999999964	968.990000000000009	969.490000000000009	973.379999999999995	972.779999999999973	973.559999999999945	983.840000000000032	978.840000000000032	976.700000000000045	972.940000000000055	969.779999999999973	978.289999999999964	973.450000000000045	972.100000000000023	981.529999999999973	984.750000000000000	991.409999999999968	1024.990000000000009	1025.829999999999927	1029.380000000000109	390640.999999999941792	390640.999999999941792	390640.999999999941792	390640.999999999941792	390640.999999999941792	392835.000000000058208	393452.999999999941792	393452.999999999941792	394188.999999999941792	394188.999999999941792	394188.999999999941792	394798.000000000000000
Ahrenviölfeld	228	7281023.615	280	368.839999999999975	369.800000000000011	360.790000000000020	361.160000000000025	364.180000000000007	365.350000000000023	366.279999999999973	371.949999999999989	371.850000000000023	371.920000000000016	372.279999999999973	372.720000000000027	375.199999999999989	374.860000000000014	374.360000000000014	374.819999999999993	375.009999999999991	375.379999999999995	375.139999999999986	375.439999999999998	383.629999999999995	381.680000000000007	383.410000000000025	381.930000000000007	380.689999999999998	379.819999999999993	374.269999999999982	373.750000000000000	374.040000000000020	375.259999999999991	377.800000000000011	380.009999999999991	380.319999999999993	386.990000000000009	232644.000000000000000	233263.000000000000000	233263.000000000000000	233263.000000000000000	233263.000000000000000	233263.000000000000000	234013.000000000000000	234013.000000000000000	234013.000000000000000	234013.000000000000000	234013.000000000000000	234013.000000000000000
Behrendorf	556	15239591.240	281	1294.059999999999945	1289.589999999999918	1258.180000000000064	1259.470000000000027	1277.950000000000045	1281.829999999999927	1285.079999999999927	1297.089999999999918	1296.750000000000000	1296.980000000000018	1306.380000000000109	1316.029999999999973	1387.289999999999964	1386.000000000000000	1384.149999999999636	1385.859999999999900	1388.210000000000036	1394.480000000000018	1397.069999999999936	1401.679999999999836	1447.369999999999891	1440.019999999999982	1436.859999999999900	1431.329999999999927	1426.680000000000064	1423.420000000000073	1402.630000000000109	1400.670000000000073	1401.759999999999991	1406.349999999999909	1415.869999999999891	1450.390000000000100	1501.899999999999636	1518.690000000000055	599953.999999999883585	599953.999999999883585	599953.999999999883585	599953.999999999883585	601719.000000000000000	603404.000000000000000	615267.000000000000000	615267.000000000000000	615267.000000000000000	615267.000000000000000	615601.999999999883585	618555.000000000000000
Bondelum	170	9156153.161	282	388.439999999999998	387.100000000000023	377.660000000000025	378.060000000000002	381.220000000000027	384.769999999999982	385.750000000000000	389.339999999999975	389.250000000000000	389.319999999999993	389.699999999999989	390.160000000000025	407.360000000000014	406.990000000000009	406.439999999999998	406.939999999999998	411.470000000000027	411.850000000000023	411.610000000000014	411.939999999999998	418.220000000000027	416.089999999999975	415.180000000000007	413.569999999999993	412.240000000000009	411.300000000000011	405.289999999999964	404.720000000000027	410.060000000000002	411.389999999999986	414.180000000000007	416.589999999999975	417.379999999999995	420.870000000000005	256857.000000000000000	256857.000000000000000	257201.000000000000000	257201.000000000000000	257201.000000000000000	257201.000000000000000	260535.000000000000000	260535.000000000000000	260535.000000000000000	260535.000000000000000	261429.000000000000000	261429.000000000000000
Haselund	857	12837879.340	283	1367.289999999999964	1362.569999999999936	1329.369999999999891	1331.269999999999982	1342.400000000000091	1354.359999999999900	1357.799999999999955	1370.480000000000018	1370.130000000000109	1370.920000000000073	1372.250000000000000	1373.890000000000100	1377.799999999999955	1376.519999999999982	1374.680000000000064	1409.210000000000036	1428.059999999999945	1429.440000000000055	1428.549999999999955	1429.700000000000045	1432.589999999999918	1431.960000000000036	1428.809999999999945	1423.309999999999945	1433.190000000000055	1432.349999999999909	1411.430000000000064	1409.460000000000036	1410.559999999999945	1415.180000000000064	1428.230000000000018	1436.559999999999945	1451.490000000000009	1455.079999999999927	656703.000000000000000	656703.000000000000000	656703.000000000000000	656819.000000000000000	656819.000000000000000	656819.000000000000000	657329.000000000000000	657329.000000000000000	657329.000000000000000	664197.000000000000000	669441.000000000000000	669441.000000000000000
Immenstedt	633	14605557.940	284	961.169999999999959	957.840000000000032	934.509999999999991	935.470000000000027	943.289999999999964	952.070000000000050	954.490000000000009	963.409999999999968	963.159999999999968	963.330000000000041	964.269999999999982	965.419999999999959	973.590000000000032	972.690000000000055	971.389999999999986	976.139999999999986	976.649999999999977	977.590000000000032	984.340000000000032	987.590000000000032	1000.259999999999991	995.179999999999950	992.990000000000009	989.169999999999959	985.960000000000036	986.629999999999995	972.220000000000027	977.639999999999986	978.399999999999977	981.610000000000014	988.250000000000000	994.009999999999991	1001.539999999999964	1002.799999999999955	678617.000000000000000	678617.000000000000000	678617.000000000000000	678617.000000000000000	678617.000000000000000	682685.000000000000000	685829.000000000000000	685829.000000000000000	686651.000000000000000	687300.000000000000000	687300.000000000000000	687300.000000000000000
Löwenstedt	646	19541708.930	285	1432.660000000000082	1440.000000000000000	1404.910000000000082	1406.359999999999900	1418.119999999999891	1419.109999999999900	1422.710000000000036	1448.359999999999900	1447.990000000000009	1448.250000000000000	1449.660000000000082	1451.380000000000109	1459.170000000000073	1457.819999999999936	1455.869999999999891	1471.069999999999936	1471.839999999999918	1473.710000000000036	1472.789999999999964	1475.660000000000082	1490.839999999999918	1490.089999999999918	1486.819999999999936	1481.089999999999918	1492.289999999999964	1488.880000000000109	1471.589999999999918	1477.390000000000100	1478.529999999999973	1483.380000000000109	1493.940000000000055	1543.690000000000055	1610.329999999999927	1612.369999999999891	682340.000000000000000	684037.000000000000000	684037.000000000000000	684037.000000000000000	684037.000000000000000	684037.000000000000000	685548.000000000000000	685548.000000000000000	685548.000000000000000	688249.999999999883585	688249.999999999883585	688303.000000000000000
Norstedt	401	13751484.500	286	626.330000000000041	624.159999999999968	610.259999999999991	610.889999999999986	620.100000000000023	620.399999999999977	621.980000000000018	627.789999999999964	628.970000000000027	629.080000000000041	633.889999999999986	634.639999999999986	635.799999999999955	635.210000000000036	634.360000000000014	635.149999999999977	635.480000000000018	636.090000000000032	635.700000000000045	636.210000000000036	655.090000000000032	651.759999999999991	650.330000000000041	647.820000000000050	645.720000000000027	644.240000000000009	634.830000000000041	633.950000000000045	634.440000000000055	636.519999999999982	640.830000000000041	644.559999999999945	645.090000000000032	652.720000000000027	492068.999999999941792	492068.999999999941792	492350.000000000000000	492350.000000000000000	493718.000000000000000	493718.000000000000000	493718.000000000000000	493718.000000000000000	494263.000000000058208	494263.000000000058208	494263.000000000058208	494263.000000000058208
Oster-Ohrstedt	605	11098077.010	287	1078.740000000000009	1075.009999999999991	1048.819999999999936	1049.900000000000091	1058.670000000000073	1068.539999999999964	1071.250000000000000	1081.259999999999991	1080.980000000000018	1081.170000000000073	1082.220000000000027	1086.559999999999945	1088.539999999999964	1087.539999999999964	1086.079999999999927	1095.380000000000109	1095.950000000000045	1102.359999999999900	1101.680000000000064	1102.569999999999936	1108.660000000000082	1109.650000000000091	1107.220000000000027	1102.950000000000045	1099.369999999999891	1098.730000000000018	1084.859999999999900	1083.349999999999909	1101.150000000000091	1104.759999999999991	1112.240000000000009	1124.609999999999900	1125.529999999999973	1131.079999999999927	542772.000000000000000	542772.000000000000000	542772.000000000000000	542772.000000000000000	542772.000000000000000	543980.000000000000000	543980.000000000000000	543980.000000000000000	543980.000000000000000	548303.000000000000000	548303.000000000000000	549422.000000000000000
Schwesing	950	15539056.600	288	1065.980000000000018	1062.299999999999955	1037.769999999999982	1038.839999999999918	1047.519999999999982	1055.900000000000091	1058.579999999999927	1068.470000000000027	1069.589999999999918	1069.779999999999973	1070.819999999999936	1072.369999999999891	1074.329999999999927	1073.329999999999927	1071.900000000000091	1075.019999999999982	1077.839999999999918	1078.880000000000109	1078.200000000000045	1079.069999999999936	1088.069999999999936	1083.359999999999900	1080.980000000000018	1076.819999999999936	1073.319999999999936	1073.549999999999955	1062.549999999999955	1061.069999999999936	1061.890000000000100	1065.369999999999891	1075.769999999999982	1085.190000000000055	1086.079999999999927	1087.460000000000036	759961.999999999883585	761305.000000000000000	761593.999999999883585	761593.999999999883585	761593.999999999883585	766849.000000000000000	767099.000000000000000	767099.000000000000000	767099.000000000000000	769624.000000000000000	770084.000000000000000	770084.000000000000000
Sollwitt	274	10968566.360	289	662.769999999999982	660.470000000000027	644.379999999999995	645.049999999999955	650.440000000000055	656.500000000000000	658.159999999999968	664.309999999999945	664.139999999999986	664.259999999999991	664.899999999999977	665.700000000000045	690.759999999999991	690.120000000000005	689.200000000000045	690.049999999999955	690.419999999999959	691.080000000000041	707.889999999999986	708.460000000000036	777.700000000000045	773.750000000000000	772.049999999999955	769.080000000000041	766.580000000000041	764.830000000000041	753.659999999999968	752.610000000000014	772.629999999999995	775.159999999999968	780.409999999999968	784.950000000000045	787.720000000000027	788.720000000000027	371995.000000000058208	371995.000000000058208	371995.000000000058208	371995.000000000058208	371995.000000000058208	371995.000000000058208	377720.000000000000000	377720.000000000000000	377720.000000000000000	377720.000000000000000	377720.000000000000000	377720.000000000000000
Viöl	2244	18939006.600	290	2794.429999999999836	2797.760000000000218	2729.590000000000146	2745.190000000000055	2768.130000000000109	2767.989999999999782	2775.030000000000200	2814.010000000000218	2813.280000000000200	2826.950000000000728	2829.700000000000728	2877.380000000000109	2926.920000000000073	2941.109999999999673	2938.579999999999927	2953.389999999999873	2966.539999999999964	2978.739999999999782	2977.710000000000036	3030.480000000000018	3087.460000000000036	3077.690000000000055	3079.139999999999873	3070.129999999999654	3060.650000000000091	3123.070000000000164	3102.000000000000000	3126.610000000000127	3154.869999999999891	3165.390000000000327	3198.609999999999673	3261.739999999999782	3324.010000000000218	3330.940000000000055	1087606.000000000000000	1091958.000000000000000	1092334.000000000000000	1095867.000000000000000	1095867.000000000000000	1109361.000000000000000	1119062.000000000000000	1126230.000000000000000	1126410.000000000000000	1130491.000000000000000	1139305.000000000000000	1145344.000000000000000
Wester-Ohrstedt	1036	18618633.710	291	2587.360000000000127	2578.420000000000073	2515.590000000000146	2519.519999999999982	2540.579999999999927	2562.889999999999873	2569.400000000000091	2593.389999999999873	2592.719999999999800	2594.559999999999945	2597.079999999999927	2600.170000000000073	2609.949999999999818	2614.590000000000146	2630.250000000000000	2633.500000000000000	2640.780000000000200	2643.329999999999927	2646.090000000000146	2648.219999999999800	2651.199999999999818	2643.710000000000036	2637.900000000000091	2627.750000000000000	2619.210000000000036	2613.219999999999800	2640.250000000000000	2636.579999999999927	2649.000000000000000	2661.989999999999782	2683.500000000000000	2699.150000000000091	2713.929999999999836	2718.929999999999836	1032676.000000000000000	1032676.000000000000000	1032676.000000000000000	1032965.000000000000000	1032965.000000000000000	1032965.000000000000000	1034409.000000000000000	1036145.999999999883585	1040627.000000000000000	1040627.000000000000000	1041731.000000000000000	1044270.000000000116415
Gröde	9	2247635.955	292	66.709999999999994	66.480000000000004	64.859999999999999	64.930000000000007	65.469999999999999	66.079999999999998	66.250000000000000	66.859999999999999	66.849999999999994	66.859999999999999	66.920000000000002	67.000000000000000	67.730000000000004	67.659999999999997	67.569999999999993	67.659999999999997	67.689999999999998	67.760000000000005	67.719999999999999	67.769999999999996	67.709999999999994	67.370000000000005	67.219999999999999	66.959999999999994	66.750000000000000	66.590000000000003	65.620000000000005	65.530000000000001	65.579999999999998	65.790000000000006	66.239999999999995	66.629999999999995	66.680000000000007	66.760000000000005	60403.000000000000000	60451.000000000000000	60599.000000000000000	60599.000000000000000	60599.000000000000000	60599.000000000000000	62638.000000000000000	62638.000000000000000	62638.000000000000000	62638.000000000000000	62638.000000000000000	62638.000000000000000
Hallig Hooge	98	6220371.212	293	183.409999999999997	182.780000000000001	178.330000000000013	178.509999999999991	180.000000000000000	181.669999999999987	182.139999999999986	183.840000000000003	183.789999999999992	183.830000000000013	184.009999999999991	184.219999999999999	185.060000000000002	184.889999999999986	184.639999999999986	184.870000000000005	184.969999999999999	185.149999999999977	185.030000000000001	185.180000000000007	185.020000000000010	184.080000000000013	183.679999999999978	182.969999999999999	182.379999999999995	181.959999999999980	179.300000000000011	179.220000000000027	179.360000000000014	179.939999999999998	181.169999999999987	182.219999999999999	182.370000000000005	182.610000000000014	195095.000000000000000	195095.000000000000000	195095.000000000000000	195095.000000000000000	195095.000000000000000	195095.000000000000000	195189.000000000000000	195189.000000000000000	195189.000000000000000	195189.000000000000000	195189.000000000000000	195189.000000000000000
Langeneß	140	11341440.820	294	198.610000000000014	197.919999999999987	193.099999999999994	193.469999999999999	195.090000000000003	196.729999999999990	197.229999999999990	199.069999999999993	199.020000000000010	199.229999999999990	199.430000000000007	199.659999999999997	200.930000000000007	200.740000000000009	201.349999999999994	201.599999999999994	201.699999999999989	201.900000000000006	201.770000000000010	201.939999999999998	201.759999999999991	200.740000000000009	200.300000000000011	199.530000000000001	198.879999999999995	198.419999999999987	196.789999999999992	196.509999999999991	196.659999999999997	197.310000000000002	198.639999999999986	199.800000000000011	199.969999999999999	200.219999999999999	325606.000000000000000	325606.000000000000000	325606.000000000000000	325628.999999999941792	325628.999999999941792	325628.999999999941792	325955.000000000058208	325955.000000000058208	327118.000000000000000	327118.000000000000000	327118.000000000000000	327118.000000000000000
Pellworm	1137	39632556.540	295	1696.539999999999964	1697.140000000000100	1655.789999999999964	1657.490000000000009	1680.230000000000018	1680.490000000000009	1684.759999999999991	1707.000000000000000	1706.559999999999945	1706.869999999999891	1717.599999999999909	1721.269999999999982	1736.710000000000036	1737.750000000000000	1736.880000000000109	1758.599999999999909	1759.519999999999982	1784.579999999999927	1783.470000000000027	1784.910000000000082	1821.329999999999927	1812.069999999999936	1808.099999999999909	1803.460000000000036	1797.599999999999909	1793.490000000000009	1770.589999999999918	1768.119999999999891	1769.500000000000000	1775.299999999999955	1788.440000000000055	1798.859999999999900	1816.460000000000036	1818.759999999999991	1716336.000000000000000	1719821.000000000000000	1719821.000000000000000	1719910.000000000000000	1721437.000000000000000	1724483.999999999767169	1728381.000000000000000	1728864.000000000000000	1731389.000000000000000	1737518.000000000000000	1737518.000000000000000	1743737.000000000000000
Alkersum	392	8917831.320	296	526.059999999999945	544.669999999999959	531.399999999999977	534.899999999999977	539.370000000000005	521.090000000000032	522.409999999999968	547.830000000000041	547.690000000000055	550.830000000000041	551.370000000000005	558.039999999999964	577.860000000000014	577.320000000000050	578.950000000000045	581.590000000000032	582.820000000000050	584.509999999999991	584.149999999999977	584.620000000000005	602.409999999999968	599.350000000000023	598.039999999999964	595.730000000000018	593.799999999999955	592.440000000000055	583.789999999999964	582.970000000000027	583.429999999999950	627.110000000000014	631.350000000000023	635.029999999999973	667.200000000000045	675.149999999999977	432276.000000000000000	436472.000000000000000	436472.000000000000000	437062.000000000000000	437062.000000000000000	438312.999999999941792	441680.000000000000000	441680.000000000000000	442174.000000000000000	442524.000000000000000	442811.000000000058208	443044.999999999941792
Borgsum	350	5444244.307	297	297.629999999999995	296.600000000000023	289.370000000000005	289.670000000000016	292.089999999999975	294.810000000000002	295.560000000000002	298.319999999999993	298.250000000000000	298.300000000000011	298.589999999999975	298.949999999999989	299.490000000000009	299.209999999999980	298.810000000000002	299.180000000000007	303.790000000000020	304.089999999999975	303.899999999999977	304.139999999999986	320.250000000000000	318.620000000000005	317.920000000000016	316.699999999999989	315.670000000000016	314.949999999999989	310.350000000000023	309.920000000000016	310.160000000000025	311.170000000000016	324.269999999999982	326.160000000000025	326.430000000000007	330.670000000000016	269031.000000000000000	269031.000000000000000	269031.000000000000000	269031.000000000000000	269031.000000000000000	269031.000000000000000	269175.000000000000000	269175.000000000000000	269175.000000000000000	269175.000000000000000	270100.000000000000000	270100.000000000000000
Dunsum	72	2766078.933	298	119.019999999999996	118.609999999999999	115.719999999999999	115.840000000000003	116.799999999999997	117.890000000000001	118.189999999999998	119.290000000000006	119.260000000000005	119.290000000000006	119.400000000000006	119.540000000000006	119.760000000000005	119.650000000000006	119.489999999999995	119.640000000000001	119.700000000000003	119.819999999999993	119.739999999999995	119.840000000000003	119.739999999999995	119.129999999999995	118.870000000000005	118.409999999999997	118.019999999999996	117.750000000000000	116.030000000000001	115.870000000000005	115.959999999999994	116.340000000000003	117.129999999999995	117.810000000000002	117.909999999999997	118.060000000000002	160580.000000000000000	160580.000000000000000	160580.000000000000000	160580.000000000000000	160580.000000000000000	160580.000000000000000	160580.000000000000000	160580.000000000000000	160580.000000000000000	160580.000000000000000	160580.000000000000000	160580.000000000000000
Midlum	443	8441300.816	299	309.569999999999993	308.500000000000000	300.980000000000018	301.300000000000011	303.810000000000002	306.639999999999986	307.420000000000016	310.290000000000020	310.210000000000036	310.269999999999982	310.559999999999945	310.939999999999998	311.759999999999991	311.470000000000027	311.050000000000011	311.430000000000007	311.600000000000023	311.899999999999977	311.709999999999980	311.949999999999989	311.699999999999989	310.110000000000014	309.430000000000007	308.230000000000018	307.230000000000018	306.529999999999973	302.060000000000002	301.629999999999995	301.860000000000014	308.500000000000000	327.109999999999957	329.019999999999982	335.740000000000009	337.650000000000091	279729.000000000000000	279729.000000000000000	279729.000000000000000	279729.000000000000000	279729.000000000000000	279729.000000000000000	279779.000000000000000	279779.000000000000000	279779.000000000000000	279779.000000000000000	279779.000000000000000	279779.000000000000000
Nebel	935	14732803.030	300	712.139999999999986	709.679999999999950	692.389999999999986	693.100000000000023	698.889999999999986	705.399999999999977	707.190000000000055	713.799999999999955	713.610000000000014	713.740000000000009	714.429999999999950	715.289999999999964	721.549999999999955	720.879999999999995	719.919999999999959	720.809999999999945	725.559999999999945	726.259999999999991	725.809999999999945	726.399999999999977	726.879999999999995	737.399999999999977	735.779999999999973	732.950000000000045	730.570000000000050	728.899999999999977	718.250000000000000	719.549999999999955	720.110000000000014	722.470000000000027	729.019999999999982	733.269999999999982	757.360000000000014	774.190000000000055	1321248.000000000000000	1321248.000000000000000	1321248.000000000000000	1321248.000000000000000	1321410.000000000000000	1321786.000000000000000	1325971.999999999767169	1325971.999999999767169	1325971.999999999767169	1325971.999999999767169	1327919.000000000000000	1327919.000000000000000
Nieblum	582	8087434.061	301	373.269999999999982	371.980000000000018	362.920000000000016	363.290000000000020	366.329999999999984	369.740000000000009	370.680000000000007	374.139999999999986	374.040000000000020	374.110000000000014	374.470000000000027	376.040000000000020	381.360000000000014	381.009999999999991	380.500000000000000	380.970000000000027	381.170000000000016	381.540000000000020	381.300000000000011	382.910000000000025	382.579999999999984	380.639999999999986	379.800000000000011	378.339999999999975	377.110000000000014	376.250000000000000	370.750000000000000	376.120000000000005	376.410000000000025	379.839999999999975	382.410000000000025	384.639999999999986	384.949999999999989	385.439999999999998	551398.000000000000000	551398.000000000000000	551398.000000000000000	551398.000000000000000	552315.000000000000000	552669.000000000000000	554382.000000000000000	554382.000000000000000	554382.000000000000000	554382.000000000000000	554382.000000000000000	554382.000000000000000
Norddorf auf Amrum	566	7886644.904	302	742.629999999999995	740.070000000000050	722.029999999999973	722.779999999999973	728.820000000000050	735.610000000000014	737.480000000000018	744.360000000000014	744.169999999999959	744.309999999999945	745.029999999999973	745.919999999999959	749.009999999999991	748.309999999999945	747.309999999999945	748.240000000000009	748.629999999999995	750.149999999999977	749.679999999999950	750.289999999999964	755.259999999999991	751.419999999999959	749.769999999999982	746.879999999999995	744.460000000000036	742.750000000000000	753.120000000000005	752.070000000000050	752.659999999999968	755.129999999999995	760.230000000000018	764.669999999999959	768.750000000000000	769.720000000000027	703312.000000000000000	703445.000000000000000	703445.000000000000000	703445.000000000000000	704473.000000000000000	704473.000000000000000	709887.000000000000000	709887.000000000000000	709887.000000000000000	709887.000000000000000	709887.000000000000000	710793.000000000000000
Oevenum	439	11251771.710	303	545.690000000000055	543.800000000000068	530.560000000000059	531.100000000000023	535.540000000000077	540.529999999999973	541.899999999999977	546.960000000000036	546.820000000000050	546.920000000000073	547.450000000000045	548.100000000000023	549.100000000000023	548.590000000000032	556.430000000000064	571.769999999999982	572.060000000000059	579.529999999999973	579.170000000000073	579.629999999999995	585.550000000000182	582.570000000000050	581.290000000000077	579.059999999999945	577.179999999999950	575.860000000000014	567.440000000000055	566.659999999999968	567.100000000000023	568.950000000000045	572.800000000000068	576.139999999999986	609.040000000000077	609.820000000000050	367216.000000000000000	367216.000000000000000	367216.000000000000000	367216.000000000000000	367216.000000000000000	367216.000000000000000	368116.000000000000000	368116.000000000000000	369931.000000000058208	372988.999999999941792	372988.999999999941792	375926.000000000000000
Oldsum	507	13381182.250	304	563.049999999999955	561.100000000000023	547.429999999999950	548.000000000000000	552.580000000000041	557.720000000000027	559.139999999999986	564.360000000000014	564.220000000000027	564.320000000000050	564.870000000000005	565.539999999999964	567.750000000000000	567.220000000000027	580.019999999999982	592.120000000000005	595.860000000000014	596.429999999999950	596.059999999999945	598.769999999999982	642.899999999999977	639.629999999999995	638.230000000000018	635.769999999999982	633.710000000000036	632.259999999999991	623.019999999999982	622.159999999999968	622.730000000000018	624.779999999999973	634.730000000000018	643.259999999999991	662.759999999999991	667.059999999999945	612070.000000000116415	612070.000000000116415	612070.000000000116415	612070.000000000116415	612105.000000000000000	614135.000000000000000	614420.000000000000000	614420.000000000000000	616067.000000000000000	618407.000000000000000	619069.000000000000000	619069.000000000000000
Süderende	182	2656769.843	305	176.849999999999994	176.240000000000009	171.939999999999998	172.120000000000005	174.780000000000001	175.169999999999987	175.620000000000005	177.259999999999991	177.210000000000008	177.250000000000000	178.659999999999997	178.879999999999995	179.199999999999989	179.039999999999992	178.800000000000011	179.020000000000010	179.110000000000014	179.289999999999992	179.180000000000007	179.319999999999993	179.169999999999987	178.259999999999991	177.870000000000005	177.180000000000007	176.610000000000014	176.199999999999989	173.629999999999995	173.389999999999986	173.520000000000010	174.090000000000003	175.270000000000010	176.289999999999992	176.430000000000007	177.990000000000009	145703.000000000000000	145703.000000000000000	145703.000000000000000	145703.000000000000000	147638.000000000000000	147638.000000000000000	147638.000000000000000	147638.000000000000000	147638.000000000000000	147638.000000000000000	147638.000000000000000	147638.000000000000000
Utersum	407	5408373.190	306	422.069999999999993	420.610000000000014	410.360000000000014	436.490000000000009	442.120000000000005	418.079999999999984	419.139999999999986	423.050000000000011	422.939999999999998	449.500000000000000	451.949999999999989	452.490000000000009	458.899999999999977	458.470000000000027	457.860000000000014	458.430000000000007	458.670000000000016	459.110000000000014	458.819999999999993	459.189999999999998	458.800000000000011	456.470000000000027	455.470000000000027	453.720000000000027	452.910000000000025	451.870000000000005	445.269999999999982	444.649999999999977	445.000000000000000	455.430000000000007	458.509999999999991	461.180000000000007	461.560000000000002	462.149999999999977	452534.000000000000000	452534.000000000000000	452534.000000000000000	455992.000000000000000	457108.000000000000000	458794.000000000000000	459944.000000000000000	459944.000000000000000	459944.000000000000000	459944.000000000000000	459944.000000000000000	459944.000000000000000
Witsum	49	1608146.404	307	89.640000000000001	89.329999999999998	87.159999999999997	87.250000000000000	87.969999999999999	88.790000000000006	89.019999999999996	89.849999999999994	89.829999999999998	89.840000000000003	89.930000000000007	90.040000000000006	90.200000000000003	90.120000000000005	90.000000000000000	90.109999999999999	90.159999999999997	90.239999999999995	90.189999999999998	90.260000000000005	90.180000000000007	89.730000000000004	89.530000000000001	89.180000000000007	88.890000000000001	88.689999999999998	87.400000000000006	92.500000000000000	92.579999999999998	92.879999999999995	93.510000000000005	94.049999999999997	94.129999999999995	94.790000000000006	121630.000000000000000	121630.000000000000000	121630.000000000000000	121630.000000000000000	121630.000000000000000	122359.000000000000000	122359.000000000000000	122359.000000000000000	122359.000000000000000	122359.000000000000000	122359.000000000000000	122359.000000000000000
Wittdün auf Amrum	813	6809268.574	308	1114.359999999999900	1114.220000000000027	1087.079999999999927	1088.200000000000045	1098.809999999999945	1103.819999999999936	1106.619999999999891	1120.700000000000045	1120.410000000000082	1120.609999999999900	1123.240000000000009	1124.579999999999927	1127.539999999999964	1126.490000000000009	1124.990000000000009	1126.380000000000109	1126.970000000000027	1128.059999999999945	1127.349999999999909	1128.259999999999991	1127.299999999999955	1121.569999999999936	1119.109999999999900	1114.799999999999955	1111.190000000000055	1108.640000000000100	1092.450000000000045	1090.930000000000064	1091.769999999999982	1095.349999999999909	1102.769999999999982	1109.190000000000055	1115.769999999999982	1117.190000000000055	1016404.000000000000000	1017713.999999999883585	1019681.999999999883585	1019709.000000000000000	1020301.000000000000000	1020301.000000000000000	1021723.000000000000000	1021723.000000000000000	1021751.000000000000000	1021751.000000000000000	1021751.000000000000000	1021751.000000000000000
Wrixum	643	7587113.777	309	269.000000000000000	268.069999999999993	261.539999999999964	261.810000000000002	264.000000000000000	266.459999999999980	267.129999999999995	269.629999999999995	269.560000000000002	269.610000000000014	269.860000000000014	270.189999999999998	276.060000000000002	275.810000000000002	276.370000000000005	276.710000000000036	276.850000000000023	277.110000000000014	276.939999999999998	277.170000000000016	284.040000000000020	282.600000000000023	281.979999999999961	280.889999999999986	279.980000000000018	279.339999999999975	275.259999999999991	274.870000000000005	275.089999999999975	275.990000000000009	280.210000000000036	281.839999999999975	282.079999999999984	282.430000000000007	295002.000000000000000	295002.000000000000000	295002.000000000000000	295002.000000000000000	295002.000000000000000	295002.000000000000000	296432.999999999941792	296432.999999999941792	297136.000000000000000	297136.000000000000000	297136.000000000000000	297136.000000000000000
Wyk auf Föhr	4174	8300398.091	310	4409.430000000000291	4418.800000000000182	4311.140000000000327	4320.590000000000146	4359.289999999999964	4367.720000000000255	4378.819999999999709	4444.470000000000255	4443.319999999999709	4449.279999999999745	4456.239999999999782	4478.640000000000327	4606.279999999999745	4602.020000000000437	4607.180000000000291	4619.600000000000364	4623.819999999999709	4628.279999999999745	4625.399999999999636	4629.130000000000109	4645.260000000000218	4624.770000000000437	4628.489999999999782	4620.340000000000146	4605.340000000000146	4597.460000000000036	4530.300000000000182	4523.989999999999782	4527.500000000000000	4542.350000000000364	4580.670000000000073	4677.100000000000364	4684.350000000000364	4695.840000000000146	1878703.000000000000000	1890268.000000000232831	1891778.000000000000000	1897829.000000000000000	1900289.000000000000000	1905960.000000000000000	1945214.000000000000000	1945214.000000000000000	1950918.000000000000000	1952728.000000000000000	1958389.000000000000000	1960578.000000000000000
Achtrup	1487	29721391.640	311	1888.059999999999945	1881.529999999999973	1835.690000000000055	1837.579999999999927	1852.939999999999827	1870.200000000000045	1874.950000000000045	1892.460000000000036	1891.970000000000027	1892.309999999999945	1894.149999999999636	1896.399999999999636	1914.279999999999973	1912.509999999999991	1915.750000000000000	1921.689999999999827	1945.719999999999800	1947.599999999999909	1946.380000000000109	1976.229999999999791	2021.339999999999918	2021.700000000000045	2017.259999999999991	2011.670000000000073	2005.460000000000036	2001.830000000000155	1996.430000000000064	2004.670000000000073	2006.899999999999636	2022.039999999999964	2035.720000000000027	2164.240000000000236	2168.000000000000000	2170.740000000000236	1117242.000000000000000	1117242.000000000000000	1117242.000000000000000	1117242.000000000000000	1117242.000000000000000	1117242.000000000000000	1120875.000000000000000	1120875.000000000000000	1122089.000000000000000	1122770.000000000000000	1130959.000000000000000	1130959.000000000000000
Aventoft	463	14385119.060	312	689.330000000000041	687.389999999999986	670.639999999999986	671.340000000000032	676.950000000000045	682.809999999999945	684.539999999999964	691.389999999999986	691.210000000000036	691.330000000000041	692.000000000000000	692.830000000000041	695.840000000000032	695.200000000000045	694.269999999999982	695.129999999999995	695.490000000000009	696.159999999999968	695.730000000000018	696.289999999999964	695.950000000000045	692.409999999999968	690.889999999999986	688.230000000000018	686.000000000000000	684.429999999999950	674.429999999999950	673.490000000000009	674.019999999999982	676.230000000000018	680.799999999999955	684.769999999999982	686.789999999999964	687.659999999999968	553568.000000000000000	556489.000000000000000	556489.000000000000000	556489.000000000000000	556489.000000000000000	556489.000000000000000	557024.000000000000000	557024.000000000000000	557024.000000000000000	557024.000000000000000	557024.000000000000000	557024.000000000000000
Bosbüll	222	6395403.482	313	321.229999999999961	325.779999999999973	317.839999999999975	318.170000000000016	320.819999999999993	318.189999999999998	319.000000000000000	327.669999999999959	327.579999999999984	327.649999999999977	327.960000000000036	328.349999999999909	328.949999999999989	328.649999999999977	328.209999999999980	328.610000000000014	328.779999999999973	339.009999999999991	338.810000000000002	339.079999999999984	340.410000000000025	338.689999999999998	337.949999999999989	336.649999999999977	335.550000000000011	334.790000000000020	329.889999999999986	329.439999999999998	329.689999999999998	330.769999999999982	333.009999999999991	334.949999999999989	335.230000000000018	337.060000000000002	313612.999999999941792	314288.999999999941792	314288.999999999941792	314288.999999999941792	314288.999999999941792	314288.999999999941792	314288.999999999941792	314288.999999999941792	314288.999999999941792	314288.999999999941792	314288.999999999941792	316712.000000000000000
Braderup	663	13230733.460	314	995.450000000000045	992.000000000000000	970.850000000000023	971.850000000000023	979.980000000000018	986.020000000000095	988.529999999999973	997.760000000000105	1000.620000000000005	1000.800000000000182	1001.769999999999982	1009.309999999999945	1011.149999999999977	1010.220000000000027	1008.870000000000005	1010.120000000000005	1010.639999999999986	1011.620000000000005	1010.989999999999895	1019.690000000000055	1040.839999999999918	1036.930000000000064	1034.660000000000082	1030.670000000000073	1027.329999999999927	1024.980000000000018	1014.030000000000086	1075.960000000000036	1076.799999999999955	1080.330000000000155	1087.629999999999882	1093.980000000000018	1104.939999999999827	1106.339999999999918	512246.000000000000000	512246.000000000000000	513156.999999999941792	513156.999999999941792	513156.999999999941792	514472.000000000000000	514472.000000000000000	514472.000000000000000	514472.000000000000000	514472.000000000000000	514472.000000000000000	514472.000000000000000
Bramstedtlund	210	13792856.220	315	625.410000000000082	623.250000000000000	608.059999999999945	608.690000000000055	613.779999999999973	619.490000000000009	621.059999999999945	626.870000000000005	626.700000000000045	626.820000000000050	627.419999999999959	631.839999999999918	639.730000000000018	639.129999999999995	638.279999999999973	645.219999999999914	645.559999999999945	646.190000000000055	645.790000000000077	646.300000000000182	645.750000000000000	643.259999999999991	641.860000000000014	640.720000000000027	638.639999999999986	637.179999999999950	627.879999999999995	626.990000000000009	627.490000000000009	629.549999999999955	633.800000000000182	721.729999999999905	737.550000000000182	738.480000000000018	455300.000000000000000	455300.000000000000000	455300.000000000000000	455300.000000000000000	455300.000000000000000	456070.000000000000000	461231.000000000058208	461231.000000000058208	461231.000000000058208	462940.999999999941792	462940.999999999941792	462940.999999999941792
Dagebüll	881	37057231.670	316	1964.440000000000055	1957.650000000000091	1915.609999999999900	1917.589999999999918	1933.609999999999900	1945.859999999999900	1950.809999999999945	1969.019999999999982	1974.349999999999909	1974.700000000000045	1976.619999999999891	1978.970000000000027	1986.490000000000009	1984.650000000000091	1987.670000000000073	1990.200000000000045	2022.670000000000073	2024.619999999999891	2032.660000000000082	2034.299999999999955	2073.590000000000146	2063.050000000000182	2058.519999999999982	2064.869999999999891	2058.170000000000073	2108.610000000000127	2077.809999999999945	2113.130000000000109	2114.769999999999982	2126.980000000000018	2143.989999999999782	2167.150000000000091	2204.199999999999818	2232.059999999999945	1669744.000000000000000	1669744.000000000000000	1670947.000000000000000	1671821.000000000000000	1671821.000000000000000	1671821.000000000000000	1674555.000000000000000	1674555.000000000000000	1677262.000000000000000	1677503.000000000000000	1685021.000000000000000	1686913.000000000000000
Ellhöft	100	7891055.022	317	306.730000000000018	305.670000000000016	299.120000000000005	299.430000000000007	301.930000000000007	303.829999999999984	304.600000000000023	307.449999999999989	308.290000000000020	308.350000000000023	308.649999999999977	309.009999999999991	309.579999999999984	309.290000000000020	308.879999999999995	309.259999999999991	309.420000000000016	309.720000000000027	309.529999999999973	309.779999999999973	311.220000000000027	309.629999999999995	308.959999999999980	307.769999999999982	306.769999999999982	306.060000000000002	301.589999999999975	301.170000000000016	304.509999999999991	305.509999999999991	307.569999999999993	309.370000000000005	316.689999999999998	317.100000000000023	201056.000000000000000	201056.000000000000000	201238.000000000000000	201238.000000000000000	201238.000000000000000	201238.000000000000000	201238.000000000000000	201238.000000000000000	201238.000000000000000	201238.000000000000000	201238.000000000000000	201238.000000000000000
Friedrich-Wilhelm-Lübke-Koog	176	13654645.060	318	1123.339999999999918	1119.449999999999818	1097.450000000000045	1098.579999999999927	1107.759999999999991	1112.709999999999809	1115.539999999999964	1125.959999999999809	1131.099999999999909	1131.309999999999945	1132.399999999999864	1133.750000000000000	1153.189999999999827	1152.119999999999891	1150.589999999999918	1152.009999999999991	1152.609999999999900	1158.699999999999818	1157.980000000000018	1175.390000000000100	1186.159999999999854	1180.130000000000109	1177.539999999999964	1173.399999999999636	1170.009999999999991	1167.339999999999918	1150.279999999999973	1157.179999999999836	1158.079999999999927	1163.949999999999818	1173.649999999999636	1180.500000000000000	1260.769999999999982	1262.359999999999900	870844.000000000000000	870844.000000000000000	872065.000000000000000	872065.000000000000000	872065.000000000000000	872065.000000000000000	874742.000000000116415	874742.000000000116415	874742.000000000116415	874742.000000000116415	874742.000000000116415	875777.999999999883585
Holm	80	4075888.623	319	232.789999999999992	231.979999999999990	226.330000000000013	226.560000000000002	228.460000000000008	230.580000000000013	231.169999999999987	233.330000000000013	233.270000000000010	233.310000000000002	233.539999999999992	233.819999999999993	234.240000000000009	234.030000000000001	233.710000000000008	234.000000000000000	234.120000000000005	234.349999999999994	234.199999999999989	234.389999999999986	234.189999999999998	233.000000000000000	232.490000000000009	231.599999999999994	230.849999999999994	230.319999999999993	226.949999999999989	226.639999999999986	226.810000000000002	227.560000000000002	229.099999999999994	230.430000000000007	230.620000000000005	230.909999999999997	106132.000000000000000	106132.000000000000000	106132.000000000000000	106132.000000000000000	106132.000000000000000	106132.000000000000000	106132.000000000000000	106132.000000000000000	106132.000000000000000	106132.000000000000000	106132.000000000000000	106132.000000000000000
Humptrup	725	17003938.390	320	691.440000000000055	694.009999999999991	677.100000000000023	677.799999999999955	683.460000000000036	684.899999999999977	686.639999999999986	698.039999999999964	697.860000000000014	697.990000000000009	698.659999999999968	699.500000000000000	700.779999999999973	700.129999999999995	705.429999999999950	706.309999999999945	706.679999999999950	707.360000000000014	706.919999999999959	707.490000000000009	712.370000000000005	708.750000000000000	708.129999999999995	705.409999999999968	708.120000000000005	706.500000000000000	696.179999999999950	716.600000000000023	717.149999999999977	719.500000000000000	724.370000000000005	749.649999999999977	766.820000000000050	767.799999999999955	619089.999999999883585	620347.000000000000000	620347.000000000000000	620347.000000000000000	620347.000000000000000	620347.000000000000000	620347.000000000000000	620347.000000000000000	621662.000000000116415	621662.000000000116415	621662.000000000116415	621662.000000000116415
Karlum	215	14725631.030	321	366.500000000000000	367.100000000000023	358.160000000000025	358.519999999999982	361.509999999999991	363.029999999999973	363.950000000000045	369.229999999999961	369.129999999999995	369.199999999999989	369.560000000000002	370.000000000000000	390.919999999999959	390.560000000000002	390.680000000000007	391.170000000000016	391.370000000000005	391.750000000000057	391.509999999999991	391.819999999999993	395.069999999999993	393.059999999999945	392.189999999999998	390.689999999999998	389.420000000000016	388.529999999999973	382.860000000000014	382.310000000000002	382.620000000000005	383.860000000000014	386.470000000000027	388.720000000000027	389.050000000000011	389.529999999999973	325392.999999999941792	325760.000000000000000	325760.000000000000000	325760.000000000000000	325760.000000000000000	325760.000000000000000	330440.999999999941792	330440.999999999941792	330576.999999999941792	330576.999999999941792	330576.999999999941792	330576.999999999941792
Klanxbüll	995	11386487.140	322	666.940000000000055	664.639999999999986	650.500000000000000	668.529999999999973	674.110000000000014	660.639999999999986	662.309999999999945	668.500000000000000	670.440000000000055	688.440000000000055	689.110000000000014	689.929999999999950	694.190000000000055	693.549999999999955	692.620000000000005	693.480000000000018	693.840000000000032	694.509999999999991	696.179999999999950	719.379999999999995	718.769999999999982	715.120000000000005	713.549999999999955	721.590000000000032	719.250000000000000	729.070000000000050	718.419999999999959	717.419999999999959	717.980000000000018	720.330000000000041	725.210000000000036	729.429999999999950	735.649999999999977	737.970000000000027	728955.000000000000000	728955.000000000000000	735809.999999999883585	742499.000000000000000	742499.000000000000000	742499.000000000000000	743512.000000000000000	743512.000000000000000	743960.000000000000000	743960.000000000000000	743960.000000000000000	743960.000000000000000
Klixbüll	968	17333608.550	323	1531.500000000000000	1526.210000000000036	1489.019999999999982	1490.559999999999945	1503.019999999999982	1517.019999999999982	1520.869999999999891	1535.069999999999936	1534.680000000000064	1534.960000000000036	1536.440000000000055	1538.269999999999982	1544.059999999999945	1542.630000000000109	1540.569999999999936	1542.480000000000018	1543.279999999999973	1551.680000000000064	1550.720000000000027	1551.970000000000027	1555.799999999999955	1551.309999999999945	1550.240000000000009	1544.269999999999982	1539.259999999999991	1535.730000000000018	1513.299999999999955	1511.190000000000055	1625.519999999999982	1631.940000000000055	1642.990000000000009	1671.279999999999973	1685.240000000000009	1691.650000000000091	764176.000000000000000	764176.000000000000000	764176.000000000000000	764176.000000000000000	764176.000000000000000	764176.000000000000000	764792.000000000000000	764792.000000000000000	764792.000000000000000	764792.000000000000000	764792.000000000000000	766921.000000000000000
Ladelund	1370	24161330.330	324	2119.070000000000164	2111.750000000000000	2060.300000000000182	2062.429999999999836	2081.300000000000182	2099.039999999999964	2104.369999999999891	2124.019999999999982	2123.470000000000255	2123.860000000000127	2127.579999999999927	2130.119999999999891	2151.440000000000055	2151.309999999999945	2148.440000000000055	2151.099999999999909	2158.829999999999927	2177.909999999999854	2176.850000000000364	2193.970000000000255	2207.809999999999945	2196.590000000000146	2191.769999999999982	2183.329999999999927	2195.550000000000182	2190.539999999999964	2170.389999999999873	2171.800000000000182	2173.490000000000236	2186.210000000000036	2202.610000000000127	2215.460000000000036	2233.319999999999709	2236.150000000000091	995036.000000000000000	995036.000000000000000	995036.000000000000000	995036.000000000000000	995343.000000000000000	995452.000000000000000	1000084.000000000000000	1000469.000000000000000	1000469.000000000000000	1000469.000000000000000	1001748.000000000000000	1008752.000000000000000
Leck	7785	29615552.330	325	7554.300000000000182	7532.659999999999854	7349.130000000000109	7370.970000000000255	7432.569999999999709	7482.840000000000146	7501.850000000000364	7576.420000000000073	7574.460000000000036	7590.510000000000218	7597.880000000000109	7631.739999999999782	7696.360000000000582	7689.239999999999782	7700.739999999999782	7720.539999999999964	7837.699999999999818	7853.369999999999891	7857.279999999999745	7897.159999999999854	8036.880000000000109	7996.039999999999964	8036.679999999999382	8043.860000000000582	8017.750000000000000	8001.720000000000255	7900.979999999999563	7907.300000000000182	7913.430000000000291	7947.110000000000582	8042.750000000000000	8131.750000000000000	8184.009999999999309	8250.540000000000873	2800125.000000000000000	2801766.000000000000000	2801766.000000000000000	2804795.000000000000000	2804795.000000000000000	2820093.000000000000000	2848149.000000000000000	2848149.000000000000000	2855948.000000000000000	2866913.000000000000000	2905929.000000000000000	2911274.000000000000000
Lexgaard	48	5212682.140	326	132.919999999999987	132.459999999999980	129.229999999999990	129.360000000000014	130.449999999999989	131.659999999999997	132.000000000000000	133.229999999999990	133.189999999999998	133.219999999999999	133.349999999999994	133.500000000000000	133.760000000000019	133.630000000000024	133.449999999999989	133.620000000000005	133.690000000000026	133.820000000000022	133.740000000000009	133.840000000000003	133.730000000000018	133.039999999999992	132.750000000000000	132.239999999999981	131.810000000000002	131.509999999999991	129.590000000000003	129.409999999999997	129.519999999999982	129.939999999999998	130.819999999999993	131.579999999999984	136.879999999999995	137.060000000000002	114668.000000000000000	114668.000000000000000	114668.000000000000000	114668.000000000000000	114668.000000000000000	114668.000000000000000	114668.000000000000000	114668.000000000000000	114668.000000000000000	114668.000000000000000	114668.000000000000000	114668.000000000000000
Neukirchen	1142	31630334.140	327	1929.220000000000027	1925.529999999999973	1878.609999999999900	1886.839999999999918	1909.200000000000045	1910.970000000000027	1915.829999999999927	1936.710000000000036	1936.210000000000036	1943.039999999999964	1951.660000000000082	1953.990000000000009	1978.660000000000082	1976.829999999999927	2002.430000000000064	2009.579999999999927	2010.630000000000109	2016.380000000000109	2016.369999999999891	2019.980000000000018	2030.000000000000000	2019.680000000000064	2015.250000000000000	2007.490000000000009	2002.650000000000091	2009.069999999999936	1979.720000000000027	2003.410000000000082	2010.559999999999945	2026.220000000000027	2039.930000000000064	2051.820000000000164	2075.199999999999818	2077.829999999999927	1498842.000000000000000	1499772.000000000232831	1499772.000000000232831	1501302.000000000000000	1502663.000000000000000	1502663.000000000000000	1506771.000000000000000	1506771.000000000000000	1516423.000000000000000	1518835.000000000000000	1518835.000000000000000	1520627.000000000000000
Niebüll	10006	31502654.500	328	12053.720000000001164	12030.799999999999272	11748.470000000001164	11770.049999999999272	11915.970000000001164	11939.699999999997090	11970.040000000000873	12100.700000000000728	12108.670000000000073	12120.649999999999636	12180.979999999999563	12195.500000000000000	12276.959999999999127	12275.599999999998545	12431.510000000000218	12447.980000000001382	12468.649999999999636	12599.389999999999418	12600.739999999999782	12637.170000000000073	12797.370000000000800	12833.280000000000655	12843.700000000000728	12886.540000000000873	12903.019999999998618	12880.650000000001455	12743.659999999999854	12829.889999999999418	12908.950000000000728	13087.979999999999563	13300.739999999999782	13408.610000000000582	13523.459999999999127	13606.280000000000655	4715486.000000000000000	4719422.000000000000000	4722293.000000000000000	4726342.000000000000000	4738700.000000000000000	4739579.000000000000000	4774391.000000000000000	4780197.000000000000000	4819439.000000000000000	4820906.000000000000000	4844358.000000000000000	4882101.000000000931323
Risum-Lindholm	3776	36575083.490	329	3928.510000000000218	3916.320000000000164	3820.900000000000091	3824.829999999999927	3856.800000000000182	3891.349999999999909	3901.239999999999782	3939.070000000000164	3938.050000000000182	3938.760000000000218	3942.579999999999927	3969.190000000000055	3993.989999999999782	3990.289999999999964	3984.960000000000036	4031.260000000000218	4051.610000000000127	4152.569999999999709	4173.079999999999927	4202.170000000000073	4271.810000000000400	4250.109999999999673	4260.609999999999673	4246.720000000000255	4242.260000000000218	4232.819999999999709	4194.149999999999636	4213.619999999999891	4222.800000000000182	4243.380000000000109	4296.430000000000291	4328.319999999999709	4381.380000000000109	4438.460000000000036	2138808.000000000000000	2139610.000000000000000	2139610.000000000000000	2139840.000000000000000	2139840.000000000000000	2145593.000000000000000	2150047.000000000000000	2150047.000000000000000	2150047.000000000000000	2155854.000000000000000	2161512.000000000000000	2194913.000000000000000
Rodenäs	404	19686291.200	330	570.759999999999991	568.789999999999964	554.929999999999950	555.500000000000000	560.139999999999986	565.360000000000014	566.799999999999955	572.090000000000032	571.940000000000055	572.049999999999955	572.600000000000023	573.279999999999973	587.850000000000023	587.299999999999955	589.659999999999968	590.389999999999986	590.700000000000045	591.269999999999982	591.129999999999995	591.610000000000014	609.639999999999986	606.549999999999955	605.220000000000027	602.879999999999995	602.190000000000055	600.809999999999945	592.029999999999973	591.210000000000036	591.669999999999959	593.610000000000014	600.289999999999964	603.789999999999964	604.289999999999964	605.049999999999955	745585.999999999883585	745585.999999999883585	745585.999999999883585	745585.999999999883585	745585.999999999883585	745585.999999999883585	749022.000000000116415	749022.000000000116415	749663.000000000000000	749663.000000000000000	749663.000000000000000	749663.000000000000000
Sprakebüll	250	11500871.310	331	797.529999999999973	794.769999999999982	775.409999999999968	776.200000000000045	782.690000000000055	789.980000000000018	791.990000000000009	799.389999999999986	799.179999999999950	799.320000000000050	800.100000000000023	801.049999999999955	802.919999999999959	802.169999999999959	801.100000000000023	802.090000000000032	802.509999999999991	803.289999999999964	803.179999999999950	803.830000000000041	806.230000000000018	802.129999999999995	800.370000000000005	809.789999999999964	807.159999999999968	826.149999999999977	814.090000000000032	812.950000000000045	814.620000000000005	823.350000000000023	828.919999999999959	848.950000000000045	849.639999999999986	851.509999999999991	395400.999999999941792	395400.999999999941792	395400.999999999941792	395400.999999999941792	395400.999999999941792	395400.999999999941792	395850.000000000000000	395850.000000000000000	395850.000000000000000	395850.000000000000000	395850.000000000000000	396552.999999999941792
Stadum	984	19760407.060	332	1354.529999999999973	1357.759999999999991	1324.680000000000064	1326.039999999999964	1337.119999999999891	1341.720000000000027	1345.130000000000109	1365.640000000000100	1365.289999999999964	1365.539999999999964	1366.859999999999900	1368.490000000000009	1389.089999999999918	1387.799999999999955	1385.950000000000045	1387.660000000000082	1402.539999999999964	1406.329999999999927	1405.450000000000045	1406.579999999999927	1410.970000000000027	1408.230000000000018	1412.970000000000027	1407.519999999999982	1402.950000000000045	1399.740000000000009	1379.299999999999955	1391.880000000000109	1392.960000000000036	1421.069999999999936	1509.799999999999955	1542.779999999999973	1553.680000000000064	1555.650000000000091	861548.000000000000000	862750.000000000116415	865347.000000000000000	865347.000000000000000	865347.000000000000000	865347.000000000000000	890343.000000000000000	890343.000000000000000	890343.000000000000000	890343.000000000000000	894743.000000000000000	895449.999999999883585
Stedesand	882	15045462.620	333	1078.910000000000082	1075.180000000000064	1048.990000000000009	1050.069999999999936	1058.849999999999909	1068.710000000000036	1071.430000000000064	1081.430000000000064	1081.150000000000091	1081.349999999999909	1082.390000000000100	1086.430000000000064	1094.920000000000073	1093.910000000000082	1097.019999999999982	1098.380000000000109	1098.950000000000045	1116.259999999999991	1115.569999999999936	1116.470000000000027	1142.269999999999982	1136.460000000000036	1133.970000000000027	1129.599999999999909	1125.930000000000064	1123.359999999999900	1106.950000000000045	1123.619999999999891	1124.490000000000009	1128.180000000000064	1138.869999999999891	1145.509999999999991	1146.450000000000045	1147.910000000000082	546595.000000000000000	546595.000000000000000	546595.000000000000000	546595.000000000000000	546595.000000000000000	547162.000000000000000	550038.000000000000000	550038.000000000000000	550898.000000000000000	550898.000000000000000	550898.000000000000000	553247.000000000000000
Süderlügum	2356	26498147.480	334	2452.150000000000091	2443.670000000000073	2384.139999999999873	2386.590000000000146	2406.539999999999964	2428.960000000000036	2435.130000000000109	2457.869999999999891	2457.230000000000018	2457.679999999999836	2460.059999999999945	2471.360000000000127	2495.869999999999891	2493.559999999999945	2493.030000000000200	2500.840000000000146	2502.150000000000091	2512.219999999999800	2515.309999999999945	2539.280000000000200	2565.019999999999982	2581.690000000000055	2580.969999999999800	2571.769999999999982	2563.420000000000073	2560.800000000000182	2523.389999999999873	2531.309999999999945	2533.420000000000073	2543.989999999999782	2561.210000000000036	2612.949999999999818	2685.719999999999800	2689.119999999999891	1298082.000000000000000	1298082.000000000000000	1298611.999999999767169	1298619.000000000000000	1298619.000000000000000	1305871.000000000000000	1328633.000000000000000	1328633.000000000000000	1331007.000000000000000	1332891.000000000000000	1332891.000000000000000	1336787.000000000000000
Tinningstedt	259	8741284.145	335	431.490000000000009	430.000000000000000	419.529999999999973	419.959999999999980	423.470000000000027	427.410000000000025	428.500000000000000	432.500000000000000	432.389999999999986	432.470000000000027	432.879999999999995	433.410000000000025	434.189999999999998	433.789999999999964	433.220000000000027	433.750000000000000	433.970000000000027	434.399999999999977	434.120000000000005	434.479999999999961	434.099999999999909	431.899999999999977	430.949999999999989	429.290000000000020	429.789999999999964	428.819999999999993	422.550000000000011	422.439999999999998	422.769999999999982	424.170000000000016	427.029999999999973	429.519999999999982	432.339999999999975	432.879999999999995	293315.000000000000000	293315.000000000000000	293315.000000000000000	293315.000000000000000	293315.000000000000000	293315.000000000000000	293315.000000000000000	293315.000000000000000	293315.000000000000000	293315.000000000000000	293315.000000000000000	293315.000000000000000
Uphusum	376	7088126.663	336	475.449999999999989	473.800000000000011	462.259999999999991	462.740000000000009	466.600000000000023	470.949999999999989	472.149999999999977	476.560000000000002	476.430000000000007	476.519999999999982	476.980000000000018	477.550000000000011	478.420000000000016	477.980000000000018	477.339999999999975	477.930000000000007	478.180000000000007	479.139999999999986	478.839999999999975	480.480000000000018	481.319999999999993	478.879999999999995	477.829999999999984	475.990000000000009	474.439999999999998	473.360000000000014	466.439999999999998	466.980000000000018	467.339999999999975	468.870000000000005	479.100000000000023	481.889999999999986	482.290000000000020	482.899999999999977	237495.000000000000000	237495.000000000000000	237495.000000000000000	237495.000000000000000	237495.000000000000000	237495.000000000000000	237495.000000000000000	237495.000000000000000	237495.000000000000000	237495.000000000000000	237495.000000000000000	237576.000000000000000
Westre	359	19050318.190	337	956.910000000000082	953.610000000000014	933.410000000000082	937.240000000000009	945.070000000000050	947.860000000000014	950.269999999999982	959.150000000000091	962.039999999999964	965.149999999999977	966.079999999999927	967.240000000000009	1001.659999999999968	1000.750000000000000	999.410000000000082	1000.639999999999986	1001.159999999999968	1002.480000000000018	1001.859999999999900	1002.660000000000082	1001.809999999999945	996.720000000000027	994.529999999999973	990.699999999999818	987.480000000000018	985.230000000000018	970.839999999999918	971.299999999999955	972.049999999999955	981.150000000000091	987.789999999999964	993.549999999999955	1016.389999999999986	1027.970000000000027	573539.000000000000000	573539.000000000000000	574659.000000000000000	575270.000000000000000	575270.000000000000000	575270.000000000000000	581907.000000000000000	581907.000000000000000	581907.000000000000000	581907.000000000000000	581907.000000000000000	581982.000000000000000
Galmsbüll	599	45604428.450	338	592.669999999999959	590.620000000000005	576.230000000000018	576.830000000000041	581.649999999999977	587.070000000000050	588.559999999999945	594.059999999999945	593.899999999999977	594.009999999999991	594.580000000000041	595.289999999999964	596.379999999999995	595.830000000000041	595.029999999999973	597.269999999999982	597.580000000000041	600.960000000000036	600.590000000000032	601.070000000000050	629.210000000000036	638.490000000000009	637.090000000000032	634.629999999999995	632.570000000000050	631.129999999999995	621.909999999999968	621.210000000000036	622.350000000000023	624.389999999999986	631.039999999999964	634.710000000000036	635.240000000000009	636.190000000000055	1692863.000000000000000	1692863.000000000000000	1692863.000000000000000	1692863.000000000000000	1692863.000000000000000	1692863.000000000000000	1692863.000000000000000	1692863.000000000000000	1692863.000000000000000	1693867.000000000000000	1693867.000000000000000	1695352.000000000000000
Emmelsbüll-Horsbüll	876	36099498.400	339	1410.680000000000064	1408.099999999999909	1374.179999999999836	1376.369999999999891	1387.869999999999891	1397.329999999999927	1400.880000000000109	1416.269999999999982	1416.309999999999945	1417.359999999999900	1418.740000000000009	1420.430000000000064	1438.289999999999964	1436.960000000000036	1435.039999999999964	1436.809999999999945	1438.670000000000073	1441.559999999999945	1441.740000000000009	1442.900000000000091	1446.050000000000182	1439.230000000000018	1436.069999999999936	1430.539999999999964	1425.890000000000100	1422.630000000000109	1409.409999999999854	1410.460000000000036	1442.809999999999945	1447.539999999999964	1457.340000000000146	1472.160000000000082	1498.240000000000009	1536.819999999999936	1761943.000000000000000	1762303.000000000000000	1762350.000000000000000	1762510.000000000000000	1762510.000000000000000	1762510.000000000000000	1767150.000000000000000	1767150.000000000000000	1767150.000000000000000	1767150.000000000000000	1767395.000000000000000	1767657.000000000000000
Enge-Sande	1090	24964256.510	340	1927.859999999999900	1921.190000000000055	1890.800000000000182	1892.750000000000000	1908.570000000000164	1909.619999999999891	1914.470000000000027	1932.349999999999909	1948.769999999999982	1949.119999999999891	1951.009999999999991	1953.340000000000146	1973.019999999999982	1971.200000000000045	1969.089999999999918	1971.529999999999973	1997.170000000000073	2001.599999999999909	2003.840000000000146	2005.450000000000045	2019.589999999999918	2009.329999999999927	2009.960000000000036	2002.220000000000255	1995.720000000000027	1991.150000000000091	1962.059999999999945	1970.690000000000055	1972.220000000000027	2014.579999999999927	2031.559999999999945	2061.230000000000018	2062.920000000000073	2068.260000000000218	1025288.000000000000000	1025288.000000000000000	1028825.000000000000000	1028825.000000000000000	1028825.000000000000000	1028825.000000000000000	1035998.000000000116415	1035998.000000000116415	1036588.000000000000000	1036588.000000000000000	1043017.999999999883585	1044670.000000000116415
Arlewatt	333	5659023.629	341	431.170000000000016	430.350000000000023	419.870000000000005	420.300000000000011	423.810000000000002	427.089999999999975	428.180000000000007	432.850000000000023	432.740000000000009	432.819999999999993	433.240000000000009	445.550000000000011	446.660000000000025	446.250000000000000	445.649999999999977	446.199999999999989	446.430000000000007	446.870000000000005	446.589999999999975	446.949999999999989	446.569999999999993	444.300000000000011	443.319999999999993	441.620000000000005	440.180000000000007	439.170000000000016	432.759999999999991	432.160000000000025	432.490000000000009	433.910000000000025	436.850000000000023	439.389999999999986	439.759999999999991	440.310000000000002	219134.000000000000000	219275.000000000000000	219275.000000000000000	219275.000000000000000	219275.000000000000000	220579.000000000000000	221043.000000000000000	221043.000000000000000	221043.000000000000000	221043.000000000000000	221043.000000000000000	221043.000000000000000
Drage	654	16200316.710	342	542.330000000000041	540.460000000000036	527.289999999999964	527.830000000000041	532.240000000000009	537.200000000000045	538.570000000000050	543.590000000000032	543.450000000000045	543.549999999999955	544.080000000000041	544.730000000000018	545.720000000000027	545.220000000000027	544.490000000000009	545.159999999999968	550.100000000000023	550.629999999999995	550.289999999999964	550.730000000000018	560.250000000000000	557.399999999999977	556.179999999999950	554.039999999999964	552.240000000000009	550.970000000000027	556.289999999999964	569.220000000000027	569.659999999999968	571.529999999999973	575.399999999999977	578.750000000000000	579.230000000000018	579.960000000000036	364684.000000000000000	364710.000000000000000	364710.000000000000000	364780.000000000000000	364780.000000000000000	364780.000000000000000	364780.000000000000000	364780.000000000000000	364780.000000000000000	364780.000000000000000	365575.000000000058208	365575.000000000058208
Elisabeth-Sophien-Koog	43	4783268.890	343	184.310000000000002	183.669999999999987	179.199999999999989	179.379999999999995	180.879999999999995	182.569999999999993	183.030000000000001	184.740000000000009	184.689999999999998	184.719999999999999	184.900000000000006	185.120000000000005	189.289999999999992	189.120000000000005	188.860000000000014	189.099999999999994	189.199999999999989	189.379999999999995	189.259999999999991	189.409999999999997	197.060000000000002	196.060000000000002	195.629999999999995	194.870000000000005	194.240000000000009	193.800000000000011	190.969999999999999	190.699999999999989	190.849999999999994	191.469999999999999	192.770000000000010	193.889999999999986	202.530000000000001	202.789999999999992	176179.000000000000000	176179.000000000000000	176179.000000000000000	176179.000000000000000	176179.000000000000000	176179.000000000000000	176962.000000000000000	176962.000000000000000	176962.000000000000000	177833.000000000000000	177833.000000000000000	177833.000000000000000
Fresendelf	94	2658500.973	344	55.270000000000003	55.079999999999998	53.729999999999997	53.789999999999999	54.240000000000002	54.740000000000002	54.880000000000003	55.399999999999999	55.380000000000003	55.390000000000001	55.450000000000003	55.509999999999998	55.609999999999999	55.560000000000002	55.490000000000002	55.560000000000002	55.590000000000003	55.640000000000001	55.600000000000001	55.649999999999999	55.600000000000001	55.320000000000000	55.200000000000003	54.990000000000002	54.810000000000002	54.680000000000000	53.880000000000003	53.810000000000002	53.850000000000001	54.030000000000001	54.390000000000001	54.710000000000001	55.170000000000002	55.240000000000002	72907.000000000000000	72907.000000000000000	72907.000000000000000	72907.000000000000000	72907.000000000000000	72907.000000000000000	72907.000000000000000	72907.000000000000000	72907.000000000000000	72907.000000000000000	72907.000000000000000	72907.000000000000000
Hattstedt	2568	6967695.926	345	1098.440000000000055	1097.440000000000055	1087.029999999999973	1088.150000000000091	1097.240000000000009	1088.049999999999955	1090.809999999999945	1103.819999999999936	1120.359999999999900	1120.559999999999945	1121.650000000000091	1123.710000000000036	1145.109999999999900	1144.049999999999955	1142.519999999999982	1146.230000000000018	1150.809999999999945	1153.319999999999936	1152.599999999999909	1156.410000000000082	1174.500000000000000	1168.529999999999973	1182.730000000000018	1179.039999999999964	1182.539999999999964	1186.460000000000036	1169.119999999999891	1167.500000000000000	1181.319999999999936	1185.190000000000055	1194.539999999999964	1210.880000000000109	1211.880000000000109	1225.720000000000027	692353.999999999883585	694839.000000000000000	696830.000000000116415	696830.000000000116415	697547.000000000000000	698964.000000000000000	705104.000000000000000	705104.000000000000000	705513.000000000000000	706435.000000000000000	707521.000000000000000	708958.000000000116415
Hattstedtermarsch	269	35559226.640	346	493.410000000000025	491.699999999999932	479.720000000000027	480.210000000000036	484.229999999999961	488.750000000000000	489.980000000000018	494.560000000000002	494.429999999999950	494.509999999999991	494.990000000000009	495.580000000000041	498.419999999999959	497.949999999999932	497.289999999999964	497.910000000000025	498.160000000000025	502.349999999999909	502.039999999999964	502.439999999999941	507.360000000000014	504.769999999999982	503.660000000000025	501.730000000000018	500.100000000000023	498.940000000000055	491.670000000000073	490.980000000000018	491.350000000000023	492.980000000000018	496.319999999999993	502.820000000000050	504.720000000000027	505.360000000000014	597862.000000000116415	597862.000000000116415	597862.000000000116415	597862.000000000116415	597862.000000000116415	597862.000000000116415	598534.000000000116415	598534.000000000116415	598534.000000000116415	598534.000000000116415	598534.000000000116415	599681.000000000000000
Horstedt	776	11668642.340	347	949.750000000000000	953.700000000000045	930.470000000000027	931.429999999999950	939.210000000000036	940.769999999999982	943.159999999999968	959.240000000000009	959.000000000000000	959.169999999999959	960.100000000000023	961.240000000000009	964.980000000000018	964.080000000000041	968.740000000000009	969.940000000000055	983.129999999999995	984.080000000000041	983.460000000000036	989.259999999999991	1012.669999999999959	1007.529999999999973	1005.860000000000014	1001.990000000000009	998.730000000000018	1009.639999999999986	994.889999999999986	1006.730000000000018	1026.289999999999964	1029.660000000000082	1038.019999999999982	1044.069999999999936	1058.900000000000091	1066.339999999999918	630428.000000000000000	634953.999999999883585	634953.999999999883585	634953.999999999883585	634953.999999999883585	634953.999999999883585	635364.000000000000000	635364.000000000000000	636204.000000000000000	636204.000000000000000	639801.999999999883585	640027.000000000000000
Hude	169	3515929.654	348	182.169999999999987	181.539999999999992	177.120000000000005	177.300000000000011	178.780000000000001	180.449999999999989	180.909999999999997	182.590000000000003	182.550000000000011	182.580000000000013	182.759999999999991	182.979999999999990	191.719999999999999	191.539999999999992	191.289999999999992	191.520000000000010	192.500000000000000	192.680000000000007	192.560000000000002	192.719999999999999	197.129999999999995	196.129999999999995	195.699999999999989	194.949999999999989	194.319999999999993	193.870000000000005	191.039999999999992	190.770000000000010	190.919999999999987	191.550000000000011	192.840000000000003	193.969999999999999	194.129999999999995	194.370000000000005	124969.000000000000000	124969.000000000000000	124969.000000000000000	124969.000000000000000	124969.000000000000000	124969.000000000000000	126702.000000000000000	126702.000000000000000	126702.000000000000000	126702.000000000000000	126884.000000000000000	126884.000000000000000
Koldenbüttel	907	25426866.980	349	489.699999999999989	488.009999999999991	476.120000000000005	476.610000000000014	480.589999999999975	485.069999999999993	486.300000000000011	490.839999999999975	490.709999999999980	490.800000000000011	491.279999999999973	491.860000000000014	492.759999999999991	492.310000000000002	493.949999999999989	496.779999999999973	497.040000000000020	498.100000000000023	497.790000000000020	498.189999999999998	514.230000000000018	511.620000000000005	521.700000000000045	519.690000000000055	518.000000000000000	516.820000000000050	509.269999999999982	508.560000000000002	508.949999999999989	510.620000000000005	514.080000000000041	517.070000000000050	537.340000000000032	538.019999999999982	513991.000000000058208	513991.000000000058208	513991.000000000058208	513991.000000000058208	513991.000000000058208	513991.000000000058208	513991.000000000058208	513991.000000000058208	514446.000000000000000	516783.000000000058208	516783.000000000058208	516906.000000000000000
Mildstedt	3801	8736960.142	350	2159.519999999999982	2156.389999999999873	2106.469999999999800	2110.110000000000127	2132.139999999999873	2139.090000000000146	2144.530000000000200	2168.920000000000073	2171.050000000000182	2172.960000000000036	2179.559999999999945	2202.050000000000182	2206.320000000000164	2226.309999999999945	2231.469999999999800	2246.760000000000218	2270.519999999999982	2383.059999999999945	2381.579999999999927	2388.409999999999854	2392.960000000000036	2384.239999999999782	2414.280000000000200	2433.190000000000055	2427.320000000000164	2421.760000000000218	2392.329999999999927	2392.000000000000000	2426.739999999999782	2434.699999999999818	2454.849999999999909	2479.230000000000018	2508.719999999999800	2524.409999999999854	915875.000000000000000	916801.999999999883585	917353.000000000000000	917665.999999999883585	920129.000000000000000	928822.000000000116415	930494.000000000116415	937737.000000000000000	941501.000000000000000	945468.000000000000000	952212.000000000000000	990142.000000000116415
Nordstrand	2275	56248877.720	351	2669.619999999999891	2667.799999999999272	2602.799999999999272	2628.579999999999927	2652.989999999999782	2644.369999999999891	2651.079999999999927	2683.299999999999272	2682.599999999999909	2706.869999999999891	2711.989999999999782	2729.260000000000218	2765.780000000000200	2763.219999999999800	2764.250000000000000	2771.769999999999982	2773.639999999999873	2779.869999999999891	2778.139999999999873	2804.650000000000091	2814.030000000000200	2808.619999999999891	2802.460000000000036	2802.699999999999818	2793.599999999999909	2787.210000000000036	2746.500000000000000	2756.380000000000109	2758.519999999999982	2779.940000000000055	2799.510000000000218	2856.260000000000218	2886.719999999999800	2890.380000000000109	2055333.000000000000000	2063104.000000000000000	2063104.000000000000000	2068565.000000000000000	2069088.000000000000000	2075506.000000000000000	2090842.000000000000000	2090842.000000000000000	2091792.000000000000000	2119230.000000000000000	2128942.000000000000000	2131016.000000000000000
Oldersbek	730	10768850.340	352	583.519999999999982	581.500000000000000	567.330000000000041	569.009999999999991	573.759999999999991	578.000000000000000	579.470000000000027	584.879999999999995	584.730000000000018	585.960000000000036	586.519999999999982	587.220000000000027	593.200000000000045	592.649999999999977	591.860000000000014	596.919999999999959	606.789999999999964	607.370000000000005	606.990000000000009	607.480000000000018	625.029999999999973	634.750000000000000	633.360000000000014	630.919999999999959	628.870000000000005	640.429999999999950	631.070000000000050	634.750000000000000	660.250000000000000	662.419999999999959	666.899999999999977	673.620000000000005	674.169999999999959	675.029999999999973	448740.000000000000000	448740.000000000000000	448740.000000000000000	449183.000000000058208	449183.000000000058208	449183.000000000058208	450200.000000000000000	450200.000000000000000	450200.000000000000000	451084.000000000000000	453446.000000000000000	453446.000000000000000
Olderup	444	10024543.590	353	640.110000000000014	637.889999999999986	622.350000000000023	622.990000000000009	628.200000000000045	634.049999999999955	635.659999999999968	641.600000000000023	641.429999999999950	641.549999999999955	642.169999999999959	642.940000000000055	647.190000000000055	646.590000000000032	645.730000000000018	646.519999999999982	646.860000000000014	647.490000000000009	647.080000000000041	650.080000000000041	649.529999999999973	646.230000000000018	658.820000000000050	656.289999999999964	654.159999999999968	652.659999999999968	643.129999999999995	642.230000000000018	661.850000000000023	664.019999999999982	668.509999999999991	677.629999999999995	692.779999999999973	693.649999999999977	378998.000000000000000	378998.000000000000000	378998.000000000000000	378998.000000000000000	378998.000000000000000	378998.000000000000000	379608.999999999941792	379608.999999999941792	379608.999999999941792	379608.999999999941792	379608.999999999941792	379608.999999999941792
Ostenfeld (Husum)	1544	27562577.530	354	1451.559999999999945	1446.539999999999964	1411.299999999999955	1412.750000000000000	1424.559999999999945	1437.829999999999927	1441.480000000000018	1454.950000000000045	1454.569999999999936	1454.829999999999927	1456.240000000000009	1457.980000000000018	1463.269999999999982	1464.420000000000073	1465.380000000000109	1467.619999999999891	1470.160000000000082	1488.559999999999945	1495.940000000000055	1497.150000000000091	1506.880000000000109	1501.869999999999891	1505.349999999999909	1499.549999999999955	1496.240000000000009	1496.700000000000045	1474.839999999999918	1473.609999999999900	1476.279999999999973	1493.670000000000073	1503.779999999999973	1512.539999999999964	1513.789999999999964	1516.839999999999918	843531.000000000000000	843531.000000000000000	843531.000000000000000	843531.000000000000000	843531.000000000000000	843531.000000000000000	844052.000000000000000	844572.000000000000000	845343.000000000000000	845827.000000000000000	846827.000000000000000	851381.000000000000000
Ramstedt	422	5362725.744	355	379.410000000000025	378.100000000000023	368.889999999999986	369.269999999999982	372.350000000000023	375.819999999999993	376.779999999999973	380.300000000000011	380.199999999999989	380.269999999999982	380.639999999999986	381.089999999999975	383.040000000000020	382.680000000000007	382.449999999999989	382.920000000000016	383.120000000000005	387.920000000000016	387.680000000000007	387.990000000000009	393.089999999999975	391.089999999999975	390.240000000000009	388.730000000000018	387.470000000000027	386.589999999999975	383.459999999999980	391.040000000000020	391.339999999999975	397.459999999999980	400.149999999999977	402.490000000000009	402.819999999999993	403.329999999999984	222296.000000000000000	222296.000000000000000	222296.000000000000000	222296.000000000000000	222296.000000000000000	222296.000000000000000	222553.000000000000000	222553.000000000000000	223004.000000000000000	223004.000000000000000	223004.000000000000000	224244.000000000000000
Rantrum	1859	13567400.990	356	1254.420000000000073	1250.079999999999927	1219.619999999999891	1223.230000000000018	1233.450000000000045	1242.549999999999955	1245.710000000000036	1257.339999999999918	1257.019999999999982	1259.660000000000082	1260.890000000000100	1262.390000000000100	1264.690000000000055	1263.519999999999982	1261.829999999999927	1267.569999999999936	1276.039999999999964	1284.059999999999945	1283.250000000000000	1284.289999999999964	1301.819999999999936	1306.549999999999955	1314.440000000000055	1312.619999999999891	1308.359999999999900	1310.980000000000018	1291.829999999999927	1290.390000000000100	1296.440000000000055	1302.410000000000082	1311.230000000000018	1339.299999999999955	1340.410000000000082	1382.250000000000000	744726.000000000116415	744726.000000000116415	744726.000000000116415	745054.000000000116415	745054.000000000116415	745054.000000000116415	745054.000000000116415	745054.000000000116415	745054.000000000116415	747387.000000000000000	749598.000000000116415	751049.999999999883585
Schwabstedt	1320	19808715.430	357	1166.490000000000009	1162.460000000000036	1134.140000000000100	1135.309999999999945	1144.789999999999964	1155.460000000000036	1158.400000000000091	1169.210000000000036	1168.910000000000082	1169.119999999999891	1170.259999999999991	1171.650000000000091	1173.789999999999964	1172.700000000000045	1171.140000000000100	1176.029999999999973	1176.650000000000091	1179.490000000000009	1187.859999999999900	1188.819999999999936	1198.269999999999982	1192.180000000000064	1189.569999999999936	1184.980000000000018	1181.140000000000100	1178.430000000000064	1161.220000000000027	1159.599999999999909	1160.500000000000000	1164.309999999999945	1178.990000000000009	1204.950000000000045	1205.940000000000055	1207.470000000000027	580451.000000000000000	580451.000000000000000	580451.000000000000000	580451.000000000000000	580451.000000000000000	580451.000000000000000	580451.000000000000000	580451.000000000000000	580451.000000000000000	581623.000000000000000	581623.000000000000000	582684.000000000000000
Seeth	767	13824063.920	358	1170.900000000000091	1205.539999999999964	1176.170000000000073	1177.380000000000109	1187.220000000000027	1159.819999999999936	1162.769999999999982	1212.539999999999964	1212.230000000000018	1212.450000000000045	1213.619999999999891	1215.069999999999936	1222.849999999999909	1221.710000000000036	1220.079999999999927	1221.589999999999918	1222.230000000000018	1224.359999999999900	1229.049999999999955	1230.039999999999964	1229.000000000000000	1222.750000000000000	1220.069999999999936	1215.369999999999891	1211.849999999999909	1209.069999999999936	1191.410000000000082	1197.069999999999936	1197.990000000000009	1201.920000000000073	1210.059999999999945	1217.109999999999900	1243.069999999999936	1244.650000000000091	518543.000000000058208	524558.000000000000000	524558.000000000000000	524558.000000000000000	524558.000000000000000	524558.000000000000000	526124.000000000000000	526124.000000000000000	526124.000000000000000	526124.000000000000000	526124.000000000000000	526644.000000000000000
Simonsberg	823	17408584.440	359	611.410000000000082	610.230000000000018	595.370000000000005	595.980000000000018	600.950000000000045	605.620000000000005	607.149999999999977	613.769999999999982	613.609999999999900	613.730000000000018	614.320000000000050	615.059999999999945	616.179999999999950	615.600000000000023	616.879999999999995	617.639999999999986	617.970000000000027	618.559999999999945	618.179999999999950	618.679999999999950	618.149999999999977	615.019999999999982	613.670000000000073	614.690000000000055	612.690000000000055	611.289999999999964	602.359999999999900	603.490000000000009	609.339999999999918	616.579999999999927	620.759999999999991	624.379999999999995	624.889999999999986	628.220000000000027	590854.000000000116415	591051.000000000000000	591051.000000000000000	591710.000000000116415	591710.000000000116415	591710.000000000116415	591710.000000000116415	591710.000000000116415	594416.000000000000000	594416.000000000000000	594416.000000000000000	594416.000000000000000
Süderhöft	22	2629635.040	360	37.210000000000001	37.079999999999998	36.180000000000000	36.219999999999999	36.520000000000003	36.859999999999999	36.950000000000003	37.299999999999997	37.289999999999999	37.289999999999999	37.329999999999998	37.369999999999997	37.439999999999998	37.409999999999997	37.359999999999999	37.399999999999999	37.420000000000002	37.460000000000001	37.439999999999998	37.469999999999999	44.570000000000000	44.340000000000003	44.240000000000002	44.070000000000000	43.930000000000000	43.829999999999998	43.189999999999998	43.130000000000003	43.159999999999997	43.299999999999997	43.600000000000001	43.850000000000001	43.890000000000001	43.939999999999998	42306.000000000000000	42306.000000000000000	42306.000000000000000	42306.000000000000000	42306.000000000000000	42306.000000000000000	42306.000000000000000	42306.000000000000000	42306.000000000000000	42306.000000000000000	42306.000000000000000	42306.000000000000000
Südermarsch	144	30564196.490	361	442.019999999999982	440.939999999999998	430.189999999999998	430.639999999999986	434.230000000000018	437.839999999999975	438.949999999999989	443.500000000000000	443.379999999999995	443.459999999999980	443.889999999999986	444.420000000000016	445.230000000000018	444.819999999999993	444.230000000000018	444.779999999999973	445.009999999999991	445.439999999999998	445.160000000000025	445.519999999999982	453.750000000000000	451.439999999999998	450.449999999999989	448.720000000000027	447.259999999999991	446.240000000000009	439.720000000000027	439.110000000000014	439.449999999999989	444.050000000000011	447.050000000000011	449.660000000000025	450.029999999999973	450.600000000000023	851549.000000000000000	852497.000000000000000	852497.000000000000000	852497.000000000000000	852497.000000000000000	852497.000000000000000	852497.000000000000000	852497.000000000000000	852497.000000000000000	852497.000000000000000	852497.000000000000000	852497.000000000000000
Uelvesbüll	297	10464116.950	362	301.660000000000025	300.620000000000005	293.290000000000020	293.589999999999975	296.050000000000011	298.810000000000002	299.569999999999993	302.360000000000014	302.279999999999973	302.339999999999975	302.629999999999995	302.990000000000009	303.550000000000011	303.269999999999982	302.860000000000014	303.230000000000018	303.389999999999986	303.689999999999998	303.500000000000000	303.740000000000009	303.480000000000018	301.939999999999998	301.279999999999973	300.120000000000005	299.139999999999986	302.500000000000000	298.079999999999984	297.660000000000025	297.889999999999986	308.889999999999986	310.980000000000018	312.790000000000020	313.050000000000011	313.439999999999998	286808.000000000000000	286808.000000000000000	286808.000000000000000	286808.000000000000000	286808.000000000000000	286808.000000000000000	286808.000000000000000	286808.000000000000000	286808.000000000000000	286808.000000000000000	286808.000000000000000	286812.000000000000000
Winnert	718	18793414.610	363	833.070000000000050	837.580000000000041	817.169999999999959	818.009999999999991	824.850000000000023	825.190000000000055	827.289999999999964	842.440000000000055	842.220000000000027	842.379999999999995	843.190000000000055	844.200000000000045	846.720000000000027	845.929999999999950	844.799999999999955	845.850000000000023	850.440000000000055	855.639999999999986	855.110000000000014	855.799999999999955	860.899999999999977	856.529999999999973	854.649999999999977	851.360000000000014	848.590000000000032	846.649999999999977	834.289999999999964	833.120000000000005	869.809999999999945	879.029999999999973	884.980000000000018	894.639999999999986	902.990000000000009	904.139999999999986	554812.000000000000000	556373.000000000000000	556373.000000000000000	556373.000000000000000	556373.000000000000000	556373.000000000000000	556618.000000000000000	556618.000000000000000	556618.000000000000000	556618.000000000000000	558737.000000000000000	560779.000000000000000
Wisch	105	2985079.020	364	75.840000000000003	75.579999999999998	73.730000000000004	73.810000000000002	74.430000000000007	75.120000000000005	75.310000000000002	76.010000000000005	75.989999999999995	76.010000000000005	76.079999999999998	76.170000000000002	76.310000000000002	76.239999999999995	76.140000000000001	76.230000000000004	76.269999999999996	76.349999999999994	76.299999999999997	76.359999999999999	77.450000000000003	77.049999999999997	76.879999999999995	76.590000000000003	76.340000000000003	76.170000000000002	75.049999999999997	74.950000000000003	75.010000000000005	75.250000000000000	75.760000000000005	76.200000000000003	76.269999999999996	76.359999999999999	82434.000000000000000	82434.000000000000000	82434.000000000000000	82434.000000000000000	82434.000000000000000	82434.000000000000000	82434.000000000000000	82434.000000000000000	82434.000000000000000	82434.000000000000000	82434.000000000000000	82434.000000000000000
Wittbek	770	20053072.900	365	1143.680000000000064	1139.730000000000018	1111.960000000000036	1113.109999999999900	1122.410000000000082	1132.869999999999891	1135.750000000000000	1146.349999999999909	1146.049999999999955	1146.259999999999991	1147.369999999999891	1148.740000000000009	1150.839999999999918	1151.619999999999891	1153.480000000000018	1155.329999999999927	1155.940000000000055	1157.049999999999955	1156.329999999999927	1159.119999999999891	1167.619999999999891	1161.680000000000064	1159.130000000000109	1154.670000000000073	1150.920000000000073	1148.289999999999964	1144.559999999999945	1142.970000000000027	1143.849999999999909	1147.599999999999909	1155.369999999999891	1171.980000000000018	1172.940000000000055	1189.430000000000064	580526.000000000000000	580526.000000000000000	580526.000000000000000	580526.000000000000000	580526.000000000000000	580526.000000000000000	580526.000000000000000	580910.000000000000000	581884.000000000000000	582126.000000000000000	582126.000000000000000	582126.000000000000000
Witzwort	1046	28261468.760	366	791.210000000000036	788.480000000000018	772.429999999999950	773.230000000000018	779.690000000000055	783.730000000000018	785.720000000000027	793.059999999999945	796.110000000000014	796.259999999999991	797.029999999999973	797.980000000000018	799.440000000000055	798.690000000000055	797.629999999999995	798.839999999999918	805.009999999999991	807.490000000000009	806.990000000000009	807.639999999999986	840.809999999999945	837.880000000000109	836.049999999999955	832.820000000000050	830.539999999999964	828.639999999999986	826.329999999999927	841.959999999999923	842.620000000000005	865.220000000000027	877.570000000000050	885.070000000000050	885.789999999999964	895.769999999999982	973753.999999999883585	973776.000000000000000	974177.000000000000000	974177.000000000000000	974177.000000000000000	974177.000000000000000	974177.000000000000000	974177.000000000000000	974177.000000000000000	977494.000000000116415	980893.000000000000000	981249.999999999883585
Wobbenbüll	439	1794059.795	367	196.800000000000011	196.110000000000014	191.339999999999975	191.540000000000020	193.129999999999995	194.930000000000007	195.430000000000007	197.259999999999991	197.209999999999980	197.240000000000009	197.430000000000007	197.669999999999987	199.280000000000001	199.090000000000003	201.719999999999999	201.969999999999999	202.080000000000013	202.269999999999982	202.150000000000006	202.310000000000002	207.019999999999982	205.969999999999999	205.520000000000010	204.719999999999999	204.060000000000002	203.589999999999975	200.620000000000005	200.340000000000003	200.500000000000000	201.160000000000025	202.509999999999991	203.689999999999998	203.860000000000014	204.120000000000005	133457.000000000000000	133457.000000000000000	133457.000000000000000	133457.000000000000000	133457.000000000000000	133457.000000000000000	134054.000000000000000	134054.000000000000000	134897.000000000000000	134897.000000000000000	134897.000000000000000	134897.000000000000000
Ahrenshöft	516	8659507.831	368	813.470000000000027	836.309999999999945	817.389999999999986	818.230000000000018	854.039999999999964	805.769999999999982	807.830000000000041	841.179999999999950	842.450000000000045	842.610000000000014	873.039999999999964	874.299999999999955	922.629999999999995	924.500000000000000	925.639999999999986	956.259999999999991	956.759999999999991	957.690000000000055	957.090000000000032	957.860000000000014	1033.159999999999854	1027.910000000000082	1025.659999999999854	1021.710000000000036	1045.849999999999909	1043.460000000000036	1028.210000000000036	1029.160000000000082	1029.950000000000045	1033.329999999999927	1040.470000000000027	1046.529999999999973	1047.400000000000091	1053.970000000000027	375760.999999999941792	385376.999999999941792	385924.000000000000000	385924.000000000000000	389568.999999999941792	389630.000000000000000	399560.000000000000000	401183.000000000058208	402356.999999999941792	408854.000000000000000	410236.000000000000000	410236.000000000000000
Almdorf	543	5782450.874	369	193.840000000000003	193.159999999999997	188.460000000000008	188.659999999999997	190.219999999999999	192.000000000000000	192.490000000000009	194.290000000000020	194.229999999999990	194.269999999999982	194.460000000000008	194.689999999999998	195.050000000000011	194.870000000000005	195.250000000000000	195.490000000000009	195.600000000000023	195.789999999999992	195.669999999999987	195.830000000000013	201.679999999999978	200.659999999999997	200.219999999999999	203.629999999999995	202.969999999999999	202.510000000000019	199.550000000000011	199.270000000000010	199.430000000000007	200.090000000000003	201.989999999999981	203.179999999999978	214.919999999999987	215.199999999999989	252021.000000000000000	252021.000000000000000	252021.000000000000000	252021.000000000000000	252021.000000000000000	252021.000000000000000	252878.000000000000000	252878.000000000000000	253362.000000000000000	253362.000000000000000	253439.000000000000000	253439.000000000000000
Bargum	625	17663989.520	370	1299.059999999999945	1299.730000000000018	1268.070000000000164	1288.880000000000109	1299.650000000000091	1286.779999999999973	1290.049999999999955	1307.279999999999973	1306.940000000000055	1327.279999999999973	1328.559999999999945	1330.140000000000100	1360.519999999999982	1359.269999999999982	1357.460000000000036	1359.130000000000109	1365.049999999999955	1373.500000000000000	1372.640000000000100	1376.460000000000036	1386.969999999999800	1379.929999999999836	1376.890000000000100	1371.599999999999909	1367.140000000000100	1364.009999999999991	1344.079999999999927	1342.210000000000036	1343.259999999999991	1347.660000000000082	1356.779999999999973	1364.690000000000055	1365.809999999999945	1367.550000000000182	826247.000000000000000	827360.000000000000000	827360.000000000000000	830233.000000000000000	830233.000000000000000	830233.000000000000000	835686.000000000116415	835686.000000000116415	835686.000000000116415	835686.000000000116415	837457.000000000000000	839620.000000000000000
Bohmstedt	753	13189751.770	371	844.690000000000055	841.769999999999982	821.259999999999991	831.059999999999945	838.009999999999991	836.700000000000045	838.820000000000050	846.659999999999968	846.440000000000055	855.809999999999945	856.639999999999986	857.659999999999968	866.990000000000009	866.190000000000055	865.029999999999973	866.100000000000023	866.549999999999955	867.389999999999986	870.600000000000023	871.299999999999955	870.559999999999945	866.139999999999986	865.950000000000045	862.620000000000005	859.820000000000050	857.850000000000023	845.320000000000050	844.139999999999986	887.669999999999959	890.580000000000041	897.289999999999964	906.860000000000014	907.600000000000023	911.269999999999982	612550.000000000116415	612550.000000000116415	612550.000000000116415	613609.000000000000000	613609.000000000000000	613609.000000000000000	615669.000000000000000	615669.000000000000000	615669.000000000000000	615669.000000000000000	617469.000000000000000	617469.000000000000000
Bordelum	1976	34903617.900	372	2289.130000000000109	2281.220000000000255	2228.300000000000182	2231.130000000000109	2249.779999999999745	2267.480000000000018	2273.239999999999782	2294.470000000000255	2296.619999999999891	2297.579999999999927	2299.809999999999945	2302.559999999999945	2313.940000000000055	2311.800000000000182	2308.710000000000036	2311.559999999999945	2352.349999999999909	2363.609999999999673	2362.130000000000109	2364.050000000000182	2377.000000000000000	2371.340000000000146	2366.140000000000327	2357.269999999999982	2406.699999999999818	2401.190000000000055	2368.409999999999854	2368.680000000000291	2382.820000000000164	2393.119999999999891	2409.309999999999945	2423.360000000000127	2434.199999999999818	2453.989999999999782	1636513.000000000000000	1636513.000000000000000	1637087.000000000000000	1637285.000000000000000	1637285.000000000000000	1637285.000000000000000	1639169.000000000000000	1639169.000000000000000	1639169.000000000000000	1639169.000000000000000	1648395.000000000000000	1652021.000000000000000
Bredstedt	5436	9794131.573	373	5502.949999999999818	5525.859999999999673	5391.229999999999563	5400.529999999999745	5473.399999999999636	5450.890000000000327	5464.750000000000000	5557.960000000000036	5556.520000000000437	5561.390000000000327	5595.130000000000109	5601.800000000000182	5731.989999999999782	5739.539999999999964	5747.350000000000364	5803.789999999999964	5865.640000000000327	5937.500000000000000	5943.060000000000400	5957.880000000000109	5998.750000000000000	6024.189999999999600	6021.550000000000182	5999.300000000000182	6000.619999999999891	5986.890000000000327	5908.869999999999891	5907.060000000000400	5913.310000000000400	5946.300000000000182	5994.079999999999927	6078.479999999999563	6176.729999999999563	6225.859999999999673	1906473.000000000000000	1917578.000000000000000	1917578.000000000000000	1918426.000000000000000	1926192.000000000000000	1926192.000000000000000	1964696.000000000000000	1969584.000000000000000	1973066.000000000000000	2001635.999999999767169	2032543.000000000000000	2061155.000000000000000
Breklum	2362	10113536.700	374	1737.050000000000182	1739.099999999999909	1727.779999999999745	1729.559999999999945	1744.019999999999982	1720.619999999999891	1724.990000000000009	1749.210000000000036	1780.750000000000000	1781.079999999999927	1782.809999999999945	1837.519999999999982	1886.000000000000000	1884.259999999999991	1932.980000000000018	1935.369999999999891	1958.049999999999955	1983.039999999999964	1981.969999999999800	2003.070000000000164	2017.859999999999900	2007.599999999999909	2003.200000000000045	2014.789999999999964	2012.269999999999982	2007.670000000000073	1978.340000000000146	1993.210000000000036	1996.329999999999927	2002.880000000000109	2019.029999999999973	2033.599999999999909	2037.119999999999891	2055.750000000000000	861572.000000000000000	868726.000000000116415	872424.000000000000000	872424.000000000000000	872424.000000000000000	884583.000000000000000	896784.000000000000000	904687.000000000000000	920273.999999999883585	920273.999999999883585	930629.000000000000000	937913.999999999883585
Drelsdorf	1266	17622588.610	375	1523.440000000000055	1522.190000000000055	1485.109999999999900	1486.640000000000100	1515.000000000000000	1509.029999999999973	1512.869999999999891	1531.039999999999964	1530.640000000000100	1530.920000000000073	1548.700000000000045	1550.539999999999964	1553.369999999999891	1551.940000000000055	1549.859999999999900	1551.779999999999973	1552.589999999999918	1590.519999999999982	1589.529999999999973	1590.809999999999945	1611.359999999999900	1603.170000000000073	1601.859999999999900	1595.690000000000055	1593.099999999999909	1589.460000000000036	1566.240000000000009	1572.000000000000000	1573.220000000000027	1578.380000000000109	1589.059999999999945	1617.549999999999955	1681.549999999999955	1703.690000000000055	791816.000000000000000	792907.000000000000000	792907.000000000000000	792907.000000000000000	794699.000000000000000	794699.000000000000000	795505.000000000000000	795505.000000000000000	795505.000000000000000	795505.000000000000000	795505.000000000000000	801254.000000000116415
Goldebek	357	10145107.350	376	771.039999999999964	768.370000000000005	749.649999999999977	750.419999999999959	756.690000000000055	763.740000000000009	765.679999999999950	772.840000000000032	772.629999999999995	772.779999999999973	773.519999999999982	774.450000000000045	782.220000000000027	781.490000000000009	780.450000000000045	781.409999999999968	781.820000000000050	783.129999999999995	782.639999999999986	785.000000000000000	784.330000000000041	780.350000000000023	778.639999999999986	775.639999999999986	773.120000000000005	771.350000000000023	762.000000000000000	760.940000000000055	761.529999999999973	764.019999999999982	769.190000000000055	773.679999999999950	799.009999999999991	800.019999999999982	409290.000000000000000	409290.000000000000000	409290.000000000000000	409290.000000000000000	409290.000000000000000	409290.000000000000000	411107.000000000058208	411107.000000000058208	411107.000000000058208	411107.000000000058208	411107.000000000058208	411220.999999999941792
Goldelund	398	12054635.270	377	729.899999999999977	727.370000000000005	709.649999999999977	710.379999999999995	716.320000000000050	722.990000000000009	724.830000000000041	731.600000000000023	731.409999999999968	731.539999999999964	732.250000000000000	733.120000000000005	737.470000000000027	736.779999999999973	737.200000000000045	738.110000000000014	738.669999999999959	739.379999999999995	738.919999999999959	739.519999999999982	744.120000000000005	740.340000000000032	738.710000000000036	735.870000000000005	733.480000000000018	731.799999999999955	721.110000000000014	720.110000000000014	721.950000000000045	724.320000000000050	729.220000000000027	733.470000000000027	772.120000000000005	773.100000000000023	390564.999999999941792	390564.999999999941792	390564.999999999941792	390564.999999999941792	390564.999999999941792	390564.999999999941792	391190.000000000000000	391190.000000000000000	392062.000000000000000	392062.000000000000000	392096.999999999941792	392096.999999999941792
Högel	462	16297311.810	378	773.429999999999950	772.879999999999995	754.049999999999955	754.830000000000041	761.139999999999986	766.110000000000014	768.059999999999945	777.370000000000005	777.169999999999959	777.309999999999945	778.070000000000050	778.990000000000009	780.419999999999959	779.690000000000055	778.649999999999977	779.610000000000014	784.679999999999950	785.429999999999950	784.940000000000055	785.580000000000041	800.149999999999977	796.080000000000041	794.340000000000032	791.279999999999973	788.710000000000036	786.899999999999977	775.409999999999968	774.330000000000041	774.929999999999950	777.470000000000027	782.730000000000018	787.289999999999964	787.940000000000055	792.519999999999982	612028.000000000000000	612471.000000000000000	612471.000000000000000	612471.000000000000000	612471.000000000000000	612471.000000000000000	612471.000000000000000	612471.000000000000000	612471.000000000000000	612471.000000000000000	613654.000000000116415	613654.000000000116415
Joldelund	723	19073288.470	379	1209.720000000000027	1205.539999999999964	1176.170000000000073	1177.380000000000109	1187.220000000000027	1198.279999999999973	1201.319999999999936	1212.539999999999964	1212.230000000000018	1212.450000000000045	1213.619999999999891	1215.069999999999936	1236.660000000000082	1235.519999999999982	1236.940000000000055	1238.470000000000027	1239.670000000000073	1240.859999999999900	1240.089999999999918	1241.089999999999918	1247.220000000000027	1242.869999999999891	1259.269999999999982	1254.420000000000073	1250.349999999999909	1247.490000000000009	1229.259999999999991	1227.549999999999955	1228.509999999999991	1232.529999999999973	1240.869999999999891	1252.390000000000100	1253.420000000000073	1255.009999999999991	703729.000000000000000	703729.000000000000000	703729.000000000000000	703729.000000000000000	703729.000000000000000	703729.000000000000000	707747.000000000000000	707747.000000000000000	708548.000000000000000	708548.000000000000000	708663.000000000000000	708663.000000000000000
Kolkerheide	59	2175211.509	380	224.060000000000002	223.280000000000001	217.840000000000003	218.069999999999993	219.889999999999986	221.939999999999998	222.500000000000000	224.580000000000013	224.520000000000010	224.560000000000002	224.780000000000001	225.050000000000011	228.090000000000003	227.870000000000005	227.569999999999993	227.849999999999994	227.969999999999999	228.189999999999998	228.050000000000011	228.229999999999990	228.039999999999992	226.879999999999995	226.379999999999995	225.509999999999991	224.780000000000001	224.259999999999991	221.159999999999997	220.849999999999994	221.020000000000010	223.370000000000005	224.889999999999986	226.199999999999989	226.379999999999995	226.669999999999987	106766.000000000000000	106766.000000000000000	106766.000000000000000	106766.000000000000000	106766.000000000000000	106766.000000000000000	107316.000000000000000	107316.000000000000000	107316.000000000000000	107316.000000000000000	107316.000000000000000	107316.000000000000000
Langenhorn	3242	48036424.540	381	4197.340000000000146	4187.169999999999163	4089.039999999999964	4106.059999999999491	4141.530000000000655	4157.639999999999418	4168.200000000000728	4211.490000000000691	4214.410000000000764	4228.360000000000582	4233.630000000000109	4238.680000000000291	4297.159999999999854	4297.750000000000000	4305.090000000000146	4310.420000000000073	4319.630000000000109	4350.840000000000146	4349.829999999999927	4374.510000000000218	4492.389999999999418	4486.649999999999636	4501.940000000000509	4484.609999999999673	4514.769999999999527	4504.440000000000509	4440.680000000000291	4443.809999999999491	4468.029999999999745	4518.230000000000473	4554.880000000000109	4602.750000000000000	4656.289999999999964	4670.010000000000218	2497113.000000000000000	2497956.000000000000000	2498773.000000000000000	2502035.000000000000000	2502277.000000000000000	2502277.000000000000000	2516044.000000000000000	2517124.000000000000000	2528997.000000000000000	2528997.000000000000000	2531338.000000000000000	2537765.000000000000000
Lütjenholm	315	10715622.980	382	411.870000000000005	410.449999999999989	400.449999999999989	400.860000000000014	404.209999999999980	407.980000000000018	409.009999999999991	412.829999999999984	412.730000000000018	412.800000000000011	413.199999999999989	413.689999999999998	414.449999999999989	414.060000000000002	413.509999999999991	414.019999999999982	414.709999999999980	415.110000000000014	414.860000000000014	415.189999999999998	418.439999999999998	416.310000000000002	415.399999999999977	413.800000000000011	412.459999999999980	411.509999999999991	405.500000000000000	404.939999999999998	405.250000000000000	406.579999999999984	409.329999999999984	411.720000000000027	412.060000000000002	421.389999999999986	378780.000000000000000	378780.000000000000000	378780.000000000000000	378780.000000000000000	378780.000000000000000	378780.000000000000000	378780.000000000000000	378780.000000000000000	378780.000000000000000	378780.000000000000000	379298.000000000000000	379298.000000000000000
Ockholm	301	17490070.450	383	595.259999999999991	593.200000000000045	578.750000000000000	582.490000000000009	587.360000000000014	589.629999999999995	591.129999999999995	596.649999999999977	596.490000000000009	599.840000000000032	600.419999999999959	601.139999999999986	602.690000000000055	602.129999999999995	601.330000000000041	602.070000000000050	602.379999999999995	602.970000000000027	602.590000000000032	603.549999999999955	603.039999999999964	599.970000000000027	598.659999999999968	596.350000000000023	594.419999999999959	593.059999999999945	584.389999999999986	583.580000000000041	584.639999999999986	586.549999999999955	627.850000000000023	631.509999999999991	634.179999999999950	634.980000000000018	648430.000000000116415	648430.000000000116415	648430.000000000116415	648801.999999999883585	648801.999999999883585	648801.999999999883585	650788.000000000000000	650788.000000000000000	650788.000000000000000	650788.000000000000000	650788.000000000000000	651862.000000000116415
Sönnebüll	291	4329055.999	384	437.360000000000014	435.860000000000014	425.240000000000009	425.669999999999959	429.230000000000018	433.230000000000018	434.330000000000041	438.379999999999995	438.269999999999982	438.350000000000023	438.779999999999973	439.300000000000011	440.599999999999909	440.199999999999989	449.839999999999975	450.400000000000091	450.639999999999986	451.070000000000050	450.790000000000020	453.259999999999991	452.870000000000005	450.579999999999984	454.660000000000025	452.899999999999977	451.430000000000007	450.400000000000091	443.819999999999993	443.199999999999989	443.539999999999964	445.000000000000000	448.009999999999991	450.620000000000005	471.689999999999998	472.289999999999964	244086.000000000000000	244086.000000000000000	244086.000000000000000	244086.000000000000000	244086.000000000000000	244086.000000000000000	244513.000000000000000	244513.000000000000000	246519.000000000000000	246519.000000000000000	246519.000000000000000	246519.000000000000000
Struckum	1005	8991307.499	385	1141.400000000000091	1137.449999999999818	1109.740000000000009	1110.880000000000109	1120.159999999999854	1130.599999999999909	1133.480000000000018	1144.059999999999945	1143.759999999999991	1143.970000000000027	1145.079999999999927	1146.449999999999818	1169.460000000000036	1168.380000000000109	1166.809999999999945	1176.740000000000009	1177.349999999999909	1188.880000000000109	1196.019999999999982	1196.990000000000009	1286.769999999999982	1293.019999999999982	1290.170000000000073	1288.619999999999891	1287.150000000000091	1284.200000000000045	1265.440000000000055	1263.680000000000064	1272.390000000000100	1276.569999999999936	1288.710000000000036	1297.210000000000036	1301.299999999999955	1302.950000000000045	575554.000000000000000	575554.000000000000000	575554.000000000000000	575554.000000000000000	575554.000000000000000	575554.000000000000000	579121.000000000000000	579121.000000000000000	579121.000000000000000	580724.000000000000000	580724.000000000000000	585135.000000000000000
Vollstedt	184	6092586.981	386	306.759999999999991	311.370000000000005	303.790000000000020	304.100000000000023	306.639999999999986	303.860000000000014	304.629999999999995	313.180000000000007	313.100000000000023	313.160000000000025	313.459999999999980	313.839999999999975	314.410000000000025	314.120000000000005	313.699999999999989	314.089999999999975	314.250000000000000	314.550000000000011	314.360000000000014	314.610000000000014	314.339999999999975	312.750000000000000	312.060000000000002	310.860000000000014	309.850000000000023	309.139999999999986	304.620000000000005	321.149999999999977	321.399999999999977	322.449999999999989	324.639999999999986	326.529999999999973	326.800000000000011	327.980000000000018	227349.000000000000000	228517.000000000000000	228517.000000000000000	228517.000000000000000	228517.000000000000000	228517.000000000000000	228517.000000000000000	228517.000000000000000	228517.000000000000000	228517.000000000000000	228517.000000000000000	228517.000000000000000
Ahrensbök	8281	95428192.500	387	6631.159999999999854	6608.229999999999563	6447.220000000000255	6461.920000000000073	6515.950000000000728	6568.439999999999600	6585.119999999999891	6646.619999999999891	6644.899999999999636	6654.409999999999854	6660.860000000000582	6668.799999999999272	6703.149999999999636	6696.949999999999818	6799.050000000000182	6853.639999999999418	6874.550000000000182	6917.099999999998545	6949.270000000000437	7019.350000000000364	7068.569999999999709	7124.199999999999818	7204.439999999999600	7200.579999999999927	7179.319999999999709	7166.949999999999818	7062.259999999999309	7065.329999999999927	7089.360000000000582	7112.600000000000364	7160.729999999999563	7233.369999999999891	7276.489999999999782	7292.760000000000218	3419474.000000000000000	3419474.000000000000000	3419474.000000000000000	3423992.000000000465661	3423992.000000000465661	3423992.000000000465661	3436105.000000000000000	3436105.000000000000000	3466892.000000000000000	3484705.000000000000000	3488704.000000000000000	3496505.000000000000000
Bad Schwartau	19997	18837889.870	388	18455.099999999998545	18391.290000000000873	17948.090000000000146	18072.020000000000437	18238.479999999999563	18280.540000000000873	18326.990000000001601	18498.130000000001019	18498.369999999998981	18610.330000000001746	18644.110000000000582	18695.060000000001310	18845.459999999999127	18859.330000000001746	19040.099999999998545	19384.139999999999418	19526.130000000001019	19544.959999999999127	19544.580000000001746	19600.509999999998399	19806.099999999998545	19705.459999999999127	19728.639999999999418	19655.840000000000146	19592.029999999998836	19598.040000000000873	19369.700000000000728	19387.020000000000437	19406.680000000000291	19480.630000000001019	19625.849999999998545	19833.520000000000437	19888.139999999999418	19913.349999999998545	4980694.000000000000000	4980694.000000000000000	4982088.000000000000000	5019926.000000000000000	5025477.000000000000000	5037396.000000000000000	5063894.000000000000000	5072371.000000000000000	5139314.000000000000000	5211585.000000000000000	5244687.999999999068677	5246988.000000000000000
Bosau	3404	64342026.580	389	2892.449999999999818	2887.460000000000036	2817.110000000000127	2821.030000000000200	2844.599999999999909	2865.090000000000146	2872.380000000000109	2904.230000000000018	2903.480000000000018	2905.059999999999945	2907.869999999999891	2911.340000000000146	2916.650000000000091	2913.949999999999818	2911.659999999999854	2917.630000000000109	2932.269999999999982	2940.610000000000127	2939.230000000000018	2945.750000000000000	2943.250000000000000	2935.119999999999891	2964.650000000000091	2969.510000000000218	2959.869999999999891	2953.099999999999909	2909.960000000000036	2905.909999999999854	2908.170000000000073	2919.889999999999873	2943.739999999999782	2966.429999999999836	2968.880000000000109	2976.340000000000146	1689968.000000000000000	1692755.999999999767169	1692755.999999999767169	1692951.000000000000000	1692951.000000000000000	1692951.000000000000000	1692967.000000000000000	1692967.000000000000000	1695943.000000000000000	1696976.000000000000000	1703099.000000000000000	1704512.000000000000000
Dahme	1244	9067253.336	390	2106.340000000000146	2117.349999999999909	2081.239999999999782	2083.969999999999800	2110.929999999999836	2086.420000000000073	2091.719999999999800	2129.650000000000091	2145.050000000000182	2146.039999999999964	2157.880000000000109	2160.449999999999818	2189.280000000000200	2187.250000000000000	2186.800000000000182	2196.150000000000091	2197.300000000000182	2209.010000000000218	2209.010000000000218	2210.789999999999964	2213.289999999999964	2202.050000000000182	2198.659999999999854	2190.190000000000055	2187.539999999999964	2190.219999999999800	2176.070000000000164	2177.619999999999891	2179.309999999999945	2186.449999999999818	2201.420000000000073	2214.250000000000000	2217.079999999999927	2227.269999999999982	999936.000000000000000	1004492.000000000000000	1007763.000000000000000	1007889.999999999883585	1010743.000000000000000	1010743.000000000000000	1018669.000000000000000	1018669.000000000000000	1022348.000000000000000	1023835.000000000000000	1024806.000000000116415	1027737.999999999883585
Eutin	16946	41580676.230	391	14377.200000000000728	14372.659999999999854	14048.790000000000873	14070.639999999999418	14222.079999999999927	14241.200000000000728	14277.399999999999636	14456.149999999999636	14479.520000000000437	14489.750000000000000	14538.379999999999200	14640.579999999999927	14697.930000000000291	14769.420000000000073	14816.010000000000218	14888.329999999999927	14908.790000000000873	14964.399999999999636	14970.329999999999927	14997.450000000000728	15082.610000000000582	15069.280000000000655	15382.889999999999418	15323.649999999999636	15449.690000000000509	15459.670000000000073	15284.149999999999636	15316.639999999999418	15346.209999999999127	15404.700000000000728	15597.360000000000582	15732.479999999999563	15772.780000000000655	15792.770000000000437	4752871.000000000000000	4768205.000000000000000	4779263.000000000000000	4805253.000000000000000	4824485.000000000000000	4843325.000000000000000	4849844.000000000000000	4864786.000000000000000	4901183.000000000000000	4925503.000000000000000	4931629.000000000000000	4939932.000000000000000
Grömitz	7240	50896975.530	392	8735.909999999999854	8711.610000000000582	8519.620000000000800	8573.590000000000146	8677.079999999999927	8653.280000000000655	8675.270000000000437	8762.219999999999345	8780.829999999999927	8828.969999999999345	8870.059999999999491	8902.399999999999636	8960.479999999999563	8955.090000000000146	9028.379999999999200	9039.540000000000873	9068.079999999999927	9125.629999999999200	9303.790000000000873	9405.000000000000000	9418.020000000000437	9372.860000000000582	9375.079999999999927	9382.120000000000800	9355.559999999999491	9338.459999999999127	9218.000000000000000	9277.750000000000000	9288.530000000000655	9378.309999999999491	9477.739999999999782	9532.989999999999782	9541.000000000000000	9568.000000000000000	3901836.000000000000000	3910867.000000000000000	3916485.000000000000000	3931864.000000000465661	3941293.000000000000000	3947233.000000000000000	3963053.000000000000000	3965060.000000000000000	3996828.000000000000000	3996828.000000000000000	4009035.000000000000000	4037944.000000000465661
Grube	1022	20718672.690	393	1073.440000000000055	1076.349999999999909	1050.130000000000109	1051.210000000000036	1059.990000000000009	1063.289999999999964	1065.990000000000009	1082.599999999999909	1082.319999999999936	1082.519999999999982	1083.569999999999936	1084.859999999999900	1086.839999999999918	1086.160000000000082	1116.000000000000000	1127.380000000000109	1130.599999999999909	1131.690000000000055	1130.980000000000018	1131.890000000000100	1148.369999999999891	1142.539999999999964	1149.299999999999955	1144.869999999999891	1141.150000000000091	1138.539999999999964	1121.960000000000036	1120.400000000000091	1122.960000000000036	1126.670000000000073	1134.289999999999964	1141.230000000000018	1144.160000000000082	1145.609999999999900	744284.000000000000000	747025.000000000000000	747025.000000000000000	747025.000000000000000	747025.000000000000000	747025.000000000000000	747231.000000000000000	749886.000000000116415	758039.000000000000000	760580.000000000000000	761129.999999999883585	761129.999999999883585
Heiligenhafen	9117	16525243.390	394	6076.789999999999964	6186.279999999999745	6035.560000000000400	6055.060000000000400	6105.680000000000291	6019.310000000000400	6034.609999999999673	6222.220000000000255	6220.609999999999673	6235.420000000000073	6241.470000000000255	6289.199999999999818	6308.130000000000109	6311.989999999999782	6346.460000000000036	6434.640000000000327	6522.689999999999600	6541.220000000000255	6631.890000000000327	6648.409999999999854	6845.189999999999600	6829.479999999999563	6866.199999999999818	6917.329999999999927	7034.750000000000000	7018.649999999999636	6953.689999999999600	6953.069999999999709	6960.420000000000073	7000.539999999999964	7050.449999999999818	7121.340000000000146	7158.500000000000000	7212.899999999999636	2757099.000000000000000	2800733.000000000000000	2800733.000000000000000	2804222.000000000000000	2804742.000000000000000	2815466.000000000000000	2819174.000000000000000	2821610.000000000000000	2835179.000000000000000	2863448.000000000465661	2911275.000000000000000	2924111.000000000000000
Kellenhusen (Ostsee)	1106	8307053.445	395	1969.839999999999918	1983.079999999999927	1948.019999999999982	1978.079999999999927	2007.230000000000018	1951.210000000000036	1956.170000000000073	1994.599999999999909	2007.740000000000009	2037.000000000000000	2051.880000000000109	2061.440000000000055	2084.449999999999818	2082.530000000000200	2129.360000000000127	2150.920000000000073	2153.099999999999909	2158.349999999999909	2157.010000000000218	2160.530000000000200	2158.690000000000055	2147.719999999999800	2143.010000000000218	2154.210000000000036	2149.190000000000055	2145.179999999999836	2113.840000000000146	2110.900000000000091	2112.539999999999964	2122.800000000000182	2137.159999999999854	2149.619999999999891	2151.389999999999873	2229.909999999999854	763556.000000000000000	767283.000000000000000	771737.999999999883585	782220.000000000000000	783838.000000000116415	785268.000000000000000	791949.000000000000000	791949.000000000000000	805068.000000000000000	812209.000000000000000	813025.999999999883585	813871.000000000000000
[truncated: 10,872 more rows]
[truncated: 260 more columns]
