# Supplementary material for: High‐resolution mapping of 33 years of material stock and population growth in Germany using Earth Observation data
Source: J Ind Ecol. 2022 Oct 25;27(1):110–24. doi: 10.1111/jiec.13343 (PMC13090183; doi:10.1111/jiec.13343)
Supplement: Supplementary file 4 — Supporting Information S4: This supporting information provides underlying data of Figures 4 to 7. It contains material stock quantities for all building and infrastructure types [in t] as well as population for all German municipalities (boundaries of 2018) for every year from 1985 to 2018. This data is provided as a multi‐sheet Excel file. [file 44498_2023_2701009_MOESM4_ESM.xlsx]

## Sheet: CoverSheet
2022 Journal of Industrial Ecology – www.wileyonlinelibrary.com/journal/jie
SUPPORTING INFORMATION FOR:
Schug, F., Frantz, D., Wiedenhofer, D., Haberl, H., Virág, D., van der Linden, S., Hostert, P. (2022). High-resolution mapping of 33 years of material stock and population growth in Germany using Earth Observation data. Journal of Industrial Ecology.
This supporting information provides underlying data of Figures 4 to 7. It contains material stock quantities for all building and infrastructure types [in t] as well as population for all German municipalities (boundaries of 2018) for every year from 1985 to 2018.

## Sheet: LAU_2018
zone	name_lau	EWZ	area	area_km	name_state	state_id	name_district
1	Flensburg	88519	7015.81	7.016	Schleswig-Holstein	1	Flensburg
2	Kiel	247943	10597.1	10.597	Schleswig-Holstein	1	Kiel
3	Luebeck	216318	14553.5	14.553	Schleswig-Holstein	1	LÃ¼beck
4	Neumuenster	79335	8452.82	8.453	Schleswig-Holstein	1	NeumÃ¼nster
5	BrunsbÃ¼ttel	12704	7021.18	7.021	Schleswig-Holstein	1	Dithmarschen
6	Heide	21699	5639.75	5.64	Schleswig-Holstein	1	Dithmarschen
7	Averlak	566	3003.74	3.004	Schleswig-Holstein	1	Dithmarschen
8	Brickeln	220	2461.74	2.462	Schleswig-Holstein	1	Dithmarschen
9	Buchholz	1010	3818.58	3.819	Schleswig-Holstein	1	Dithmarschen
10	Burg (Dithmarschen)	4141	3368.18	3.368	Schleswig-Holstein	1	Dithmarschen
11	Dingen	621	2608.49	2.608	Schleswig-Holstein	1	Dithmarschen
12	Eddelak	1361	3073.49	3.073	Schleswig-Holstein	1	Dithmarschen
13	Eggstedt	745	3577.45	3.577	Schleswig-Holstein	1	Dithmarschen
14	Frestedt	344	3210.06	3.21	Schleswig-Holstein	1	Dithmarschen
15	GroÃŸenrade	470	3208.27	3.208	Schleswig-Holstein	1	Dithmarschen
16	Hochdonn	1101	2338.03	2.338	Schleswig-Holstein	1	Dithmarschen
17	Kuden	607	3372.92	3.373	Schleswig-Holstein	1	Dithmarschen
18	Quickborn	192	2642.86	2.643	Schleswig-Holstein	1	Dithmarschen
19	Sankt Michaelisdonn	3417	4801.59	4.802	Schleswig-Holstein	1	Dithmarschen
20	SÃ¼derhastedt	808	3951.94	3.952	Schleswig-Holstein	1	Dithmarschen
21	Diekhusen-Fahrstedt	712	2743.24	2.743	Schleswig-Holstein	1	Dithmarschen
22	Friedrichskoog	2570	7948.6	7.949	Schleswig-Holstein	1	Dithmarschen
23	Helse	836	3435.9	3.436	Schleswig-Holstein	1	Dithmarschen
24	Kaiser-Wilhelm-Koog	359	3753.31	3.753	Schleswig-Holstein	1	Dithmarschen
25	Kronprinzenkoog	811	5299.75	5.3	Schleswig-Holstein	1	Dithmarschen
26	Marne	5832	2197.01	2.197	Schleswig-Holstein	1	Dithmarschen
27	Marnerdeich	404	1141.88	1.142	Schleswig-Holstein	1	Dithmarschen
28	Neufeld	574	3238.99	3.239	Schleswig-Holstein	1	Dithmarschen
29	Neufelderkoog	122	3240.88	3.241	Schleswig-Holstein	1	Dithmarschen
30	Ramhusen	159	2188.83	2.189	Schleswig-Holstein	1	Dithmarschen
31	Schmedeswurth	183	2427.72	2.428	Schleswig-Holstein	1	Dithmarschen
32	Trennewurth	244	2841.11	2.841	Schleswig-Holstein	1	Dithmarschen
33	Volsemenhusen	355	4090.51	4.091	Schleswig-Holstein	1	Dithmarschen
34	Barkenholm	160	2249.05	2.249	Schleswig-Holstein	1	Dithmarschen
35	BergewÃ¶hrden	33	1630.34	1.63	Schleswig-Holstein	1	Dithmarschen
36	Dellstedt	741	4676.29	4.676	Schleswig-Holstein	1	Dithmarschen
37	Delve	696	3991.48	3.991	Schleswig-Holstein	1	Dithmarschen
38	DÃ¶rpling	602	2819.14	2.819	Schleswig-Holstein	1	Dithmarschen
39	Fedderingen	286	3126.73	3.127	Schleswig-Holstein	1	Dithmarschen
40	Gaushorn	170	2567.86	2.568	Schleswig-Holstein	1	Dithmarschen
41	GlÃ¼sing	110	2176.03	2.176	Schleswig-Holstein	1	Dithmarschen
42	Groven	86	2812.49	2.812	Schleswig-Holstein	1	Dithmarschen
43	Hemme	493	4096.14	4.096	Schleswig-Holstein	1	Dithmarschen
44	Hennstedt	1940	4680.09	4.68	Schleswig-Holstein	1	Dithmarschen
45	HÃ¶vede	61	1711.29	1.711	Schleswig-Holstein	1	Dithmarschen
46	Hollingstedt	293	3097.22	3.097	Schleswig-Holstein	1	Dithmarschen
47	Karolinenkoog	149	4194.51	4.195	Schleswig-Holstein	1	Dithmarschen
48	Kleve	418	3582.38	3.582	Schleswig-Holstein	1	Dithmarschen
49	Krempel	595	2211.44	2.211	Schleswig-Holstein	1	Dithmarschen
50	Lehe	1093	4324.06	4.324	Schleswig-Holstein	1	Dithmarschen
51	Linden	867	3409.97	3.41	Schleswig-Holstein	1	Dithmarschen
52	Lunden	1674	2131.09	2.131	Schleswig-Holstein	1	Dithmarschen
53	Norderheistedt	140	2114.27	2.114	Schleswig-Holstein	1	Dithmarschen
54	Pahlen	1152	3269.13	3.269	Schleswig-Holstein	1	Dithmarschen
55	Rehm-Flehde-Bargen	511	3824.31	3.824	Schleswig-Holstein	1	Dithmarschen
56	Sankt Annen	322	3878.7	3.879	Schleswig-Holstein	1	Dithmarschen
57	Schalkholz	587	3542.56	3.543	Schleswig-Holstein	1	Dithmarschen
58	Schlichting	240	3530.88	3.531	Schleswig-Holstein	1	Dithmarschen
59	Tellingstedt	2599	4591.39	4.591	Schleswig-Holstein	1	Dithmarschen
60	Tielenhemme	166	3558.42	3.558	Schleswig-Holstein	1	Dithmarschen
61	Wallen	34	1385.53	1.386	Schleswig-Holstein	1	Dithmarschen
62	WelmbÃ¼ttel	432	2752.11	2.752	Schleswig-Holstein	1	Dithmarschen
63	Westerborstel	100	2036.19	2.036	Schleswig-Holstein	1	Dithmarschen
64	Wiemerstedt	152	2232.15	2.232	Schleswig-Holstein	1	Dithmarschen
65	Wrohm	691	3388.7	3.389	Schleswig-Holstein	1	Dithmarschen
66	SÃ¼derdorf	352	4011.08	4.011	Schleswig-Holstein	1	Dithmarschen
67	SÃ¼derheistedt	554	2895.95	2.896	Schleswig-Holstein	1	Dithmarschen
68	Hemmingstedt	2863	4022.38	4.022	Schleswig-Holstein	1	Dithmarschen
69	Lieth	382	2110.64	2.111	Schleswig-Holstein	1	Dithmarschen
70	Lohe-Rickelshof	2075	2289.79	2.29	Schleswig-Holstein	1	Dithmarschen
71	Neuenkirchen	963	4985.56	4.986	Schleswig-Holstein	1	Dithmarschen
72	NorderwÃ¶hrden	267	4294.03	4.294	Schleswig-Holstein	1	Dithmarschen
73	Nordhastedt	2876	5143.69	5.144	Schleswig-Holstein	1	Dithmarschen
74	Ostrohe	951	2576.84	2.577	Schleswig-Holstein	1	Dithmarschen
75	Stelle-Wittenwurth	421	3270.87	3.271	Schleswig-Holstein	1	Dithmarschen
76	WÃ¶hrden	1247	4687.62	4.688	Schleswig-Holstein	1	Dithmarschen
77	Weddingstedt	2326	4240.96	4.241	Schleswig-Holstein	1	Dithmarschen
78	Wesseln	1439	1955.75	1.956	Schleswig-Holstein	1	Dithmarschen
79	Albersdorf	3717	4097.06	4.097	Schleswig-Holstein	1	Dithmarschen
80	Arkebek	198	2654.9	2.655	Schleswig-Holstein	1	Dithmarschen
81	Bargenstedt	939	3473.43	3.473	Schleswig-Holstein	1	Dithmarschen
82	Barlt	763	4791.9	4.792	Schleswig-Holstein	1	Dithmarschen
83	Bunsoh	782	3428.93	3.429	Schleswig-Holstein	1	Dithmarschen
84	Busenwurth	316	3169.34	3.169	Schleswig-Holstein	1	Dithmarschen
85	ElpersbÃ¼ttel	865	5495.83	5.496	Schleswig-Holstein	1	Dithmarschen
86	EpenwÃ¶hrden	786	3655.96	3.656	Schleswig-Holstein	1	Dithmarschen
87	Gudendorf	376	2466.34	2.466	Schleswig-Holstein	1	Dithmarschen
88	Immenstedt	102	1776.51	1.777	Schleswig-Holstein	1	Dithmarschen
89	Krumstedt	510	4005.05	4.005	Schleswig-Holstein	1	Dithmarschen
90	Meldorf	7214	4656.67	4.657	Schleswig-Holstein	1	Dithmarschen
91	Nindorf	1145	2956.65	2.957	Schleswig-Holstein	1	Dithmarschen
92	Odderade	317	3345.72	3.346	Schleswig-Holstein	1	Dithmarschen
93	OffenbÃ¼ttel	267	3736.89	3.737	Schleswig-Holstein	1	Dithmarschen
94	Osterrade	417	4142.7	4.143	Schleswig-Holstein	1	Dithmarschen
95	SarzbÃ¼ttel	695	3645.84	3.646	Schleswig-Holstein	1	Dithmarschen
96	Schafstedt	1254	4263.59	4.264	Schleswig-Holstein	1	Dithmarschen
97	Schrum	69	2239.16	2.239	Schleswig-Holstein	1	Dithmarschen
98	WennbÃ¼ttel	92	2120.43	2.12	Schleswig-Holstein	1	Dithmarschen
99	Windbergen	790	4171.53	4.172	Schleswig-Holstein	1	Dithmarschen
100	Wolmersdorf	330	2457.53	2.458	Schleswig-Holstein	1	Dithmarschen
101	Nordermeldorf	586	5857.77	5.858	Schleswig-Holstein	1	Dithmarschen
102	TensbÃ¼ttel-RÃ¶st	674	4433.4	4.433	Schleswig-Holstein	1	Dithmarschen
103	BÃ¼sum	4867	2876.22	2.876	Schleswig-Holstein	1	Dithmarschen
104	BÃ¼sumer Deichhausen	361	1693.04	1.693	Schleswig-Holstein	1	Dithmarschen
105	Friedrichsgabekoog	54	2972.22	2.972	Schleswig-Holstein	1	Dithmarschen
106	Hedwigenkoog	216	4111.56	4.112	Schleswig-Holstein	1	Dithmarschen
107	Hellschen-Heringsand-Unterschaar	170	2705.24	2.705	Schleswig-Holstein	1	Dithmarschen
108	Hillgroven	65	1919.9	1.92	Schleswig-Holstein	1	Dithmarschen
109	Norddeich	411	2643.54	2.644	Schleswig-Holstein	1	Dithmarschen
110	Oesterdeichstrich	269	2164.29	2.164	Schleswig-Holstein	1	Dithmarschen
111	ReinsbÃ¼ttel	429	2614.3	2.614	Schleswig-Holstein	1	Dithmarschen
112	SchÃ¼lp	403	3067.06	3.067	Schleswig-Holstein	1	Dithmarschen
113	StrÃ¼bbel	86	2091.96	2.092	Schleswig-Holstein	1	Dithmarschen
114	SÃ¼derdeich	474	2566.2	2.566	Schleswig-Holstein	1	Dithmarschen
115	Warwerort	236	2144.44	2.144	Schleswig-Holstein	1	Dithmarschen
116	Wesselburen	3336	2269.43	2.269	Schleswig-Holstein	1	Dithmarschen
117	Wesselburener Deichhausen	107	2257.86	2.258	Schleswig-Holstein	1	Dithmarschen
118	Wesselburenerkoog	164	4735.03	4.735	Schleswig-Holstein	1	Dithmarschen
119	Westerdeichstrich	866	2716.68	2.717	Schleswig-Holstein	1	Dithmarschen
120	Oesterwurth	253	3747.76	3.748	Schleswig-Holstein	1	Dithmarschen
121	Geesthacht	30407	5752.99	5.753	Schleswig-Holstein	1	Herzogtum Lauenburg
122	Lauenburg/Elbe	11485	3070.91	3.071	Schleswig-Holstein	1	Herzogtum Lauenburg
123	MÃ¶lln	18928	5007.93	5.008	Schleswig-Holstein	1	Herzogtum Lauenburg
124	Ratzeburg	14595	5512.23	5.512	Schleswig-Holstein	1	Herzogtum Lauenburg
125	Schwarzenbek	16374	3396.39	3.396	Schleswig-Holstein	1	Herzogtum Lauenburg
126	Wentorf bei Hamburg	12930	2622.89	2.623	Schleswig-Holstein	1	Herzogtum Lauenburg
127	Behlendorf	391	3194.07	3.194	Schleswig-Holstein	1	Herzogtum Lauenburg
128	Berkenthin	2102	3192.15	3.192	Schleswig-Holstein	1	Herzogtum Lauenburg
129	Bliestorf	642	3222.82	3.223	Schleswig-Holstein	1	Herzogtum Lauenburg
130	DÃ¼chelsdorf	166	1725.21	1.725	Schleswig-Holstein	1	Herzogtum Lauenburg
131	GÃ¶ldenitz	234	2287.1	2.287	Schleswig-Holstein	1	Herzogtum Lauenburg
132	Kastorf	1112	2634.78	2.635	Schleswig-Holstein	1	Herzogtum Lauenburg
133	Klempau	623	3171.12	3.171	Schleswig-Holstein	1	Herzogtum Lauenburg
134	Krummesse	1756	1794.37	1.794	Schleswig-Holstein	1	LÃ¼beck
135	Niendorf bei Berkenthin	190	2004.32	2.004	Schleswig-Holstein	1	Herzogtum Lauenburg
136	Rondeshagen	814	3087.67	3.088	Schleswig-Holstein	1	Herzogtum Lauenburg
137	Sierksrade	408	2002.26	2.002	Schleswig-Holstein	1	Herzogtum Lauenburg
138	Alt MÃ¶lln	893	2561.09	2.561	Schleswig-Holstein	1	Herzogtum Lauenburg
139	BÃ¤lau	230	2547.55	2.548	Schleswig-Holstein	1	Herzogtum Lauenburg
140	Borstorf	299	2945.36	2.945	Schleswig-Holstein	1	Herzogtum Lauenburg
141	Breitenfelde	1938	3550.7	3.551	Schleswig-Holstein	1	Herzogtum Lauenburg
142	Grambek	474	3540.25	3.54	Schleswig-Holstein	1	Herzogtum Lauenburg
143	Hornbek	190	2409.74	2.41	Schleswig-Holstein	1	Herzogtum Lauenburg
144	Lehmrade	521	3366.7	3.367	Schleswig-Holstein	1	Herzogtum Lauenburg
145	Niendorf/Stecknitz	661	2893.17	2.893	Schleswig-Holstein	1	Herzogtum Lauenburg
146	Schretstaken	515	2910.9	2.911	Schleswig-Holstein	1	Herzogtum Lauenburg
147	Talkau	522	2148.32	2.148	Schleswig-Holstein	1	Herzogtum Lauenburg
148	Woltersdorf	284	2805.01	2.805	Schleswig-Holstein	1	Herzogtum Lauenburg
149	Besenthal	88	3558.02	3.558	Schleswig-Holstein	1	Herzogtum Lauenburg
150	BrÃ¶then	304	3265.68	3.266	Schleswig-Holstein	1	Herzogtum Lauenburg
151	BÃ¼chen	5856	4114.7	4.115	Schleswig-Holstein	1	Herzogtum Lauenburg
152	Fitzen	361	3007.51	3.008	Schleswig-Holstein	1	Herzogtum Lauenburg
153	GÃ¶ttin	67	2281.01	2.281	Schleswig-Holstein	1	Herzogtum Lauenburg
154	Gudow	1604	6496.29	6.496	Schleswig-Holstein	1	Herzogtum Lauenburg
155	GÃ¼ster	1278	2795.53	2.796	Schleswig-Holstein	1	Herzogtum Lauenburg
156	Klein Pampau	625	2045.67	2.046	Schleswig-Holstein	1	Herzogtum Lauenburg
157	Langenlehsten	151	4850.23	4.85	Schleswig-Holstein	1	Herzogtum Lauenburg
158	MÃ¼ssen	1125	3382.23	3.382	Schleswig-Holstein	1	Herzogtum Lauenburg
159	Roseburg	543	4021.91	4.022	Schleswig-Holstein	1	Herzogtum Lauenburg
160	Schulendorf	467	3359.35	3.359	Schleswig-Holstein	1	Herzogtum Lauenburg
161	Siebeneichen	256	2169.88	2.17	Schleswig-Holstein	1	Herzogtum Lauenburg
162	Tramm	355	2623.65	2.624	Schleswig-Holstein	1	Herzogtum Lauenburg
163	Witzeeze	869	3242.01	3.242	Schleswig-Holstein	1	Herzogtum Lauenburg
164	AumÃ¼hle	3203	1878.34	1.878	Schleswig-Holstein	1	Herzogtum Lauenburg
165	BÃ¶rnsen	4750	2883.91	2.884	Schleswig-Holstein	1	Herzogtum Lauenburg
166	Dassendorf	3347	2818.73	2.819	Schleswig-Holstein	1	Herzogtum Lauenburg
167	Escheburg	3406	2957.73	2.958	Schleswig-Holstein	1	Herzogtum Lauenburg
168	Hamwarde	863	2567.69	2.568	Schleswig-Holstein	1	Herzogtum Lauenburg
169	Hohenhorn	531	2632.09	2.632	Schleswig-Holstein	1	Herzogtum Lauenburg
170	KrÃ¶ppelshagen-Fahrendorf	1308	2915.15	2.915	Schleswig-Holstein	1	Herzogtum Lauenburg
171	Wiershop	195	2272.64	2.273	Schleswig-Holstein	1	Herzogtum Lauenburg
172	Wohltorf	2421	2454.78	2.455	Schleswig-Holstein	1	Herzogtum Lauenburg
173	Worth	178	2466.6	2.467	Schleswig-Holstein	1	Herzogtum Lauenburg
174	Basedow	653	2742.04	2.742	Schleswig-Holstein	1	Herzogtum Lauenburg
175	Buchhorst	154	2315.21	2.315	Schleswig-Holstein	1	Herzogtum Lauenburg
176	Dalldorf	344	2467.61	2.468	Schleswig-Holstein	1	Herzogtum Lauenburg
177	Juliusburg	180	2443.88	2.444	Schleswig-Holstein	1	Herzogtum Lauenburg
178	KrÃ¼zen	383	2851.29	2.851	Schleswig-Holstein	1	Herzogtum Lauenburg
179	Krukow	150	2869.21	2.869	Schleswig-Holstein	1	Herzogtum Lauenburg
180	Lanze	292	3002.79	3.003	Schleswig-Holstein	1	Herzogtum Lauenburg
181	LÃ¼tau	714	3358.15	3.358	Schleswig-Holstein	1	Herzogtum Lauenburg
182	Schnakenbek	841	3585.23	3.585	Schleswig-Holstein	1	Herzogtum Lauenburg
183	Wangelau	226	2555.76	2.556	Schleswig-Holstein	1	Herzogtum Lauenburg
184	Albsfelde	74	2048.06	2.048	Schleswig-Holstein	1	Herzogtum Lauenburg
185	BÃ¤k	900	2032.03	2.032	Schleswig-Holstein	1	Herzogtum Lauenburg
186	Brunsmark	159	2071.92	2.072	Schleswig-Holstein	1	Herzogtum Lauenburg
187	Buchholz	239	1694.04	1.694	Schleswig-Holstein	1	Herzogtum Lauenburg
188	Einhaus	402	1607.99	1.608	Schleswig-Holstein	1	Herzogtum Lauenburg
189	Fredeburg	38	3180.74	3.181	Schleswig-Holstein	1	Herzogtum Lauenburg
190	Giesensdorf	147	1615.9	1.616	Schleswig-Holstein	1	Herzogtum Lauenburg
191	GroÃŸ Disnack	84	2432.01	2.432	Schleswig-Holstein	1	Herzogtum Lauenburg
192	GroÃŸ GrÃ¶nau	3721	2236.15	2.236	Schleswig-Holstein	1	Herzogtum Lauenburg
193	GroÃŸ Sarau	1002	4132.19	4.132	Schleswig-Holstein	1	Herzogtum Lauenburg
194	Harmsdorf	318	1829.14	1.829	Schleswig-Holstein	1	Herzogtum Lauenburg
195	Hollenbek	417	2685.57	2.686	Schleswig-Holstein	1	Herzogtum Lauenburg
196	Horst	204	3465.94	3.466	Schleswig-Holstein	1	Herzogtum Lauenburg
197	Kittlitz	256	4219.97	4.22	Schleswig-Holstein	1	Herzogtum Lauenburg
198	Klein Zecher	245	3023.04	3.023	Schleswig-Holstein	1	Herzogtum Lauenburg
199	Kulpin	218	2474.26	2.474	Schleswig-Holstein	1	Herzogtum Lauenburg
200	Mechow	127	2137.38	2.137	Schleswig-Holstein	1	Herzogtum Lauenburg
201	Mustin	729	3458.51	3.459	Schleswig-Holstein	1	Herzogtum Lauenburg
202	Pogeez	479	2126.35	2.126	Schleswig-Holstein	1	Herzogtum Lauenburg
203	RÃ¶mnitz	61	2310.94	2.311	Schleswig-Holstein	1	Herzogtum Lauenburg
204	Salem	607	4991.86	4.992	Schleswig-Holstein	1	Herzogtum Lauenburg
205	Schmilau	547	3414.47	3.414	Schleswig-Holstein	1	Herzogtum Lauenburg
206	Seedorf	506	5275.68	5.276	Schleswig-Holstein	1	Herzogtum Lauenburg
207	Sterley	926	4635.61	4.636	Schleswig-Holstein	1	Herzogtum Lauenburg
208	Ziethen	1080	3339.08	3.339	Schleswig-Holstein	1	Herzogtum Lauenburg
209	Basthorst	420	3258.68	3.259	Schleswig-Holstein	1	Herzogtum Lauenburg
210	Brunstorf	725	3701.8	3.702	Schleswig-Holstein	1	Herzogtum Lauenburg
211	Dahmker	147	1459.58	1.46	Schleswig-Holstein	1	Herzogtum Lauenburg
212	Elmenhorst	852	3623.06	3.623	Schleswig-Holstein	1	Herzogtum Lauenburg
213	Fuhlenhagen	386	2389.15	2.389	Schleswig-Holstein	1	Herzogtum Lauenburg
214	Grabau	351	2001.87	2.002	Schleswig-Holstein	1	Herzogtum Lauenburg
215	GroÃŸ Pampau	152	2085.07	2.085	Schleswig-Holstein	1	Herzogtum Lauenburg
216	Grove	234	2307.24	2.307	Schleswig-Holstein	1	Herzogtum Lauenburg
217	GÃ¼lzow	1295	4110.05	4.11	Schleswig-Holstein	1	Herzogtum Lauenburg
218	Hamfelde	490	1858.51	1.859	Schleswig-Holstein	1	Herzogtum Lauenburg
219	Havekost	178	2448.63	2.449	Schleswig-Holstein	1	Herzogtum Lauenburg
220	Kankelau	211	2081.68	2.082	Schleswig-Holstein	1	Herzogtum Lauenburg
221	Kasseburg	584	2814.45	2.814	Schleswig-Holstein	1	Herzogtum Lauenburg
222	KÃ¶thel	268	1235.41	1.235	Schleswig-Holstein	1	Herzogtum Lauenburg
223	Kollow	586	2873.82	2.874	Schleswig-Holstein	1	Herzogtum Lauenburg
224	KuddewÃ¶rde	1377	2706.03	2.706	Schleswig-Holstein	1	Herzogtum Lauenburg
225	MÃ¶hnsen	561	2756.14	2.756	Schleswig-Holstein	1	Herzogtum Lauenburg
226	MÃ¼hlenrade	172	1961.38	1.961	Schleswig-Holstein	1	Herzogtum Lauenburg
227	Sahms	381	2422.96	2.423	Schleswig-Holstein	1	Herzogtum Lauenburg
228	Duvensee	563	3521.24	3.521	Schleswig-Holstein	1	Herzogtum Lauenburg
229	Grinau	298	1645.83	1.646	Schleswig-Holstein	1	Herzogtum Lauenburg
230	GroÃŸ Boden	202	1644.09	1.644	Schleswig-Holstein	1	Herzogtum Lauenburg
231	GroÃŸ Schenkenberg	552	2552.66	2.553	Schleswig-Holstein	1	Herzogtum Lauenburg
232	Klinkrade	608	2724.68	2.725	Schleswig-Holstein	1	Herzogtum Lauenburg
233	Koberg	774	3435.97	3.436	Schleswig-Holstein	1	Herzogtum Lauenburg
234	KÃ¼hsen	372	2700.82	2.701	Schleswig-Holstein	1	Herzogtum Lauenburg
235	Labenz	840	2403.94	2.404	Schleswig-Holstein	1	Herzogtum Lauenburg
236	Lankau	466	4364.42	4.364	Schleswig-Holstein	1	Herzogtum Lauenburg
237	Linau	1244	3114.96	3.115	Schleswig-Holstein	1	Herzogtum Lauenburg
238	LÃ¼chow	287	2129.96	2.13	Schleswig-Holstein	1	Herzogtum Lauenburg
239	Nusse	1091	2485.41	2.485	Schleswig-Holstein	1	Herzogtum Lauenburg
240	Panten	638	3716.25	3.716	Schleswig-Holstein	1	Herzogtum Lauenburg
241	Poggensee	367	2336.77	2.337	Schleswig-Holstein	1	Herzogtum Lauenburg
242	Ritzerau	313	3329.92	3.33	Schleswig-Holstein	1	Herzogtum Lauenburg
243	Sandesneben	1813	2478.94	2.479	Schleswig-Holstein	1	Herzogtum Lauenburg
244	Schiphorst	644	2853.82	2.854	Schleswig-Holstein	1	Herzogtum Lauenburg
245	SchÃ¶nberg	1360	3828.47	3.828	Schleswig-Holstein	1	Herzogtum Lauenburg
246	SchÃ¼rensÃ¶hlen	154	1658.68	1.659	Schleswig-Holstein	1	Herzogtum Lauenburg
247	SiebenbÃ¤umen	627	2972.02	2.972	Schleswig-Holstein	1	Herzogtum Lauenburg
248	Sirksfelde	323	2963.68	2.964	Schleswig-Holstein	1	Herzogtum Lauenburg
249	Steinhorst	582	4039.36	4.039	Schleswig-Holstein	1	Herzogtum Lauenburg
250	Stubben	381	2308.44	2.308	Schleswig-Holstein	1	Herzogtum Lauenburg
251	Walksfelde	228	1872.06	1.872	Schleswig-Holstein	1	Herzogtum Lauenburg
252	Wentorf (Amt Sandesneben)	719	2240.47	2.24	Schleswig-Holstein	1	Herzogtum Lauenburg
253	Sachsenwald (Forstgutsbez.)	0	7642.72	7.643	Schleswig-Holstein	1	Herzogtum Lauenburg
254	Friedrichstadt	2564	2044.77	2.045	Schleswig-Holstein	1	Nordfriesland
255	Husum	23274	5092.39	5.092	Schleswig-Holstein	1	Nordfriesland
256	ReuÃŸenkÃ¶ge	316	6710.35	6.71	Schleswig-Holstein	1	Nordfriesland
257	TÃ¶nning	4986	6694.64	6.695	Schleswig-Holstein	1	Nordfriesland
258	Sylt	13638	7728.38	7.728	Schleswig-Holstein	1	Nordfriesland
259	Kirchspiel Garding	319	3872.84	3.873	Schleswig-Holstein	1	Nordfriesland
260	Garding	2719	1716.73	1.717	Schleswig-Holstein	1	Nordfriesland
261	Grothusenkoog	21	1827.26	1.827	Schleswig-Holstein	1	Nordfriesland
262	Katharinenheerd	181	2882.85	2.883	Schleswig-Holstein	1	Nordfriesland
263	KotzenbÃ¼ll	209	2774.46	2.774	Schleswig-Holstein	1	Nordfriesland
264	Norderfriedrichskoog	53	2311.88	2.312	Schleswig-Holstein	1	Nordfriesland
265	Oldenswort	1261	6769.39	6.769	Schleswig-Holstein	1	Nordfriesland
266	Osterhever	225	4145.68	4.146	Schleswig-Holstein	1	Nordfriesland
267	PoppenbÃ¼ll	222	3957.02	3.957	Schleswig-Holstein	1	Nordfriesland
268	Sankt Peter-Ording	3960	4977.71	4.978	Schleswig-Holstein	1	Nordfriesland
269	Tating	998	5431.09	5.431	Schleswig-Holstein	1	Nordfriesland
270	TetenbÃ¼ll	619	6046.31	6.046	Schleswig-Holstein	1	Nordfriesland
271	TÃ¼mlauer Koog	107	2429.63	2.43	Schleswig-Holstein	1	Nordfriesland
272	Vollerwiek	211	2147.27	2.147	Schleswig-Holstein	1	Nordfriesland
273	Welt	217	2825.62	2.826	Schleswig-Holstein	1	Nordfriesland
274	Westerhever	98	3291.03	3.291	Schleswig-Holstein	1	Nordfriesland
275	HÃ¶rnum (Sylt)	916	2386.57	2.387	Schleswig-Holstein	1	Nordfriesland
276	Kampen (Sylt)	463	2905.02	2.905	Schleswig-Holstein	1	Nordfriesland
277	List auf Sylt	1484	4433.3	4.433	Schleswig-Holstein	1	Nordfriesland
278	Wenningstedt-Braderup (Sylt)	1442	2478.05	2.478	Schleswig-Holstein	1	Nordfriesland
279	AhrenviÃ¶l	521	3187.66	3.188	Schleswig-Holstein	1	Nordfriesland
280	AhrenviÃ¶lfeld	228	2698.34	2.698	Schleswig-Holstein	1	Nordfriesland
281	Behrendorf	556	3903.79	3.904	Schleswig-Holstein	1	Nordfriesland
282	Bondelum	170	3025.91	3.026	Schleswig-Holstein	1	Nordfriesland
283	Haselund	857	3583	3.583	Schleswig-Holstein	1	Nordfriesland
284	Immenstedt	633	3821.72	3.822	Schleswig-Holstein	1	Nordfriesland
285	LÃ¶wenstedt	646	4420.6	4.421	Schleswig-Holstein	1	Nordfriesland
286	Norstedt	401	3708.3	3.708	Schleswig-Holstein	1	Nordfriesland
287	Oster-Ohrstedt	605	3331.38	3.331	Schleswig-Holstein	1	Nordfriesland
288	Schwesing	950	3941.96	3.942	Schleswig-Holstein	1	Nordfriesland
289	Sollwitt	274	3311.88	3.312	Schleswig-Holstein	1	Nordfriesland
290	ViÃ¶l	2244	4351.9	4.352	Schleswig-Holstein	1	Nordfriesland
291	Wester-Ohrstedt	1036	4314.93	4.315	Schleswig-Holstein	1	Nordfriesland
292	GrÃ¶de	9	1499.21	1.499	Schleswig-Holstein	1	Nordfriesland
293	Hallig Hooge	98	2494.07	2.494	Schleswig-Holstein	1	Nordfriesland
294	LangeneÃŸ	140	3367.71	3.368	Schleswig-Holstein	1	Nordfriesland
295	Pellworm	1137	6295.44	6.295	Schleswig-Holstein	1	Nordfriesland
296	Alkersum	392	2986.27	2.986	Schleswig-Holstein	1	Nordfriesland
297	Borgsum	350	2333.29	2.333	Schleswig-Holstein	1	Nordfriesland
298	Dunsum	72	1663.15	1.663	Schleswig-Holstein	1	Nordfriesland
299	Midlum	443	2905.39	2.905	Schleswig-Holstein	1	Nordfriesland
300	Nebel	935	3838.33	3.838	Schleswig-Holstein	1	Nordfriesland
301	Nieblum	582	2843.84	2.844	Schleswig-Holstein	1	Nordfriesland
302	Norddorf auf Amrum	566	2808.32	2.808	Schleswig-Holstein	1	Nordfriesland
303	Oevenum	439	3354.37	3.354	Schleswig-Holstein	1	Nordfriesland
304	Oldsum	507	3658.03	3.658	Schleswig-Holstein	1	Nordfriesland
305	SÃ¼derende	182	1629.96	1.63	Schleswig-Holstein	1	Nordfriesland
306	Utersum	407	2325.59	2.326	Schleswig-Holstein	1	Nordfriesland
307	Witsum	49	1268.13	1.268	Schleswig-Holstein	1	Nordfriesland
308	WittdÃ¼n auf Amrum	813	2609.46	2.609	Schleswig-Holstein	1	Nordfriesland
309	Wrixum	643	2754.47	2.754	Schleswig-Holstein	1	Nordfriesland
310	Wyk auf FÃ¶hr	4174	2881.04	2.881	Schleswig-Holstein	1	Nordfriesland
311	Achtrup	1487	5451.73	5.452	Schleswig-Holstein	1	Nordfriesland
312	Aventoft	463	3792.77	3.793	Schleswig-Holstein	1	Nordfriesland
313	BosbÃ¼ll	222	2528.91	2.529	Schleswig-Holstein	1	Nordfriesland
314	Braderup	663	3637.41	3.637	Schleswig-Holstein	1	Nordfriesland
315	Bramstedtlund	210	3713.87	3.714	Schleswig-Holstein	1	Nordfriesland
316	DagebÃ¼ll	881	6087.47	6.087	Schleswig-Holstein	1	Nordfriesland
317	EllhÃ¶ft	100	2809.1	2.809	Schleswig-Holstein	1	Nordfriesland
318	Friedrich-Wilhelm-LÃ¼bke-Koog	176	3695.22	3.695	Schleswig-Holstein	1	Nordfriesland
319	Holm	80	2018.88	2.019	Schleswig-Holstein	1	Nordfriesland
320	Humptrup	725	4123.58	4.124	Schleswig-Holstein	1	Nordfriesland
321	Karlum	215	3837.4	3.837	Schleswig-Holstein	1	Nordfriesland
322	KlanxbÃ¼ll	995	3374.39	3.374	Schleswig-Holstein	1	Nordfriesland
323	KlixbÃ¼ll	968	4163.36	4.163	Schleswig-Holstein	1	Nordfriesland
324	Ladelund	1370	4915.42	4.915	Schleswig-Holstein	1	Nordfriesland
325	Leck	7785	5442.02	5.442	Schleswig-Holstein	1	Nordfriesland
326	Lexgaard	48	2283.13	2.283	Schleswig-Holstein	1	Nordfriesland
327	Neukirchen	1142	5624.09	5.624	Schleswig-Holstein	1	Nordfriesland
328	NiebÃ¼ll	10006	5612.72	5.613	Schleswig-Holstein	1	Nordfriesland
329	Risum-Lindholm	3776	6047.73	6.048	Schleswig-Holstein	1	Nordfriesland
330	RodenÃ¤s	404	4436.92	4.437	Schleswig-Holstein	1	Nordfriesland
331	SprakebÃ¼ll	250	3391.29	3.391	Schleswig-Holstein	1	Nordfriesland
332	Stadum	984	4445.27	4.445	Schleswig-Holstein	1	Nordfriesland
333	Stedesand	882	3878.85	3.879	Schleswig-Holstein	1	Nordfriesland
334	SÃ¼derlÃ¼gum	2356	5147.64	5.148	Schleswig-Holstein	1	Nordfriesland
335	Tinningstedt	259	2956.57	2.957	Schleswig-Holstein	1	Nordfriesland
336	Uphusum	376	2662.35	2.662	Schleswig-Holstein	1	Nordfriesland
337	Westre	359	4364.67	4.365	Schleswig-Holstein	1	Nordfriesland
338	GalmsbÃ¼ll	599	6753.1	6.753	Schleswig-Holstein	1	Nordfriesland
339	EmmelsbÃ¼ll-HorsbÃ¼ll	876	6008.29	6.008	Schleswig-Holstein	1	Nordfriesland
340	Enge-Sande	1090	4996.42	4.996	Schleswig-Holstein	1	Nordfriesland
341	Arlewatt	333	2378.87	2.379	Schleswig-Holstein	1	Nordfriesland
342	Drage	654	4024.96	4.025	Schleswig-Holstein	1	Nordfriesland
343	Elisabeth-Sophien-Koog	43	2187.07	2.187	Schleswig-Holstein	1	Nordfriesland
344	Fresendelf	94	1630.49	1.63	Schleswig-Holstein	1	Nordfriesland
345	Hattstedt	2568	2639.64	2.64	Schleswig-Holstein	1	Nordfriesland
346	Hattstedtermarsch	269	5963.16	5.963	Schleswig-Holstein	1	Nordfriesland
347	Horstedt	776	3415.94	3.416	Schleswig-Holstein	1	Nordfriesland
348	Hude	169	1875.08	1.875	Schleswig-Holstein	1	Nordfriesland
349	KoldenbÃ¼ttel	907	5042.51	5.043	Schleswig-Holstein	1	Nordfriesland
350	Mildstedt	3801	2955.84	2.956	Schleswig-Holstein	1	Nordfriesland
351	Nordstrand	2275	7499.93	7.5	Schleswig-Holstein	1	Nordfriesland
352	Oldersbek	730	3281.59	3.282	Schleswig-Holstein	1	Nordfriesland
353	Olderup	444	3166.16	3.166	Schleswig-Holstein	1	Nordfriesland
354	Ostenfeld (Husum)	1544	5250.01	5.25	Schleswig-Holstein	1	Nordfriesland
355	Ramstedt	422	2315.76	2.316	Schleswig-Holstein	1	Nordfriesland
356	Rantrum	1859	3683.39	3.683	Schleswig-Holstein	1	Nordfriesland
357	Schwabstedt	1320	4450.7	4.451	Schleswig-Holstein	1	Nordfriesland
358	Seeth	767	3718.07	3.718	Schleswig-Holstein	1	Nordfriesland
359	Simonsberg	823	4172.36	4.172	Schleswig-Holstein	1	Nordfriesland
360	SÃ¼derhÃ¶ft	22	1621.62	1.622	Schleswig-Holstein	1	Nordfriesland
361	SÃ¼dermarsch	144	5528.49	5.528	Schleswig-Holstein	1	Nordfriesland
362	UelvesbÃ¼ll	297	3234.83	3.235	Schleswig-Holstein	1	Nordfriesland
363	Winnert	718	4335.14	4.335	Schleswig-Holstein	1	Nordfriesland
364	Wisch	105	1727.74	1.728	Schleswig-Holstein	1	Nordfriesland
365	Wittbek	770	4478.07	4.478	Schleswig-Holstein	1	Nordfriesland
366	Witzwort	1046	5316.15	5.316	Schleswig-Holstein	1	Nordfriesland
367	WobbenbÃ¼ll	439	1339.42	1.339	Schleswig-Holstein	1	Nordfriesland
368	AhrenshÃ¶ft	516	2942.7	2.943	Schleswig-Holstein	1	Nordfriesland
369	Almdorf	543	2404.67	2.405	Schleswig-Holstein	1	Nordfriesland
370	Bargum	625	4202.85	4.203	Schleswig-Holstein	1	Nordfriesland
371	Bohmstedt	753	3631.77	3.632	Schleswig-Holstein	1	Nordfriesland
372	Bordelum	1976	5907.93	5.908	Schleswig-Holstein	1	Nordfriesland
373	Bredstedt	5436	3129.56	3.13	Schleswig-Holstein	1	Nordfriesland
374	Breklum	2362	3180.18	3.18	Schleswig-Holstein	1	Nordfriesland
375	Drelsdorf	1266	4197.93	4.198	Schleswig-Holstein	1	Nordfriesland
376	Goldebek	357	3185.14	3.185	Schleswig-Holstein	1	Nordfriesland
377	Goldelund	398	3471.98	3.472	Schleswig-Holstein	1	Nordfriesland
378	HÃ¶gel	462	4036.99	4.037	Schleswig-Holstein	1	Nordfriesland
379	Joldelund	723	4367.3	4.367	Schleswig-Holstein	1	Nordfriesland
380	Kolkerheide	59	1474.86	1.475	Schleswig-Holstein	1	Nordfriesland
381	Langenhorn	3242	6930.83	6.931	Schleswig-Holstein	1	Nordfriesland
382	LÃ¼tjenholm	315	3273.47	3.273	Schleswig-Holstein	1	Nordfriesland
383	Ockholm	301	4182.11	4.182	Schleswig-Holstein	1	Nordfriesland
384	SÃ¶nnebÃ¼ll	291	2080.64	2.081	Schleswig-Holstein	1	Nordfriesland
385	Struckum	1005	2998.55	2.999	Schleswig-Holstein	1	Nordfriesland
386	Vollstedt	184	2468.32	2.468	Schleswig-Holstein	1	Nordfriesland
387	AhrensbÃ¶k	8281	9768.74	9.769	Schleswig-Holstein	1	Ostholstein
388	Bad Schwartau	19997	4340.26	4.34	Schleswig-Holstein	1	Ostholstein
389	Bosau	3404	8021.35	8.021	Schleswig-Holstein	1	Ostholstein
390	Dahme	1244	3011.19	3.011	Schleswig-Holstein	1	Ostholstein
391	Eutin	16946	6448.31	6.448	Schleswig-Holstein	1	Ostholstein
392	GrÃ¶mitz	7240	7134.21	7.134	Schleswig-Holstein	1	Ostholstein
393	Grube	1022	4551.78	4.552	Schleswig-Holstein	1	Ostholstein
394	Heiligenhafen	9117	4065.12	4.065	Schleswig-Holstein	1	Ostholstein
395	Kellenhusen (Ostsee)	1106	2882.2	2.882	Schleswig-Holstein	1	Ostholstein
396	Malente	10607	8305.21	8.305	Schleswig-Holstein	1	Ostholstein
397	Neustadt in Holstein	15187	4373.13	4.373	Schleswig-Holstein	1	Ostholstein
398	Oldenburg in Holstein	9806	6305.44	6.305	Schleswig-Holstein	1	Ostholstein
399	Ratekau	15285	7729.12	7.729	Schleswig-Holstein	1	Ostholstein
400	Stockelsdorf	17071	7557.79	7.558	Schleswig-Holstein	1	Ostholstein
401	SÃ¼sel	5052	8655.64	8.656	Schleswig-Holstein	1	Ostholstein
402	Timmendorfer Strand	8787	4474.6	4.475	Schleswig-Holstein	1	Ostholstein
403	Scharbeutz	11187	7221.4	7.221	Schleswig-Holstein	1	Ostholstein
404	Fehmarn	12536	13505.9	13.506	Schleswig-Holstein	1	Ostholstein
405	GÃ¶hl	1112	4608.15	4.608	Schleswig-Holstein	1	Ostholstein
406	Gremersdorf	1485	6766.02	6.766	Schleswig-Holstein	1	Ostholstein
407	GroÃŸenbrode	2202	4511.99	4.512	Schleswig-Holstein	1	Ostholstein
408	Heringsdorf	1158	5385.79	5.386	Schleswig-Holstein	1	Ostholstein
409	Neukirchen	1198	5252.81	5.253	Schleswig-Holstein	1	Ostholstein
410	Wangels	2159	8183.71	8.184	Schleswig-Holstein	1	Ostholstein
411	Beschendorf	557	2936	2.936	Schleswig-Holstein	1	Ostholstein
412	Damlos	592	3042.79	3.043	Schleswig-Holstein	1	Ostholstein
413	Harmsdorf	645	4232.92	4.233	Schleswig-Holstein	1	Ostholstein
414	Kabelhorst	449	2415.45	2.415	Schleswig-Holstein	1	Ostholstein
415	Lensahn	5011	5246.24	5.246	Schleswig-Holstein	1	Ostholstein
416	Manhagen	381	3096.42	3.096	Schleswig-Holstein	1	Ostholstein
417	Riepsdorf	892	5082.94	5.083	Schleswig-Holstein	1	Ostholstein
418	Altenkrempe	1106	6049.97	6.05	Schleswig-Holstein	1	Ostholstein
419	Kasseedorf	1474	5829.75	5.83	Schleswig-Holstein	1	Ostholstein
420	Schashagen	2137	6450.9	6.451	Schleswig-Holstein	1	Ostholstein
421	SchÃ¶nwalde am Bungsberg	2533	6258.35	6.258	Schleswig-Holstein	1	Ostholstein
422	Sierksdorf	1618	4432.34	4.432	Schleswig-Holstein	1	Ostholstein
423	Barmstedt	10331	4130.34	4.13	Schleswig-Holstein	1	Pinneberg
424	BÃ¶nningstedt	4545	3465.71	3.466	Schleswig-Holstein	1	Pinneberg
425	Elmshorn	49618	4658.96	4.659	Schleswig-Holstein	1	Pinneberg
426	Halstenbek	17700	3585.63	3.586	Schleswig-Holstein	1	Pinneberg
427	Hasloh	3623	3306.38	3.306	Schleswig-Holstein	1	Pinneberg
428	Helgoland	1246	1342.71	1.343	Schleswig-Holstein	1	Pinneberg
429	Pinneberg	43155	4653.23	4.653	Schleswig-Holstein	1	Pinneberg
430	Quickborn	21056	6565.19	6.565	Schleswig-Holstein	1	Pinneberg
431	Rellingen	14391	3589.07	3.589	Schleswig-Holstein	1	Pinneberg
432	Schenefeld	19141	3166.77	3.167	Schleswig-Holstein	1	Pinneberg
433	Tornesch	13652	4532.12	4.532	Schleswig-Holstein	1	Pinneberg
434	Uetersen	18429	3376.88	3.377	Schleswig-Holstein	1	Pinneberg
435	Wedel	33347	5317.27	5.317	Schleswig-Holstein	1	Pinneberg
436	Klein Nordende	3280	3303.29	3.303	Schleswig-Holstein	1	Pinneberg
437	Klein Offenseth-Sparrieshoop	3024	4109.86	4.11	Schleswig-Holstein	1	Pinneberg
438	KÃ¶lln-Reisiek	3215	2555.41	2.555	Schleswig-Holstein	1	Pinneberg
439	Seester	980	3438.66	3.439	Schleswig-Holstein	1	Pinneberg
440	Raa-Besenbek	555	3555.52	3.556	Schleswig-Holstein	1	Pinneberg
441	SeestermÃ¼he	885	4249.55	4.25	Schleswig-Holstein	1	Pinneberg
442	Seeth-Ekholt	850	2591.24	2.591	Schleswig-Holstein	1	Pinneberg
443	Bokel	592	4001.03	4.001	Schleswig-Holstein	1	Pinneberg
444	Brande-HÃ¶rnerkirchen	1617	3630.07	3.63	Schleswig-Holstein	1	Pinneberg
445	Osterhorn	423	2526.94	2.527	Schleswig-Holstein	1	Pinneberg
446	Westerhorn	1325	3063.37	3.063	Schleswig-Holstein	1	Pinneberg
447	Bevern	585	2833.3	2.833	Schleswig-Holstein	1	Pinneberg
448	Bilsen	805	2494.87	2.495	Schleswig-Holstein	1	Pinneberg
449	Bokholt-Hanredder	1279	2923.68	2.924	Schleswig-Holstein	1	Pinneberg
450	Bullenkuhlen	351	1984.93	1.985	Schleswig-Holstein	1	Pinneberg
451	Ellerhoop	1494	3306.36	3.306	Schleswig-Holstein	1	Pinneberg
452	GroÃŸ Offenseth-Aspern	421	3260.68	3.261	Schleswig-Holstein	1	Pinneberg
453	Heede	731	3936.09	3.936	Schleswig-Holstein	1	Pinneberg
454	Hemdingen	1673	4030.3	4.03	Schleswig-Holstein	1	Pinneberg
455	Langeln	601	3181.91	3.182	Schleswig-Holstein	1	Pinneberg
456	Lutzhorn	800	4660.35	4.66	Schleswig-Holstein	1	Pinneberg
457	Borstel-Hohenraden	2487	3840.33	3.84	Schleswig-Holstein	1	Pinneberg
458	Ellerbek	4160	3003.68	3.004	Schleswig-Holstein	1	Pinneberg
459	Kummerfeld	2345	2552.63	2.553	Schleswig-Holstein	1	Pinneberg
460	Prisdorf	2258	2277.86	2.278	Schleswig-Holstein	1	Pinneberg
461	Tangstedt	2230	3542.15	3.542	Schleswig-Holstein	1	Pinneberg
462	Appen	4775	4498.74	4.499	Schleswig-Holstein	1	Pinneberg
463	GroÃŸ Nordende	815	2310.33	2.31	Schleswig-Holstein	1	Pinneberg
464	Haselau	1047	3695.99	3.696	Schleswig-Holstein	1	Pinneberg
465	Haseldorf	1800	4218.9	4.219	Schleswig-Holstein	1	Pinneberg
466	Heidgraben	2675	2331.88	2.332	Schleswig-Holstein	1	Pinneberg
467	Heist	2824	3168.66	3.169	Schleswig-Holstein	1	Pinneberg
468	Hetlingen	1343	4043.47	4.043	Schleswig-Holstein	1	Pinneberg
469	Holm	3255	4003.68	4.004	Schleswig-Holstein	1	Pinneberg
470	Moorrege	4392	3315.8	3.316	Schleswig-Holstein	1	Pinneberg
471	Neuendeich	536	2948.22	2.948	Schleswig-Holstein	1	Pinneberg
472	Ascheberg (Holstein)	2998	4572.22	4.572	Schleswig-Holstein	1	PlÃ¶n
473	BÃ¶nebÃ¼ttel	2034	4528.39	4.528	Schleswig-Holstein	1	PlÃ¶n
474	BÃ¶sdorf	1347	4626.77	4.627	Schleswig-Holstein	1	PlÃ¶n
475	PlÃ¶n	8933	6015.26	6.015	Schleswig-Holstein	1	PlÃ¶n
476	Preetz	16041	3810.91	3.811	Schleswig-Holstein	1	PlÃ¶n
477	Schwentinental	13724	4226.76	4.227	Schleswig-Holstein	1	PlÃ¶n
478	Behrensdorf (Ostsee)	613	4557.86	4.558	Schleswig-Holstein	1	PlÃ¶n
479	Blekendorf	1738	6200.69	6.201	Schleswig-Holstein	1	PlÃ¶n
480	Dannau	609	3016.25	3.016	Schleswig-Holstein	1	PlÃ¶n
481	Giekau	1026	5708.59	5.709	Schleswig-Holstein	1	PlÃ¶n
482	Helmstorf	307	3557.23	3.557	Schleswig-Holstein	1	PlÃ¶n
483	HÃ¶gsdorf	398	3300.96	3.301	Schleswig-Holstein	1	PlÃ¶n
484	Hohenfelde	1044	3250.91	3.251	Schleswig-Holstein	1	PlÃ¶n
485	Hohwacht (Ostsee)	870	2994.95	2.995	Schleswig-Holstein	1	PlÃ¶n
486	KirchnÃ¼chel	183	3157.38	3.157	Schleswig-Holstein	1	PlÃ¶n
487	Klamp	664	3164.9	3.165	Schleswig-Holstein	1	PlÃ¶n
488	Kletkamp	84	3408.86	3.409	Schleswig-Holstein	1	PlÃ¶n
489	LÃ¼tjenburg	5347	2470.21	2.47	Schleswig-Holstein	1	PlÃ¶n
490	Panker	1434	4769.38	4.769	Schleswig-Holstein	1	PlÃ¶n
491	Schwartbuck	759	3630.76	3.631	Schleswig-Holstein	1	PlÃ¶n
492	TrÃ¶ndel	396	2751.68	2.752	Schleswig-Holstein	1	PlÃ¶n
493	Dersau	884	2786.38	2.786	Schleswig-Holstein	1	PlÃ¶n
494	DÃ¶rnick	265	2089.74	2.09	Schleswig-Holstein	1	PlÃ¶n
495	Grebin	948	4913.73	4.914	Schleswig-Holstein	1	PlÃ¶n
496	KalÃ¼bbe	583	3405.63	3.406	Schleswig-Holstein	1	PlÃ¶n
497	Lebrade	635	4310.38	4.31	Schleswig-Holstein	1	PlÃ¶n
498	Nehmten	285	4691.82	4.692	Schleswig-Holstein	1	PlÃ¶n
499	Rantzau	339	4115.09	4.115	Schleswig-Holstein	1	PlÃ¶n
500	Rathjensdorf	512	3426.69	3.427	Schleswig-Holstein	1	PlÃ¶n
501	Wittmoldt	164	2411.3	2.411	Schleswig-Holstein	1	PlÃ¶n
502	Barmissen	156	2297.85	2.298	Schleswig-Holstein	1	PlÃ¶n
503	Boksee	453	2379.01	2.379	Schleswig-Holstein	1	PlÃ¶n
504	Bothkamp	265	3728.18	3.728	Schleswig-Holstein	1	PlÃ¶n
505	GroÃŸbarkau	228	1707.18	1.707	Schleswig-Holstein	1	PlÃ¶n
506	Honigsee	471	3326.95	3.327	Schleswig-Holstein	1	PlÃ¶n
507	Kirchbarkau	801	1372.18	1.372	Schleswig-Holstein	1	PlÃ¶n
508	Klein Barkau	269	2032.78	2.033	Schleswig-Holstein	1	PlÃ¶n
509	KÃ¼hren	632	4101.15	4.101	Schleswig-Holstein	1	PlÃ¶n
510	Lehmkuhlen	1314	5593.61	5.594	Schleswig-Holstein	1	PlÃ¶n
511	LÃ¶ptin	291	3011.99	3.012	Schleswig-Holstein	1	PlÃ¶n
512	Nettelsee	431	2541.15	2.541	Schleswig-Holstein	1	PlÃ¶n
513	Pohnsdorf	432	4966.59	4.967	Schleswig-Holstein	1	PlÃ¶n
514	Postfeld	442	2886.57	2.887	Schleswig-Holstein	1	PlÃ¶n
515	Rastorf	812	4457.06	4.457	Schleswig-Holstein	1	PlÃ¶n
516	Schellhorn	1493	3248.29	3.248	Schleswig-Holstein	1	PlÃ¶n
517	Wahlstorf	464	3844.34	3.844	Schleswig-Holstein	1	PlÃ¶n
518	Warnau	341	2025.22	2.025	Schleswig-Holstein	1	PlÃ¶n
519	Barsbek	542	2944.79	2.945	Schleswig-Holstein	1	PlÃ¶n
520	Bendfeld	214	2087.55	2.088	Schleswig-Holstein	1	PlÃ¶n
521	Brodersdorf	407	1872.87	1.873	Schleswig-Holstein	1	PlÃ¶n
522	Fahren	130	1902	1.902	Schleswig-Holstein	1	PlÃ¶n
523	Fiefbergen	562	2400.22	2.4	Schleswig-Holstein	1	PlÃ¶n
524	HÃ¶hndorf	412	2370.01	2.37	Schleswig-Holstein	1	PlÃ¶n
525	KÃ¶hn	816	3612.51	3.613	Schleswig-Holstein	1	PlÃ¶n
526	Krokau	412	2058.4	2.058	Schleswig-Holstein	1	PlÃ¶n
527	Krummbek	420	2343.84	2.344	Schleswig-Holstein	1	PlÃ¶n
528	Laboe	4937	2250.28	2.25	Schleswig-Holstein	1	PlÃ¶n
529	Lutterbek	366	1789.22	1.789	Schleswig-Holstein	1	PlÃ¶n
530	Passade	331	2065.83	2.066	Schleswig-Holstein	1	PlÃ¶n
531	Prasdorf	443	2157.72	2.158	Schleswig-Holstein	1	PlÃ¶n
532	Probsteierhagen	2117	3908.93	3.909	Schleswig-Holstein	1	PlÃ¶n
533	SchÃ¶nberg (Holstein)	6376	3434.77	3.435	Schleswig-Holstein	1	PlÃ¶n
534	Stakendorf	465	2848.43	2.848	Schleswig-Holstein	1	PlÃ¶n
535	Stein	773	1963.48	1.963	Schleswig-Holstein	1	PlÃ¶n
536	Stoltenberg	326	2772.86	2.773	Schleswig-Holstein	1	PlÃ¶n
537	Wendtorf	951	2122.1	2.122	Schleswig-Holstein	1	PlÃ¶n
538	Wisch	713	3091.55	3.092	Schleswig-Holstein	1	PlÃ¶n
539	Dobersdorf	1077	4677.04	4.677	Schleswig-Holstein	1	PlÃ¶n
540	Lammershagen	244	5091.99	5.092	Schleswig-Holstein	1	PlÃ¶n
541	Martensrade	972	4431.74	4.432	Schleswig-Holstein	1	PlÃ¶n
542	Mucheln	576	3775.86	3.776	Schleswig-Holstein	1	PlÃ¶n
543	Schlesen	550	2839.03	2.839	Schleswig-Holstein	1	PlÃ¶n
544	Selent	1460	2082.52	2.083	Schleswig-Holstein	1	PlÃ¶n
545	Fargau-Pratjau	832	4869.87	4.87	Schleswig-Holstein	1	PlÃ¶n
546	Heikendorf	8180	3828.93	3.829	Schleswig-Holstein	1	PlÃ¶n
547	MÃ¶nkeberg	4141	1643.47	1.643	Schleswig-Holstein	1	PlÃ¶n
548	SchÃ¶nkirchen	6601	3986.96	3.987	Schleswig-Holstein	1	PlÃ¶n
549	Belau	366	3849.34	3.849	Schleswig-Holstein	1	PlÃ¶n
550	GroÃŸharrie	498	3641.49	3.641	Schleswig-Holstein	1	PlÃ¶n
551	RendswÃ¼hren	766	4461.23	4.461	Schleswig-Holstein	1	PlÃ¶n
552	Ruhwinkel	982	3595.87	3.596	Schleswig-Holstein	1	PlÃ¶n
553	Schillsdorf	844	5154.83	5.155	Schleswig-Holstein	1	PlÃ¶n
554	Stolpe	1274	4821.68	4.822	Schleswig-Holstein	1	PlÃ¶n
555	Tasdorf	350	2252.88	2.253	Schleswig-Holstein	1	PlÃ¶n
556	Wankendorf	2957	3674.62	3.675	Schleswig-Holstein	1	PlÃ¶n
557	Altenholz	9935	4273.22	4.273	Schleswig-Holstein	1	Rendsburg-EckernfÃ¶rde
558	BÃ¼delsdorf	10287	2551.52	2.552	Schleswig-Holstein	1	Rendsburg-EckernfÃ¶rde
559	EckernfÃ¶rde	21979	4284.07	4.284	Schleswig-Holstein	1	Rendsburg-EckernfÃ¶rde
560	Kronshagen	11791	2287.74	2.288	Schleswig-Holstein	1	Rendsburg-EckernfÃ¶rde
561	Rendsburg	28789	4897.35	4.897	Schleswig-Holstein	1	Rendsburg-EckernfÃ¶rde
562	Wasbek	2315	4854.88	4.855	Schleswig-Holstein	1	Rendsburg-EckernfÃ¶rde
563	Achterwehr	1006	3980.73	3.981	Schleswig-Holstein	1	Rendsburg-EckernfÃ¶rde
564	Bredenbek	1525	3492.53	3.493	Schleswig-Holstein	1	Rendsburg-EckernfÃ¶rde
565	Felde	2152	3748.89	3.749	Schleswig-Holstein	1	Rendsburg-EckernfÃ¶rde
566	Krummwisch	691	3717.12	3.717	Schleswig-Holstein	1	Rendsburg-EckernfÃ¶rde
567	Melsdorf	1852	2405.34	2.405	Schleswig-Holstein	1	Rendsburg-EckernfÃ¶rde
568	Ottendorf	855	1892.68	1.893	Schleswig-Holstein	1	Rendsburg-EckernfÃ¶rde
569	Quarnbek	1746	3997.45	3.997	Schleswig-Holstein	1	Rendsburg-EckernfÃ¶rde
570	Westensee	1593	6065.36	6.065	Schleswig-Holstein	1	Rendsburg-EckernfÃ¶rde
571	DÃ¤nischenhagen	3924	3953.14	3.953	Schleswig-Holstein	1	Rendsburg-EckernfÃ¶rde
572	Noer	840	3731.81	3.732	Schleswig-Holstein	1	Rendsburg-EckernfÃ¶rde
573	Schwedeneck	2833	5342.61	5.343	Schleswig-Holstein	1	Rendsburg-EckernfÃ¶rde
574	Strande	1505	3691.28	3.691	Schleswig-Holstein	1	Rendsburg-EckernfÃ¶rde
575	Felm	1196	3963.79	3.964	Schleswig-Holstein	1	Rendsburg-EckernfÃ¶rde
576	Gettorf	7427	3061.89	3.062	Schleswig-Holstein	1	Rendsburg-EckernfÃ¶rde
577	Lindau	1341	5019.99	5.02	Schleswig-Holstein	1	Rendsburg-EckernfÃ¶rde
578	Neudorf-Bornstein	1090	3777.29	3.777	Schleswig-Holstein	1	Rendsburg-EckernfÃ¶rde
579	Neuwittenbek	1155	3564.89	3.565	Schleswig-Holstein	1	Rendsburg-EckernfÃ¶rde
580	Osdorf	2371	4450.82	4.451	Schleswig-Holstein	1	Rendsburg-EckernfÃ¶rde
581	Schinkel	1037	3192.84	3.193	Schleswig-Holstein	1	Rendsburg-EckernfÃ¶rde
582	TÃ¼ttendorf	1256	4226.24	4.226	Schleswig-Holstein	1	Rendsburg-EckernfÃ¶rde
583	BÃ¶hnhusen	296	2298.02	2.298	Schleswig-Holstein	1	Rendsburg-EckernfÃ¶rde
584	Flintbek	7250	4195.42	4.195	Schleswig-Holstein	1	Rendsburg-EckernfÃ¶rde
585	SchÃ¶nhorst	306	1880.45	1.88	Schleswig-Holstein	1	Rendsburg-EckernfÃ¶rde
586	Techelsdorf	147	2087.41	2.087	Schleswig-Holstein	1	Rendsburg-EckernfÃ¶rde
587	Alt Duvenstedt	1919	4555.85	4.556	Schleswig-Holstein	1	Rendsburg-EckernfÃ¶rde
588	Fockbek	6207	5156.67	5.157	Schleswig-Holstein	1	Rendsburg-EckernfÃ¶rde
589	NÃ¼bbel	1506	3753.15	3.753	Schleswig-Holstein	1	Rendsburg-EckernfÃ¶rde
590	Rickert	1053	2332.83	2.333	Schleswig-Holstein	1	Rendsburg-EckernfÃ¶rde
591	Bargstall	139	2137.66	2.138	Schleswig-Holstein	1	Rendsburg-EckernfÃ¶rde
592	Breiholz	1356	4313.6	4.314	Schleswig-Holstein	1	Rendsburg-EckernfÃ¶rde
593	Christiansholm	226	2871.7	2.872	Schleswig-Holstein	1	Rendsburg-EckernfÃ¶rde
594	Elsdorf-WestermÃ¼hlen	1599	5237.59	5.238	Schleswig-Holstein	1	Rendsburg-EckernfÃ¶rde
595	Friedrichsgraben	43	2344.36	2.344	Schleswig-Holstein	1	Rendsburg-EckernfÃ¶rde
596	Friedrichsholm	416	2682.14	2.682	Schleswig-Holstein	1	Rendsburg-EckernfÃ¶rde
597	Hamdorf	1299	5552.08	5.552	Schleswig-Holstein	1	Rendsburg-EckernfÃ¶rde
598	Hohn	2487	5661.29	5.661	Schleswig-Holstein	1	Rendsburg-EckernfÃ¶rde
599	KÃ¶nigshÃ¼gel	162	2533.34	2.533	Schleswig-Holstein	1	Rendsburg-EckernfÃ¶rde
600	Lohe-FÃ¶hrden	469	3947.51	3.948	Schleswig-Holstein	1	Rendsburg-EckernfÃ¶rde
601	Prinzenmoor	174	2307.37	2.307	Schleswig-Holstein	1	Rendsburg-EckernfÃ¶rde
602	Sophienhamm	304	2453.36	2.453	Schleswig-Holstein	1	Rendsburg-EckernfÃ¶rde
603	Brinjahe	115	2195.87	2.196	Schleswig-Holstein	1	Rendsburg-EckernfÃ¶rde
604	EmbÃ¼hren	203	2728.4	2.728	Schleswig-Holstein	1	Rendsburg-EckernfÃ¶rde
605	Haale	518	3603.73	3.604	Schleswig-Holstein	1	Rendsburg-EckernfÃ¶rde
606	Hamweddel	440	3117.13	3.117	Schleswig-Holstein	1	Rendsburg-EckernfÃ¶rde
607	HÃ¶rsten	50	2977.64	2.978	Schleswig-Holstein	1	Rendsburg-EckernfÃ¶rde
608	Jevenstedt	3392	6745.29	6.745	Schleswig-Holstein	1	Rendsburg-EckernfÃ¶rde
609	Luhnstedt	392	3914.89	3.915	Schleswig-Holstein	1	Rendsburg-EckernfÃ¶rde
610	SchÃ¼lp b. Rendsburg	1107	3256.68	3.257	Schleswig-Holstein	1	Rendsburg-EckernfÃ¶rde
611	Stafstedt	375	3425.03	3.425	Schleswig-Holstein	1	Rendsburg-EckernfÃ¶rde
612	WesterrÃ¶nfeld	5018	2783.82	2.784	Schleswig-Holstein	1	Rendsburg-EckernfÃ¶rde
613	Blumenthal	710	2813.05	2.813	Schleswig-Holstein	1	Rendsburg-EckernfÃ¶rde
614	Mielkendorf	1390	2772.64	2.773	Schleswig-Holstein	1	Rendsburg-EckernfÃ¶rde
615	Molfsee	5011	2689.87	2.69	Schleswig-Holstein	1	Rendsburg-EckernfÃ¶rde
616	Rodenbek	480	2668.3	2.668	Schleswig-Holstein	1	Rendsburg-EckernfÃ¶rde
617	Rumohr	832	2934.98	2.935	Schleswig-Holstein	1	Rendsburg-EckernfÃ¶rde
618	Schierensee	373	3025.78	3.026	Schleswig-Holstein	1	Rendsburg-EckernfÃ¶rde
619	Bargstedt	711	5028.88	5.029	Schleswig-Holstein	1	Rendsburg-EckernfÃ¶rde
620	Bokel	588	3909.13	3.909	Schleswig-Holstein	1	Rendsburg-EckernfÃ¶rde
621	Borgdorf-Seedorf	417	2586.32	2.586	Schleswig-Holstein	1	Rendsburg-EckernfÃ¶rde
622	Brammer	361	3706.07	3.706	Schleswig-Holstein	1	Rendsburg-EckernfÃ¶rde
623	DÃ¤tgen	632	3305.51	3.306	Schleswig-Holstein	1	Rendsburg-EckernfÃ¶rde
624	Eisendorf	280	2338.05	2.338	Schleswig-Holstein	1	Rendsburg-EckernfÃ¶rde
625	Ellerdorf	496	3195.25	3.195	Schleswig-Holstein	1	Rendsburg-EckernfÃ¶rde
626	Emkendorf	1356	6241.29	6.241	Schleswig-Holstein	1	Rendsburg-EckernfÃ¶rde
627	Gnutz	1210	4793.22	4.793	Schleswig-Holstein	1	Rendsburg-EckernfÃ¶rde
628	GroÃŸ Vollstedt	989	3006.79	3.007	Schleswig-Holstein	1	Rendsburg-EckernfÃ¶rde
629	Krogaspe	423	3435.72	3.436	Schleswig-Holstein	1	Rendsburg-EckernfÃ¶rde
630	Langwedel	1544	4922.32	4.922	Schleswig-Holstein	1	Rendsburg-EckernfÃ¶rde
631	Nortorf	6710	3581.48	3.581	Schleswig-Holstein	1	Rendsburg-EckernfÃ¶rde
632	OldenhÃ¼tten	161	2077.01	2.077	Schleswig-Holstein	1	Rendsburg-EckernfÃ¶rde
633	SchÃ¼lp b. Nortorf	792	3121.82	3.122	Schleswig-Holstein	1	Rendsburg-EckernfÃ¶rde
634	Timmaspe	1056	3918.36	3.918	Schleswig-Holstein	1	Rendsburg-EckernfÃ¶rde
635	Warder	696	2960.56	2.961	Schleswig-Holstein	1	Rendsburg-EckernfÃ¶rde
636	Bovenau	1094	5135.77	5.136	Schleswig-Holstein	1	Rendsburg-EckernfÃ¶rde
637	HaÃŸmoor	257	3213.38	3.213	Schleswig-Holstein	1	Rendsburg-EckernfÃ¶rde
638	Ostenfeld (Rendsburg)	578	2698.66	2.699	Schleswig-Holstein	1	Rendsburg-EckernfÃ¶rde
639	OsterrÃ¶nfeld	5136	4242.53	4.243	Schleswig-Holstein	1	Rendsburg-EckernfÃ¶rde
640	Rade b. Rendsburg	194	2565.46	2.565	Schleswig-Holstein	1	Rendsburg-EckernfÃ¶rde
641	Schacht-Audorf	4776	2506.17	2.506	Schleswig-Holstein	1	Rendsburg-EckernfÃ¶rde
642	SchÃ¼lldorf	769	3600.37	3.6	Schleswig-Holstein	1	Rendsburg-EckernfÃ¶rde
643	Bissee	165	3039.16	3.039	Schleswig-Holstein	1	Rendsburg-EckernfÃ¶rde
644	Bordesholm	7646	3213.52	3.214	Schleswig-Holstein	1	Rendsburg-EckernfÃ¶rde
645	BrÃ¼gge	993	2817.41	2.817	Schleswig-Holstein	1	Rendsburg-EckernfÃ¶rde
646	Grevenkrug	209	2067.67	2.068	Schleswig-Holstein	1	Rendsburg-EckernfÃ¶rde
647	GroÃŸ Buchwald	347	3012.08	3.012	Schleswig-Holstein	1	Rendsburg-EckernfÃ¶rde
648	Hoffeld	158	2557.57	2.558	Schleswig-Holstein	1	Rendsburg-EckernfÃ¶rde
649	Loop	194	2890.84	2.891	Schleswig-Holstein	1	Rendsburg-EckernfÃ¶rde
650	MÃ¼hbrook	557	2307.77	2.308	Schleswig-Holstein	1	Rendsburg-EckernfÃ¶rde
651	Negenharrie	362	3513.13	3.513	Schleswig-Holstein	1	Rendsburg-EckernfÃ¶rde
652	Reesdorf	158	1733.36	1.733	Schleswig-Holstein	1	Rendsburg-EckernfÃ¶rde
653	Schmalstede	275	2139.25	2.139	Schleswig-Holstein	1	Rendsburg-EckernfÃ¶rde
654	SchÃ¶nbek	209	2488.87	2.489	Schleswig-Holstein	1	Rendsburg-EckernfÃ¶rde
655	SÃ¶ren	182	2475.05	2.475	Schleswig-Holstein	1	Rendsburg-EckernfÃ¶rde
656	Wattenbek	2954	2445.87	2.446	Schleswig-Holstein	1	Rendsburg-EckernfÃ¶rde
657	Ascheffel	978	3213.24	3.213	Schleswig-Holstein	1	Rendsburg-EckernfÃ¶rde
658	Borgstedt	1565	3006	3.006	Schleswig-Holstein	1	Rendsburg-EckernfÃ¶rde
659	Brekendorf	1000	4538.72	4.539	Schleswig-Holstein	1	Rendsburg-EckernfÃ¶rde
660	BÃ¼nsdorf	617	3649.15	3.649	Schleswig-Holstein	1	Rendsburg-EckernfÃ¶rde
661	Damendorf	431	2737.37	2.737	Schleswig-Holstein	1	Rendsburg-EckernfÃ¶rde
662	GroÃŸ Wittensee	1206	4845.96	4.846	Schleswig-Holstein	1	Rendsburg-EckernfÃ¶rde
663	Haby	561	2417.26	2.417	Schleswig-Holstein	1	Rendsburg-EckernfÃ¶rde
664	Holtsee	1250	4658.51	4.659	Schleswig-Holstein	1	Rendsburg-EckernfÃ¶rde
665	Holzbunge	350	2312.08	2.312	Schleswig-Holstein	1	Rendsburg-EckernfÃ¶rde
666	HÃ¼tten	210	2750.16	2.75	Schleswig-Holstein	1	Rendsburg-EckernfÃ¶rde
667	Klein Wittensee	184	2073.24	2.073	Schleswig-Holstein	1	Rendsburg-EckernfÃ¶rde
668	Neu Duvenstedt	128	2387.87	2.388	Schleswig-Holstein	1	Rendsburg-EckernfÃ¶rde
669	Osterby	982	3054.45	3.054	Schleswig-Holstein	1	Rendsburg-EckernfÃ¶rde
670	Owschlag	3653	6251.86	6.252	Schleswig-Holstein	1	Rendsburg-EckernfÃ¶rde
671	Sehestedt	841	3915.11	3.915	Schleswig-Holstein	1	Rendsburg-EckernfÃ¶rde
672	Ahlefeld-Bistensee	488	3132.3	3.132	Schleswig-Holstein	1	Rendsburg-EckernfÃ¶rde
673	Altenhof	306	3457.42	3.457	Schleswig-Holstein	1	Rendsburg-EckernfÃ¶rde
674	Barkelsby	1515	4216.48	4.216	Schleswig-Holstein	1	Rendsburg-EckernfÃ¶rde
675	Brodersby	663	3100.7	3.101	Schleswig-Holstein	1	Rendsburg-EckernfÃ¶rde
676	Damp	1419	3700.28	3.7	Schleswig-Holstein	1	Rendsburg-EckernfÃ¶rde
677	DÃ¶rphof	708	3874.33	3.874	Schleswig-Holstein	1	Rendsburg-EckernfÃ¶rde
678	Fleckeby	2165	3460.04	3.46	Schleswig-Holstein	1	Rendsburg-EckernfÃ¶rde
679	Gammelby	520	2861.87	2.862	Schleswig-Holstein	1	Rendsburg-EckernfÃ¶rde
680	GÃ¼by	711	3148.7	3.149	Schleswig-Holstein	1	Rendsburg-EckernfÃ¶rde
681	Holzdorf	825	4177.68	4.178	Schleswig-Holstein	1	Rendsburg-EckernfÃ¶rde
682	Hummelfeld	281	2826.62	2.827	Schleswig-Holstein	1	Rendsburg-EckernfÃ¶rde
683	Karby	569	1465.31	1.465	Schleswig-Holstein	1	Rendsburg-EckernfÃ¶rde
684	Kosel	1365	4895.7	4.896	Schleswig-Holstein	1	Rendsburg-EckernfÃ¶rde
685	Loose	827	3615.69	3.616	Schleswig-Holstein	1	Rendsburg-EckernfÃ¶rde
686	Goosefeld	731	3136.71	3.137	Schleswig-Holstein	1	Rendsburg-EckernfÃ¶rde
687	Rieseby	2691	6011.63	6.012	Schleswig-Holstein	1	Rendsburg-EckernfÃ¶rde
688	Thumby	398	4931.77	4.932	Schleswig-Holstein	1	Rendsburg-EckernfÃ¶rde
689	Waabs	1471	5756.65	5.757	Schleswig-Holstein	1	Rendsburg-EckernfÃ¶rde
690	Windeby	1017	3826.78	3.827	Schleswig-Holstein	1	Rendsburg-EckernfÃ¶rde
691	Winnemark	525	2828.79	2.829	Schleswig-Holstein	1	Rendsburg-EckernfÃ¶rde
692	Arpsdorf	284	3464.7	3.465	Schleswig-Holstein	1	Rendsburg-EckernfÃ¶rde
693	Aukrug	3811	7068.03	7.068	Schleswig-Holstein	1	Rendsburg-EckernfÃ¶rde
694	Beldorf	290	3485.53	3.486	Schleswig-Holstein	1	Rendsburg-EckernfÃ¶rde
695	Bendorf	442	4535.55	4.536	Schleswig-Holstein	1	Rendsburg-EckernfÃ¶rde
696	Beringstedt	730	3773.7	3.774	Schleswig-Holstein	1	Rendsburg-EckernfÃ¶rde
697	Bornholt	170	3288.34	3.288	Schleswig-Holstein	1	Rendsburg-EckernfÃ¶rde
698	Ehndorf	629	3839.14	3.839	Schleswig-Holstein	1	Rendsburg-EckernfÃ¶rde
699	Gokels	561	3261.31	3.261	Schleswig-Holstein	1	Rendsburg-EckernfÃ¶rde
700	Grauel	269	2379.08	2.379	Schleswig-Holstein	1	Rendsburg-EckernfÃ¶rde
701	Hanerau-Hademarschen	3019	3806.57	3.807	Schleswig-Holstein	1	Rendsburg-EckernfÃ¶rde
702	Heinkenborstel	139	2723.46	2.723	Schleswig-Holstein	1	Rendsburg-EckernfÃ¶rde
703	Hohenwestedt	5262	4268.08	4.268	Schleswig-Holstein	1	Rendsburg-EckernfÃ¶rde
704	Jahrsdorf	228	2988.89	2.989	Schleswig-Holstein	1	Rendsburg-EckernfÃ¶rde
705	LÃ¼tjenwestedt	565	4738.12	4.738	Schleswig-Holstein	1	Rendsburg-EckernfÃ¶rde
706	Meezen	360	2976.11	2.976	Schleswig-Holstein	1	Rendsburg-EckernfÃ¶rde
707	MÃ¶rel	232	2939.72	2.94	Schleswig-Holstein	1	Rendsburg-EckernfÃ¶rde
708	Nienborstel	587	4043.26	4.043	Schleswig-Holstein	1	Rendsburg-EckernfÃ¶rde
709	Nindorf	592	3763.12	3.763	Schleswig-Holstein	1	Rendsburg-EckernfÃ¶rde
710	OldenbÃ¼ttel	261	2833.22	2.833	Schleswig-Holstein	1	Rendsburg-EckernfÃ¶rde
711	Osterstedt	653	3310.33	3.31	Schleswig-Holstein	1	Rendsburg-EckernfÃ¶rde
712	Padenstedt	1720	3813.13	3.813	Schleswig-Holstein	1	Rendsburg-EckernfÃ¶rde
713	Rade b. Hohenwestedt	89	1791.66	1.792	Schleswig-Holstein	1	Rendsburg-EckernfÃ¶rde
714	Remmels	426	3089.39	3.089	Schleswig-Holstein	1	Rendsburg-EckernfÃ¶rde
715	Seefeld	339	2605.98	2.606	Schleswig-Holstein	1	Rendsburg-EckernfÃ¶rde
716	Steenfeld	332	3379.42	3.379	Schleswig-Holstein	1	Rendsburg-EckernfÃ¶rde
717	Tackesdorf	73	2752.37	2.752	Schleswig-Holstein	1	Rendsburg-EckernfÃ¶rde
718	Tappendorf	341	2577.27	2.577	Schleswig-Holstein	1	Rendsburg-EckernfÃ¶rde
719	Thaden	255	3462.53	3.463	Schleswig-Holstein	1	Rendsburg-EckernfÃ¶rde
720	TodenbÃ¼ttel	1037	3423.22	3.423	Schleswig-Holstein	1	Rendsburg-EckernfÃ¶rde
721	Wapelfeld	285	2844.36	2.844	Schleswig-Holstein	1	Rendsburg-EckernfÃ¶rde
722	Kappeln	8675	5944.55	5.945	Schleswig-Holstein	1	Schleswig-Flensburg
723	Schleswig	25118	4493.74	4.494	Schleswig-Holstein	1	Schleswig-Flensburg
724	GlÃ¼cksburg (Ostsee)	5987	4420.57	4.421	Schleswig-Holstein	1	Schleswig-Flensburg
725	Harrislee	11556	4264.73	4.265	Schleswig-Holstein	1	Schleswig-Flensburg
726	Handewitt	11081	8818.16	8.818	Schleswig-Holstein	1	Schleswig-Flensburg
727	Eggebek	2393	4052.8	4.053	Schleswig-Holstein	1	Schleswig-Flensburg
728	Janneby	396	3803.97	3.804	Schleswig-Holstein	1	Schleswig-Flensburg
729	Jerrishoe	948	4045.26	4.045	Schleswig-Holstein	1	Schleswig-Flensburg
730	JÃ¶rl	702	4437.85	4.438	Schleswig-Holstein	1	Schleswig-Flensburg
731	Langstedt	1038	3641.46	3.641	Schleswig-Holstein	1	Schleswig-Flensburg
732	Sollerup	487	3589.95	3.59	Schleswig-Holstein	1	Schleswig-Flensburg
733	SÃ¼derhackstedt	354	3185.22	3.185	Schleswig-Holstein	1	Schleswig-Flensburg
734	Wanderup	2497	5347.36	5.347	Schleswig-Holstein	1	Schleswig-Flensburg
735	Borgwedel	668	2773.69	2.774	Schleswig-Holstein	1	Schleswig-Flensburg
736	Busdorf	2072	2344.73	2.345	Schleswig-Holstein	1	Schleswig-Flensburg
737	Dannewerk	1134	4074.16	4.074	Schleswig-Holstein	1	Schleswig-Flensburg
738	Fahrdorf	2543	3233.45	3.233	Schleswig-Holstein	1	Schleswig-Flensburg
739	Geltorf	359	2840.97	2.841	Schleswig-Holstein	1	Schleswig-Flensburg
740	Jagel	935	3451.44	3.451	Schleswig-Holstein	1	Schleswig-Flensburg
741	Lottorf	253	2356.37	2.356	Schleswig-Holstein	1	Schleswig-Flensburg
742	Selk	877	3194.75	3.195	Schleswig-Holstein	1	Schleswig-Flensburg
743	Tastrup	420	2043.36	2.043	Schleswig-Holstein	1	Schleswig-Flensburg
744	Ausacker	530	2993.49	2.993	Schleswig-Holstein	1	Schleswig-Flensburg
745	GroÃŸsolt	1771	5033.79	5.034	Schleswig-Holstein	1	Schleswig-Flensburg
746	HÃ¼rup	1239	4030.89	4.031	Schleswig-Holstein	1	Schleswig-Flensburg
747	Husby	2320	4391.56	4.392	Schleswig-Holstein	1	Schleswig-Flensburg
748	MaasbÃ¼ll	682	2757.48	2.757	Schleswig-Holstein	1	Schleswig-Flensburg
749	Freienwill	1604	3897.97	3.898	Schleswig-Holstein	1	Schleswig-Flensburg
750	Arnis	280	528.315	0.528	Schleswig-Holstein	1	Schleswig-Flensburg
751	GrÃ¶dersby	222	2248.97	2.249	Schleswig-Holstein	1	Schleswig-Flensburg
752	Oersberg	302	2664.18	2.664	Schleswig-Holstein	1	Schleswig-Flensburg
753	Rabenkirchen-FaulÃ¼ck	631	3656.79	3.657	Schleswig-Holstein	1	Schleswig-Flensburg
754	Dollerup	1012	3611.45	3.611	Schleswig-Holstein	1	Schleswig-Flensburg
755	Grundhof	859	3395.37	3.395	Schleswig-Holstein	1	Schleswig-Flensburg
756	Langballig	1529	3339.17	3.339	Schleswig-Holstein	1	Schleswig-Flensburg
757	Munkbrarup	1127	3102.57	3.103	Schleswig-Holstein	1	Schleswig-Flensburg
758	Ringsberg	543	2265.49	2.265	Schleswig-Holstein	1	Schleswig-Flensburg
759	Wees	2405	3565.69	3.566	Schleswig-Holstein	1	Schleswig-Flensburg
760	Westerholz	734	2545.23	2.545	Schleswig-Holstein	1	Schleswig-Flensburg
761	Sieverstedt	1641	5606.94	5.607	Schleswig-Holstein	1	Schleswig-Flensburg
762	Tarp	5550	3989.28	3.989	Schleswig-Holstein	1	Schleswig-Flensburg
763	Oeversee	3415	6018.67	6.019	Schleswig-Holstein	1	Schleswig-Flensburg
764	Schnarup-Thumby	541	3263.57	3.264	Schleswig-Holstein	1	Schleswig-Flensburg
765	SÃ¶rup	4311	6654.35	6.654	Schleswig-Holstein	1	Schleswig-Flensburg
766	Mittelangeln	5172	6693.67	6.694	Schleswig-Holstein	1	Schleswig-Flensburg
767	BÃ¶xlund	98	2099.89	2.1	Schleswig-Holstein	1	Schleswig-Flensburg
768	GroÃŸenwiehe	3003	5490.04	5.49	Schleswig-Holstein	1	Schleswig-Flensburg
769	HÃ¶rup	598	4242.34	4.242	Schleswig-Holstein	1	Schleswig-Flensburg
770	Holt	177	3711.29	3.711	Schleswig-Holstein	1	Schleswig-Flensburg
771	Jardelund	312	4077.34	4.077	Schleswig-Holstein	1	Schleswig-Flensburg
772	Medelby	958	3094.92	3.095	Schleswig-Holstein	1	Schleswig-Flensburg
773	Meyn	743	3559.05	3.559	Schleswig-Holstein	1	Schleswig-Flensburg
774	Nordhackstedt	483	3539.78	3.54	Schleswig-Holstein	1	Schleswig-Flensburg
775	Osterby	307	3516.04	3.516	Schleswig-Holstein	1	Schleswig-Flensburg
776	Schafflund	2632	4376.17	4.376	Schleswig-Holstein	1	Schleswig-Flensburg
777	WallsbÃ¼ll	933	3638.3	3.638	Schleswig-Holstein	1	Schleswig-Flensburg
778	Weesby	428	4608.93	4.609	Schleswig-Holstein	1	Schleswig-Flensburg
779	Lindewitt	1924	7288.92	7.289	Schleswig-Holstein	1	Schleswig-Flensburg
780	BÃ¶el	713	3701.87	3.702	Schleswig-Holstein	1	Schleswig-Flensburg
781	Brebel	397	2623.17	2.623	Schleswig-Holstein	1	Schleswig-Flensburg
782	Dollrottfeld	274	2246.5	2.247	Schleswig-Holstein	1	Schleswig-Flensburg
783	Loit	259	2595.28	2.595	Schleswig-Holstein	1	Schleswig-Flensburg
784	Mohrkirch	966	3800.78	3.801	Schleswig-Holstein	1	Schleswig-Flensburg
785	Norderbrarup	651	2018.33	2.018	Schleswig-Holstein	1	Schleswig-Flensburg
786	Nottfeld	124	1775	1.775	Schleswig-Holstein	1	Schleswig-Flensburg
787	RÃ¼gge	232	2450.88	2.451	Schleswig-Holstein	1	Schleswig-Flensburg
788	Saustrup	193	2838.29	2.838	Schleswig-Holstein	1	Schleswig-Flensburg
789	Scheggerott	366	2521.76	2.522	Schleswig-Holstein	1	Schleswig-Flensburg
790	Steinfeld	800	2963.49	2.963	Schleswig-Holstein	1	Schleswig-Flensburg
791	SÃ¼derbrarup	4283	2856.94	2.857	Schleswig-Holstein	1	Schleswig-Flensburg
792	Ulsnis	664	4025.98	4.026	Schleswig-Holstein	1	Schleswig-Flensburg
793	Wagersrott	231	2371.85	2.372	Schleswig-Holstein	1	Schleswig-Flensburg
794	Boren	1154	5140.73	5.141	Schleswig-Holstein	1	Schleswig-Flensburg
795	BÃ¶klund	1625	2809.72	2.81	Schleswig-Holstein	1	Schleswig-Flensburg
796	Brodersby	482	2925.09	2.925	Schleswig-Holstein	1	Schleswig-Flensburg
797	Goltoft	212	1660.64	1.661	Schleswig-Holstein	1	Schleswig-Flensburg
798	Havetoft	935	3827.05	3.827	Schleswig-Holstein	1	Schleswig-Flensburg
799	Idstedt	905	3644.1	3.644	Schleswig-Holstein	1	Schleswig-Flensburg
800	Klappholz	474	2876.45	2.876	Schleswig-Holstein	1	Schleswig-Flensburg
801	Neuberend	1138	2043.71	2.044	Schleswig-Holstein	1	Schleswig-Flensburg
802	Schaalby	1563	4621.38	4.621	Schleswig-Holstein	1	Schleswig-Flensburg
803	Stolk	786	3812.51	3.813	Schleswig-Holstein	1	Schleswig-Flensburg
804	Struxdorf	647	3665.38	3.665	Schleswig-Holstein	1	Schleswig-Flensburg
805	SÃ¼derfahrenstedt	465	3016.83	3.017	Schleswig-Holstein	1	Schleswig-Flensburg
806	Taarstedt	906	3697.3	3.697	Schleswig-Holstein	1	Schleswig-Flensburg
807	Tolk	1014	3223.29	3.223	Schleswig-Holstein	1	Schleswig-Flensburg
808	Uelsby	434	3245.21	3.245	Schleswig-Holstein	1	Schleswig-Flensburg
809	Twedt	524	3532.68	3.533	Schleswig-Holstein	1	Schleswig-Flensburg
810	NÃ¼bel	1322	4284.28	4.284	Schleswig-Holstein	1	Schleswig-Flensburg
811	Ahneby	199	1946.45	1.946	Schleswig-Holstein	1	Schleswig-Flensburg
812	Esgrus	779	4248.07	4.248	Schleswig-Holstein	1	Schleswig-Flensburg
813	Gelting	1976	4405.32	4.405	Schleswig-Holstein	1	Schleswig-Flensburg
814	Hasselberg	789	3378.74	3.379	Schleswig-Holstein	1	Schleswig-Flensburg
815	Kronsgaard	233	2453.07	2.453	Schleswig-Holstein	1	Schleswig-Flensburg
816	Maasholm	581	2312.73	2.313	Schleswig-Holstein	1	Schleswig-Flensburg
817	Nieby	129	2863.5	2.863	Schleswig-Holstein	1	Schleswig-Flensburg
818	Niesgrau	547	3149.86	3.15	Schleswig-Holstein	1	Schleswig-Flensburg
819	Pommerby	159	2341.72	2.342	Schleswig-Holstein	1	Schleswig-Flensburg
820	Rabel	624	2634.82	2.635	Schleswig-Holstein	1	Schleswig-Flensburg
821	Rabenholz	282	2414.87	2.415	Schleswig-Holstein	1	Schleswig-Flensburg
822	Stangheck	217	3157.14	3.157	Schleswig-Holstein	1	Schleswig-Flensburg
823	Steinberg	830	3607.03	3.607	Schleswig-Holstein	1	Schleswig-Flensburg
824	Sterup	1345	4136.29	4.136	Schleswig-Holstein	1	Schleswig-Flensburg
825	StoltebÃ¼ll	714	4066.38	4.066	Schleswig-Holstein	1	Schleswig-Flensburg
826	Steinbergkirche	2747	5717.04	5.717	Schleswig-Holstein	1	Schleswig-Flensburg
827	Bollingstedt	1418	5214.74	5.215	Schleswig-Holstein	1	Schleswig-Flensburg
828	Ellingstedt	777	4619.18	4.619	Schleswig-Holstein	1	Schleswig-Flensburg
829	Hollingstedt	1035	4206.93	4.207	Schleswig-Holstein	1	Schleswig-Flensburg
830	HÃ¼sby	803	3133.26	3.133	Schleswig-Holstein	1	Schleswig-Flensburg
831	JÃ¼bek	2734	3933.13	3.933	Schleswig-Holstein	1	Schleswig-Flensburg
832	LÃ¼rschau	1090	4086.97	4.087	Schleswig-Holstein	1	Schleswig-Flensburg
833	Schuby	2680	4878.72	4.879	Schleswig-Holstein	1	Schleswig-Flensburg
834	Silberstedt	2250	6155.34	6.155	Schleswig-Holstein	1	Schleswig-Flensburg
835	Treia	1566	4661.82	4.662	Schleswig-Holstein	1	Schleswig-Flensburg
836	Alt Bennebek	322	3756.32	3.756	Schleswig-Holstein	1	Schleswig-Flensburg
837	Bergenhusen	711	4256.17	4.256	Schleswig-Holstein	1	Schleswig-Flensburg
838	BÃ¶rm	748	4345.18	4.345	Schleswig-Holstein	1	Schleswig-Flensburg
839	DÃ¶rpstedt	551	4077.19	4.077	Schleswig-Holstein	1	Schleswig-Flensburg
840	Erfde	1875	5819.52	5.82	Schleswig-Holstein	1	Schleswig-Flensburg
841	GroÃŸ Rheide	867	3928.94	3.929	Schleswig-Holstein	1	Schleswig-Flensburg
842	Klein Bennebek	530	5070.48	5.07	Schleswig-Holstein	1	Schleswig-Flensburg
843	Klein Rheide	332	3551.39	3.551	Schleswig-Holstein	1	Schleswig-Flensburg
844	Kropp	6576	5657.38	5.657	Schleswig-Holstein	1	Schleswig-Flensburg
845	Meggerdorf	691	4898.92	4.899	Schleswig-Holstein	1	Schleswig-Flensburg
846	Norderstapel	795	3970.95	3.971	Schleswig-Holstein	1	Schleswig-Flensburg
847	SÃ¼derstapel	997	4106.14	4.106	Schleswig-Holstein	1	Schleswig-Flensburg
848	Tetenhusen	975	4839.56	4.84	Schleswig-Holstein	1	Schleswig-Flensburg
849	Tielen	290	3646.56	3.647	Schleswig-Holstein	1	Schleswig-Flensburg
850	Wohlde	491	3797.19	3.797	Schleswig-Holstein	1	Schleswig-Flensburg
851	Bad Bramstedt	14278	4894.89	4.895	Schleswig-Holstein	1	Segeberg
852	Bad Segeberg	17273	4332.48	4.332	Schleswig-Holstein	1	Segeberg
853	Ellerau	6182	2680.67	2.681	Schleswig-Holstein	1	Segeberg
854	Henstedt-Ulzburg	28056	6284.84	6.285	Schleswig-Holstein	1	Segeberg
855	Kaltenkirchen	21386	4813.41	4.813	Schleswig-Holstein	1	Segeberg
856	Norderstedt	78679	7663.02	7.663	Schleswig-Holstein	1	Segeberg
857	Wahlstedt	9490	3971.35	3.971	Schleswig-Holstein	1	Segeberg
858	Armstedt	398	2969.75	2.97	Schleswig-Holstein	1	Segeberg
859	BimÃ¶hlen	984	4156.04	4.156	Schleswig-Holstein	1	Segeberg
860	Borstel	130	2271.69	2.272	Schleswig-Holstein	1	Segeberg
861	FÃ¶hrden-Barl	302	3037.89	3.038	Schleswig-Holstein	1	Segeberg
862	Fuhlendorf	426	2573.07	2.573	Schleswig-Holstein	1	Segeberg
863	GroÃŸenaspe	2906	6784.09	6.784	Schleswig-Holstein	1	Segeberg
864	Hagen	488	2850.36	2.85	Schleswig-Holstein	1	Segeberg
865	Hardebek	450	3204.9	3.205	Schleswig-Holstein	1	Segeberg
866	Hasenkrug	334	2317.72	2.318	Schleswig-Holstein	1	Segeberg
867	Heidmoor	320	4311.7	4.312	Schleswig-Holstein	1	Segeberg
868	Hitzhusen	1245	2815.32	2.815	Schleswig-Holstein	1	Segeberg
869	MÃ¶nkloh	247	3521.19	3.521	Schleswig-Holstein	1	Segeberg
870	Weddelbrook	1041	3758.32	3.758	Schleswig-Holstein	1	Segeberg
871	Wiemersdorf	1655	4171.01	4.171	Schleswig-Holstein	1	Segeberg
872	BornhÃ¶ved	3280	3784.76	3.785	Schleswig-Holstein	1	Segeberg
873	Damsdorf	234	2750.91	2.751	Schleswig-Holstein	1	Segeberg
874	GÃ¶nnebek	478	3879.22	3.879	Schleswig-Holstein	1	Segeberg
875	Schmalensee	469	2966.66	2.967	Schleswig-Holstein	1	Segeberg
876	Stocksee	398	3364.04	3.364	Schleswig-Holstein	1	Segeberg
877	Tarbek	148	3145.26	3.145	Schleswig-Holstein	1	Segeberg
878	Tensfeld	692	2830.1	2.83	Schleswig-Holstein	1	Segeberg
879	Trappenkamp	5194	1795.39	1.795	Schleswig-Holstein	1	Segeberg
880	Itzstedt	2348	2669.45	2.669	Schleswig-Holstein	1	Segeberg
881	Kayhude	1163	2304.52	2.305	Schleswig-Holstein	1	Segeberg
882	Nahe	2377	3216.24	3.216	Schleswig-Holstein	1	Segeberg
883	Oering	1322	3034.26	3.034	Schleswig-Holstein	1	Segeberg
884	Seth	2000	3248.22	3.248	Schleswig-Holstein	1	Segeberg
885	SÃ¼lfeld	3213	5099.84	5.1	Schleswig-Holstein	1	Segeberg
886	Alveslohe	2782	4643.69	4.644	Schleswig-Holstein	1	Segeberg
887	Hartenholm	1837	3931	3.931	Schleswig-Holstein	1	Segeberg
888	Hasenmoor	712	4243.13	4.243	Schleswig-Holstein	1	Segeberg
889	LentfÃ¶hrden	2603	4420.57	4.421	Schleswig-Holstein	1	Segeberg
890	NÃ¼tzen	1167	4663.3	4.663	Schleswig-Holstein	1	Segeberg
891	Schmalfeld	1931	4434.91	4.435	Schleswig-Holstein	1	Segeberg
892	HÃ¼ttblek	382	1633.28	1.633	Schleswig-Holstein	1	Segeberg
893	Kattendorf	847	3106.65	3.107	Schleswig-Holstein	1	Segeberg
894	Kisdorf	3900	4935.66	4.936	Schleswig-Holstein	1	Segeberg
895	Oersdorf	856	2585.81	2.586	Schleswig-Holstein	1	Segeberg
896	SievershÃ¼tten	1144	2649.91	2.65	Schleswig-Holstein	1	Segeberg
897	StruvenhÃ¼tten	981	3593.59	3.594	Schleswig-Holstein	1	Segeberg
898	Stuvenborn	851	2825.11	2.825	Schleswig-Holstein	1	Segeberg
899	Wakendorf II	1365	3568.33	3.568	Schleswig-Holstein	1	Segeberg
900	Winsen	396	2017.35	2.017	Schleswig-Holstein	1	Segeberg
901	Bark	978	4509.07	4.509	Schleswig-Holstein	1	Segeberg
902	Bebensee	618	2583.69	2.584	Schleswig-Holstein	1	Segeberg
903	Fredesdorf	406	2422.39	2.422	Schleswig-Holstein	1	Segeberg
904	GroÃŸ Niendorf	669	3277.5	3.277	Schleswig-Holstein	1	Segeberg
905	HÃ¶gersdorf	408	2295.93	2.296	Schleswig-Holstein	1	Segeberg
906	KÃ¼kels	439	2914.4	2.914	Schleswig-Holstein	1	Segeberg
907	Leezen	1716	3874.28	3.874	Schleswig-Holstein	1	Segeberg
908	MÃ¶zen	436	2770.52	2.771	Schleswig-Holstein	1	Segeberg
909	Neversdorf	729	2698.09	2.698	Schleswig-Holstein	1	Segeberg
910	Schwissel	265	2099.04	2.099	Schleswig-Holstein	1	Segeberg
911	Todesfelde	1072	4157.79	4.158	Schleswig-Holstein	1	Segeberg
912	Wittenborn	953	2488.05	2.488	Schleswig-Holstein	1	Segeberg
913	Boostedt	6920	5184.64	5.185	Schleswig-Holstein	1	Segeberg
914	Daldorf	642	3883.42	3.883	Schleswig-Holstein	1	Segeberg
915	GroÃŸ Kummerfeld	1937	5479.13	5.479	Schleswig-Holstein	1	Segeberg
916	HeidmÃ¼hlen	674	4214.98	4.215	Schleswig-Holstein	1	Segeberg
917	Latendorf	590	4255.81	4.256	Schleswig-Holstein	1	Segeberg
918	Rickling	3117	6233.71	6.234	Schleswig-Holstein	1	Segeberg
919	Bahrenhof	212	2381.29	2.381	Schleswig-Holstein	1	Segeberg
920	Blunk	594	3276.29	3.276	Schleswig-Holstein	1	Segeberg
921	BÃ¼hnsdorf	366	2020.34	2.02	Schleswig-Holstein	1	Segeberg
922	Dreggers	55	1671.36	1.671	Schleswig-Holstein	1	Segeberg
923	Fahrenkrug	1675	2432.54	2.433	Schleswig-Holstein	1	Segeberg
924	Geschendorf	567	2378.31	2.378	Schleswig-Holstein	1	Segeberg
925	Glasau	907	4344.84	4.345	Schleswig-Holstein	1	Segeberg
926	GroÃŸ RÃ¶nnau	594	2531.33	2.531	Schleswig-Holstein	1	Segeberg
927	Klein GladebrÃ¼gge	558	2164.14	2.164	Schleswig-Holstein	1	Segeberg
928	Klein RÃ¶nnau	1643	2138.62	2.139	Schleswig-Holstein	1	Segeberg
929	Krems II	404	3366.71	3.367	Schleswig-Holstein	1	Segeberg
930	NegernbÃ¶tel	998	4120.33	4.12	Schleswig-Holstein	1	Segeberg
931	Nehms	559	3908.37	3.908	Schleswig-Holstein	1	Segeberg
932	NeuengÃ¶rs	800	3677.4	3.677	Schleswig-Holstein	1	Segeberg
933	Pronstorf	1633	6016.4	6.016	Schleswig-Holstein	1	Segeberg
934	Rohlstorf	1267	4433.49	4.433	Schleswig-Holstein	1	Segeberg
935	Schackendorf	861	2802.15	2.802	Schleswig-Holstein	1	Segeberg
936	Schieren	268	2517.12	2.517	Schleswig-Holstein	1	Segeberg
937	Seedorf	2187	6997.64	6.998	Schleswig-Holstein	1	Segeberg
938	Stipsdorf	231	1878.24	1.878	Schleswig-Holstein	1	Segeberg
939	Strukdorf	257	2741.49	2.741	Schleswig-Holstein	1	Segeberg
940	Travenhorst	204	2936.14	2.936	Schleswig-Holstein	1	Segeberg
941	Traventhal	500	2303.16	2.303	Schleswig-Holstein	1	Segeberg
942	Wakendorf I	464	2321.43	2.321	Schleswig-Holstein	1	Segeberg
943	Weede	1021	4060.67	4.061	Schleswig-Holstein	1	Segeberg
944	Wensin	831	4468.18	4.468	Schleswig-Holstein	1	Segeberg
945	Westerrade	460	2352.76	2.353	Schleswig-Holstein	1	Segeberg
946	Buchholz (Forstgutsbez.)	0	6397.7	6.398	Schleswig-Holstein	1	Segeberg
947	GlÃ¼ckstadt	11143	3558.94	3.559	Schleswig-Holstein	1	Steinburg
948	Itzehoe	31848	5295.7	5.296	Schleswig-Holstein	1	Steinburg
949	Wilster	4383	1660.74	1.661	Schleswig-Holstein	1	Steinburg
950	Auufer	136	2275.14	2.275	Schleswig-Holstein	1	Steinburg
951	Breitenberg	342	1738.04	1.738	Schleswig-Holstein	1	Steinburg
952	Breitenburg	1191	3193.18	3.193	Schleswig-Holstein	1	Steinburg
953	Kollmoor	32	1857.31	1.857	Schleswig-Holstein	1	Steinburg
954	Kronsmoor	172	2460.12	2.46	Schleswig-Holstein	1	Steinburg
955	LÃ¤gerdorf	2706	2449.52	2.45	Schleswig-Holstein	1	Steinburg
956	Moordiek	109	2476.5	2.477	Schleswig-Holstein	1	Steinburg
957	MÃ¼nsterdorf	1857	2263.92	2.264	Schleswig-Holstein	1	Steinburg
958	Oelixdorf	1550	3232.81	3.233	Schleswig-Holstein	1	Steinburg
959	Westermoor	395	3060	3.06	Schleswig-Holstein	1	Steinburg
960	Wittenbergen	165	2138.36	2.138	Schleswig-Holstein	1	Steinburg
961	Altenmoor	230	2517.27	2.517	Schleswig-Holstein	1	Steinburg
962	Blomesche Wildnis	662	2607.85	2.608	Schleswig-Holstein	1	Steinburg
963	Borsfleth	730	3728.95	3.729	Schleswig-Holstein	1	Steinburg
964	Engelbrechtsche Wildnis	875	2216.25	2.216	Schleswig-Holstein	1	Steinburg
965	Herzhorn	1111	3548.15	3.548	Schleswig-Holstein	1	Steinburg
966	Hohenfelde	894	4216.53	4.217	Schleswig-Holstein	1	Steinburg
967	Horst (Holstein)	5659	5396.19	5.396	Schleswig-Holstein	1	Steinburg
968	Kiebitzreihe	2169	2920.45	2.92	Schleswig-Holstein	1	Steinburg
969	Krempdorf	224	2335.73	2.336	Schleswig-Holstein	1	Steinburg
970	Neuendorf b. Elmshorn	852	3868.22	3.868	Schleswig-Holstein	1	Steinburg
971	Sommerland	759	4370.47	4.37	Schleswig-Holstein	1	Steinburg
972	Kollmar	1705	5052.69	5.053	Schleswig-Holstein	1	Steinburg
973	Bekdorf	101	1337.52	1.338	Schleswig-Holstein	1	Steinburg
974	BekmÃ¼nde	150	1704.15	1.704	Schleswig-Holstein	1	Steinburg
975	Drage	241	3657.38	3.657	Schleswig-Holstein	1	Steinburg
976	Heiligenstedten	1538	3033.33	3.033	Schleswig-Holstein	1	Steinburg
977	Heiligenstedtenerkamp	731	929.266	0.929	Schleswig-Holstein	1	Steinburg
978	Hodorf	209	2717.45	2.717	Schleswig-Holstein	1	Steinburg
979	Hohenaspe	1963	3766.54	3.767	Schleswig-Holstein	1	Steinburg
980	Huje	269	2348.37	2.348	Schleswig-Holstein	1	Steinburg
981	Kaaks	437	2942.52	2.943	Schleswig-Holstein	1	Steinburg
982	Kleve	555	2369.22	2.369	Schleswig-Holstein	1	Steinburg
983	Krummendiek	91	1325.76	1.326	Schleswig-Holstein	1	Steinburg
984	Lohbarbek	743	2487.66	2.488	Schleswig-Holstein	1	Steinburg
985	Mehlbek	439	2970.56	2.971	Schleswig-Holstein	1	Steinburg
986	Moorhusen	75	2164.72	2.165	Schleswig-Holstein	1	Steinburg
987	Oldendorf	1097	3215.91	3.216	Schleswig-Holstein	1	Steinburg
988	OttenbÃ¼ttel	748	3170.96	3.171	Schleswig-Holstein	1	Steinburg
989	Peissen	261	3187.78	3.188	Schleswig-Holstein	1	Steinburg
990	Schlotfeld	223	2224.43	2.224	Schleswig-Holstein	1	Steinburg
991	Silzen	154	2596.84	2.597	Schleswig-Holstein	1	Steinburg
992	Winseldorf	327	2331.59	2.332	Schleswig-Holstein	1	Steinburg
993	Bahrenfleth	556	3796.38	3.796	Schleswig-Holstein	1	Steinburg
994	DÃ¤geling	1043	2746.76	2.747	Schleswig-Holstein	1	Steinburg
995	Elskop	151	2678.96	2.679	Schleswig-Holstein	1	Steinburg
996	Grevenkop	315	3062.9	3.063	Schleswig-Holstein	1	Steinburg
997	Krempe	2384	1889.98	1.89	Schleswig-Holstein	1	Steinburg
998	Kremperheide	2338	1984.76	1.985	Schleswig-Holstein	1	Steinburg
999	Krempermoor	560	1249.79	1.25	Schleswig-Holstein	1	Steinburg
1000	Neuenbrook	718	3823.39	3.823	Schleswig-Holstein	1	Steinburg
1001	Rethwisch	570	3142.83	3.143	Schleswig-Holstein	1	Steinburg
1002	SÃ¼derau	744	3020.46	3.02	Schleswig-Holstein	1	Steinburg
1003	AasbÃ¼ttel	145	2125.6	2.126	Schleswig-Holstein	1	Steinburg
1004	Agethorst	196	2484.47	2.484	Schleswig-Holstein	1	Steinburg
1005	Besdorf	237	2686.3	2.686	Schleswig-Holstein	1	Steinburg
1006	Bokelrehm	147	1651.27	1.651	Schleswig-Holstein	1	Steinburg
1007	Bokhorst	141	2449.26	2.449	Schleswig-Holstein	1	Steinburg
1008	Christinenthal	67	1871.11	1.871	Schleswig-Holstein	1	Steinburg
1009	Gribbohm	446	3625.27	3.625	Schleswig-Holstein	1	Steinburg
1010	Hadenfeld	144	1523.12	1.523	Schleswig-Holstein	1	Steinburg
1011	Holstenniendorf	405	3468.86	3.469	Schleswig-Holstein	1	Steinburg
1012	Kaisborstel	78	1725.06	1.725	Schleswig-Holstein	1	Steinburg
1013	Looft	394	3525.92	3.526	Schleswig-Holstein	1	Steinburg
1014	NienbÃ¼ttel	123	2011.69	2.012	Schleswig-Holstein	1	Steinburg
1015	Nutteln	261	2647.44	2.647	Schleswig-Holstein	1	Steinburg
1016	Oldenborstel	117	2007.91	2.008	Schleswig-Holstein	1	Steinburg
1017	PÃ¶schendorf	264	2452.87	2.453	Schleswig-Holstein	1	Steinburg
1018	Puls	581	3306.62	3.307	Schleswig-Holstein	1	Steinburg
1019	Reher	730	3919.03	3.919	Schleswig-Holstein	1	Steinburg
1020	Schenefeld	2576	3055.51	3.056	Schleswig-Holstein	1	Steinburg
1021	Vaale	1202	3862.28	3.862	Schleswig-Holstein	1	Steinburg
1022	Vaalermoor	133	2485.38	2.485	Schleswig-Holstein	1	Steinburg
1023	Wacken	1877	2666.94	2.667	Schleswig-Holstein	1	Steinburg
1024	Warringholz	304	2504.54	2.505	Schleswig-Holstein	1	Steinburg
1025	Aebtissinwisch	53	1739.96	1.74	Schleswig-Holstein	1	Steinburg
1026	Beidenfleth	846	3712.51	3.713	Schleswig-Holstein	1	Steinburg
1027	Brokdorf	981	3662.05	3.662	Schleswig-Holstein	1	Steinburg
1028	BÃ¼ttel	48	2983.01	2.983	Schleswig-Holstein	1	Steinburg
1029	Dammfleth	287	4057.42	4.057	Schleswig-Holstein	1	Steinburg
1030	Ecklak	304	3946.56	3.947	Schleswig-Holstein	1	Steinburg
1031	Kudensee	123	1751.33	1.751	Schleswig-Holstein	1	Steinburg
1032	Landrecht	109	1996.94	1.997	Schleswig-Holstein	1	Steinburg
1033	Landscheide	265	2743.53	2.744	Schleswig-Holstein	1	Steinburg
1034	Nortorf	870	4448.69	4.449	Schleswig-Holstein	1	Steinburg
1035	Sankt Margarethen	844	3302.09	3.302	Schleswig-Holstein	1	Steinburg
1036	StÃ¶rdorf	120	2690.75	2.691	Schleswig-Holstein	1	Steinburg
1037	Wewelsfleth	1337	4164.61	4.165	Schleswig-Holstein	1	Steinburg
1038	Neuendorf-Sachsenbande	462	4406.26	4.406	Schleswig-Holstein	1	Steinburg
1039	Brokstedt	2027	3536.22	3.536	Schleswig-Holstein	1	Steinburg
1040	Fitzbek	411	3207.5	3.207	Schleswig-Holstein	1	Steinburg
1041	Hennstedt	607	3214.78	3.215	Schleswig-Holstein	1	Steinburg
1042	Hingstheide	80	1979.36	1.979	Schleswig-Holstein	1	Steinburg
1043	Hohenlockstedt	6160	6746.81	6.747	Schleswig-Holstein	1	Steinburg
1044	Kellinghusen	8059	4335.71	4.336	Schleswig-Holstein	1	Steinburg
1045	Lockstedt	144	2731.31	2.731	Schleswig-Holstein	1	Steinburg
1046	MÃ¼hlenbarbek	296	2953.38	2.953	Schleswig-Holstein	1	Steinburg
1047	OeschebÃ¼ttel	174	2351.55	2.352	Schleswig-Holstein	1	Steinburg
1048	Poyenberg	406	2961.2	2.961	Schleswig-Holstein	1	Steinburg
1049	Quarnstedt	431	3248.38	3.248	Schleswig-Holstein	1	Steinburg
1050	Rade	93	1972.85	1.973	Schleswig-Holstein	1	Steinburg
1051	Rosdorf	375	2359.84	2.36	Schleswig-Holstein	1	Steinburg
1052	Sarlhusen	450	3292.15	3.292	Schleswig-Holstein	1	Steinburg
1053	StÃ¶rkathen	92	1416.81	1.417	Schleswig-Holstein	1	Steinburg
1054	Wiedenborstel	11	2105.34	2.105	Schleswig-Holstein	1	Steinburg
1055	Willenscharen	175	2757.2	2.757	Schleswig-Holstein	1	Steinburg
1056	Wrist	2396	3171.35	3.171	Schleswig-Holstein	1	Steinburg
1057	Wulfsmoor	379	2967.49	2.967	Schleswig-Holstein	1	Steinburg
1058	Ahrensburg	33305	5933.15	5.933	Schleswig-Holstein	1	Stormarn
1059	Bad Oldesloe	24964	7252.13	7.252	Schleswig-Holstein	1	Stormarn
1060	Bargteheide	16045	3988.61	3.989	Schleswig-Holstein	1	Stormarn
1061	BarsbÃ¼ttel	12681	5070.57	5.071	Schleswig-Holstein	1	Stormarn
1062	Glinde	18365	3257.35	3.257	Schleswig-Holstein	1	Stormarn
1063	GroÃŸhansdorf	9377	3453.6	3.454	Schleswig-Holstein	1	Stormarn
1064	Oststeinbek	8902	3331.45	3.331	Schleswig-Holstein	1	Stormarn
1065	Reinbek	27409	5560.39	5.56	Schleswig-Holstein	1	Stormarn
1066	Reinfeld (Holstein)	9055	4197.27	4.197	Schleswig-Holstein	1	Stormarn
1067	Tangstedt	6482	6315.02	6.315	Schleswig-Holstein	1	Stormarn
1068	Ammersbek	9745	4213.33	4.213	Schleswig-Holstein	1	Stormarn
1069	Grabau	786	3013.82	3.014	Schleswig-Holstein	1	Stormarn
1070	Meddewade	917	1679.78	1.68	Schleswig-Holstein	1	Stormarn
1071	Neritz	327	2153.95	2.154	Schleswig-Holstein	1	Stormarn
1072	PÃ¶litz	1213	3594.23	3.594	Schleswig-Holstein	1	Stormarn
1073	Rethwisch	1189	3667.43	3.667	Schleswig-Holstein	1	Stormarn
1074	RÃ¼mpel	1267	3974.53	3.975	Schleswig-Holstein	1	Stormarn
1075	Lasbek	1262	3551.08	3.551	Schleswig-Holstein	1	Stormarn
1076	Steinburg	2749	4884.62	4.885	Schleswig-Holstein	1	Stormarn
1077	TravenbrÃ¼ck	1745	5135.76	5.136	Schleswig-Holstein	1	Stormarn
1078	Bargfeld-Stegen	2972	4219.9	4.22	Schleswig-Holstein	1	Stormarn
1079	Delingsdorf	2116	2856.57	2.857	Schleswig-Holstein	1	Stormarn
1080	Elmenhorst	2716	3865.42	3.865	Schleswig-Holstein	1	Stormarn
1081	Hammoor	1312	2766.78	2.767	Schleswig-Holstein	1	Stormarn
1082	Jersbek	1707	4244.28	4.244	Schleswig-Holstein	1	Stormarn
1083	Nienwohld	479	3041.89	3.042	Schleswig-Holstein	1	Stormarn
1084	Todendorf	1255	3605.02	3.605	Schleswig-Holstein	1	Stormarn
1085	TremsbÃ¼ttel	2002	3200.16	3.2	Schleswig-Holstein	1	Stormarn
1086	Badendorf	837	2473.03	2.473	Schleswig-Holstein	1	Stormarn
1087	Barnitz	841	3411.66	3.412	Schleswig-Holstein	1	Stormarn
1088	Hamberge	1616	2617.96	2.618	Schleswig-Holstein	1	Stormarn
1089	Heidekamp	448	1861.44	1.861	Schleswig-Holstein	1	Stormarn
1090	Heilshoop	541	2924.55	2.925	Schleswig-Holstein	1	Stormarn
1091	Klein Wesenberg	753	2934.93	2.935	Schleswig-Holstein	1	Stormarn
1092	MÃ¶nkhagen	661	2710.5	2.711	Schleswig-Holstein	1	Stormarn
1093	Rehhorst	711	4015.28	4.015	Schleswig-Holstein	1	Stormarn
1094	Westerau	754	3932.47	3.932	Schleswig-Holstein	1	Stormarn
1095	Zarpen	1438	3411.49	3.411	Schleswig-Holstein	1	Stormarn
1096	Feldhorst	573	3944.46	3.944	Schleswig-Holstein	1	Stormarn
1097	Wesenberg	1697	3451.82	3.452	Schleswig-Holstein	1	Stormarn
1098	Braak	990	2740.34	2.74	Schleswig-Holstein	1	Stormarn
1099	Hoisdorf	3493	3949.57	3.95	Schleswig-Holstein	1	Stormarn
1100	Siek	2393	3484.32	3.484	Schleswig-Holstein	1	Stormarn
1101	Stapelfeld	1776	3194.18	3.194	Schleswig-Holstein	1	Stormarn
1102	Brunsbek	1699	3794.36	3.794	Schleswig-Holstein	1	Stormarn
1103	Grande	695	2797.85	2.798	Schleswig-Holstein	1	Stormarn
1104	GrÃ¶nwohld	1464	3128.91	3.129	Schleswig-Holstein	1	Stormarn
1105	GroÃŸensee	1781	3485.42	3.485	Schleswig-Holstein	1	Stormarn
1106	Hamfelde	504	1614.7	1.615	Schleswig-Holstein	1	Stormarn
1107	Hohenfelde	50	1284.28	1.284	Schleswig-Holstein	1	Stormarn
1108	KÃ¶thel	335	1959.94	1.96	Schleswig-Holstein	1	Stormarn
1109	LÃ¼tjensee	3435	3733.88	3.734	Schleswig-Holstein	1	Stormarn
1110	Rausdorf	235	2212.45	2.212	Schleswig-Holstein	1	Stormarn
1111	Trittau	8832	5346.4	5.346	Schleswig-Holstein	1	Stormarn
1112	Witzhave	1576	2794.82	2.795	Schleswig-Holstein	1	Stormarn
1113	Hamburg	1830584	27185.3	27.185	Hamburg	2	Hamburg
1114	Braunschweig	248023	13869.1	13.869	Niedersachsen	3	Braunschweig
1115	Salzgitter	104548	15000.6	15.001	Niedersachsen	3	Salzgitter
1116	Wolfsburg	123914	14317.9	14.318	Niedersachsen	3	Wolfsburg
1117	Gifhorn	42239	10280.8	10.281	Niedersachsen	3	Gifhorn
1118	Sassenburg	11614	9417.74	9.418	Niedersachsen	3	Gifhorn
1119	Wittingen	11529	15057.2	15.057	Niedersachsen	3	Gifhorn
1120	Barwedel	979	4445.57	4.446	Niedersachsen	3	Gifhorn
1121	Bokensdorf	1286	3820.08	3.82	Niedersachsen	3	Gifhorn
1122	Jembke	1995	3821.33	3.821	Niedersachsen	3	Gifhorn
1123	OsloÃŸ	1880	2771.07	2.771	Niedersachsen	3	Gifhorn
1124	Tappenbeck	1383	2271.51	2.272	Niedersachsen	3	Gifhorn
1125	Weyhausen	2393	2826.7	2.827	Niedersachsen	3	Gifhorn
1126	Bergfeld	883	3254.76	3.255	Niedersachsen	3	Gifhorn
1127	Brome	3272	6080.92	6.081	Niedersachsen	3	Gifhorn
1128	Ehra-Lessien	1852	7491.4	7.491	Niedersachsen	3	Gifhorn
1129	Parsau	1856	5445.92	5.446	Niedersachsen	3	Gifhorn
1130	RÃ¼hen	5587	5564.19	5.564	Niedersachsen	3	Gifhorn
1131	Tiddische	1255	4118.44	4.118	Niedersachsen	3	Gifhorn
1132	TÃ¼lau	1452	4860.87	4.861	Niedersachsen	3	Gifhorn
1133	Dedelstorf	1209	8725.69	8.726	Niedersachsen	3	Gifhorn
1134	HankensbÃ¼ttel	4491	5864.76	5.865	Niedersachsen	3	Gifhorn
1135	Obernholz	843	6158.95	6.159	Niedersachsen	3	Gifhorn
1136	Sprakensehl	1235	9168.5	9.169	Niedersachsen	3	Gifhorn
1137	Steinhorst	1229	7601.83	7.602	Niedersachsen	3	Gifhorn
1138	Calberlah	5015	5265.51	5.266	Niedersachsen	3	Gifhorn
1139	IsenbÃ¼ttel	6483	4323.34	4.323	Niedersachsen	3	Gifhorn
1140	RibbesbÃ¼ttel	2044	4956.29	4.956	Niedersachsen	3	Gifhorn
1141	WasbÃ¼ttel	1839	2566.89	2.567	Niedersachsen	3	Gifhorn
1142	Hillerse	2488	4911.47	4.911	Niedersachsen	3	Gifhorn
1143	Leiferde	4426	5299.71	5.3	Niedersachsen	3	Gifhorn
1144	Meinersen	8211	7343.7	7.344	Niedersachsen	3	Gifhorn
1145	MÃ¼den (Aller)	5398	8235.52	8.236	Niedersachsen	3	Gifhorn
1146	AdenbÃ¼ttel	1768	3961.44	3.961	Niedersachsen	3	Gifhorn
1147	Meine	8648	6234.72	6.235	Niedersachsen	3	Gifhorn
1148	RÃ¶tgesbÃ¼ttel	2323	3308.56	3.309	Niedersachsen	3	Gifhorn
1149	SchwÃ¼lper	7232	4645.15	4.645	Niedersachsen	3	Gifhorn
1150	Vordorf	3043	4393.78	4.394	Niedersachsen	3	Gifhorn
1151	Didderse	1327	2359.38	2.359	Niedersachsen	3	Gifhorn
1152	GroÃŸ Oesingen	1864	7603.86	7.604	Niedersachsen	3	Gifhorn
1153	SchÃ¶newÃ¶rde	893	4215.3	4.215	Niedersachsen	3	Gifhorn
1154	Ummern	1545	6328.9	6.329	Niedersachsen	3	Gifhorn
1155	Wagenhoff	1196	2026.66	2.027	Niedersachsen	3	Gifhorn
1156	Wahrenholz	3609	7619.25	7.619	Niedersachsen	3	Gifhorn
1157	Wesendorf	5265	5610.92	5.611	Niedersachsen	3	Gifhorn
1158	Giebel	0	3215.95	3.216	Niedersachsen	3	Gifhorn
1159	Bad Harzburg	22017	8095.9	8.096	Niedersachsen	3	Goslar
1160	Langelsheim	11536	7029.65	7.03	Niedersachsen	3	Goslar
1161	Liebenburg	7942	8862.94	8.863	Niedersachsen	3	Goslar
1162	Seesen	19472	10130	10.13	Niedersachsen	3	Goslar
1163	Braunlage	5941	5708.09	5.708	Niedersachsen	3	Goslar
1164	Goslar	51128	12800.8	12.801	Niedersachsen	3	Goslar
1165	Clausthal-Zellerfeld	15563	6703.98	6.704	Niedersachsen	3	Goslar
1166	Hahausen	754	3202.61	3.203	Niedersachsen	3	Goslar
1167	Lutter am Barenberge	2313	5753.29	5.753	Niedersachsen	3	Goslar
1168	Wallmoden	897	4106.38	4.106	Niedersachsen	3	Goslar
1169	Harz (Landkreis Goslar)	0	19267.9	19.268	Niedersachsen	3	Goslar
1170	KÃ¶nigslutter am Elm	15774	11434.6	11.435	Niedersachsen	3	Helmstedt
1171	Lehre	12218	8473.67	8.474	Niedersachsen	3	Helmstedt
1172	SchÃ¶ningen	11412	5984.78	5.985	Niedersachsen	3	Helmstedt
1173	Helmstedt	25803	8176.25	8.176	Niedersachsen	3	Helmstedt
1174	Grasleben	2391	3360.79	3.361	Niedersachsen	3	Helmstedt
1175	Mariental	816	2574.11	2.574	Niedersachsen	3	Helmstedt
1176	Querenhorst	483	2157.42	2.157	Niedersachsen	3	Helmstedt
1177	Rennau	682	4749.22	4.749	Niedersachsen	3	Helmstedt
1178	Beierstedt	365	3086.27	3.086	Niedersachsen	3	Helmstedt
1179	Gevensleben	633	3901.99	3.902	Niedersachsen	3	Helmstedt
1180	Jerxheim	1167	4136.77	4.137	Niedersachsen	3	Helmstedt
1181	SÃ¶llingen	1648	6279.32	6.279	Niedersachsen	3	Helmstedt
1182	Frellstedt	807	2478.51	2.479	Niedersachsen	3	Helmstedt
1183	RÃ¤bke	701	3357.63	3.358	Niedersachsen	3	Helmstedt
1184	SÃ¼pplingen	1743	3224.06	3.224	Niedersachsen	3	Helmstedt
1185	SÃ¼pplingenburg	654	3794.73	3.795	Niedersachsen	3	Helmstedt
1186	Warberg	818	2857.94	2.858	Niedersachsen	3	Helmstedt
1187	Wolsdorf	940	3654.23	3.654	Niedersachsen	3	Helmstedt
1188	Bahrdorf	1861	6370.56	6.371	Niedersachsen	3	Helmstedt
1189	Danndorf	2447	3742.19	3.742	Niedersachsen	3	Helmstedt
1190	Grafhorst	1076	3100.24	3.1	Niedersachsen	3	Helmstedt
1191	GroÃŸ TwÃ¼lpstedt	2629	6048.27	6.048	Niedersachsen	3	Helmstedt
1192	Velpke	4652	4447.05	4.447	Niedersachsen	3	Helmstedt
1193	Brunsleberfeld	0	2042.78	2.043	Niedersachsen	3	Helmstedt
1194	Helmstedt	0	4350.08	4.35	Niedersachsen	3	Helmstedt
1195	KÃ¶nigslutter	0	2998.72	2.999	Niedersachsen	3	Helmstedt
1196	Mariental	0	3979.04	3.979	Niedersachsen	3	Helmstedt
1197	SchÃ¶ningen	0	3431.2	3.431	Niedersachsen	3	Helmstedt
1198	Bad Gandersheim	9866	9492.17	9.492	Niedersachsen	3	Northeim
1199	Bodenfelde	3100	4488.2	4.488	Niedersachsen	3	Northeim
1200	Dassel	9659	10653.7	10.654	Niedersachsen	3	Northeim
1201	Hardegsen	7625	9180.75	9.181	Niedersachsen	3	Northeim
1202	Kalefeld	6354	9196.88	9.197	Niedersachsen	3	Northeim
1203	Katlenburg-Lindau	7052	8461.25	8.461	Niedersachsen	3	Northeim
1204	Moringen	6969	9088.74	9.089	Niedersachsen	3	Northeim
1205	NÃ¶rten-Hardenberg	8178	7371.88	7.372	Niedersachsen	3	Northeim
1206	Northeim	29040	12064	12.064	Niedersachsen	3	Northeim
1207	Uslar	14278	10617.7	10.618	Niedersachsen	3	Northeim
1208	Einbeck	30925	15247.8	15.248	Niedersachsen	3	Northeim
1209	Solling (Landkreis Northeim)	0	13336.3	13.336	Niedersachsen	3	Northeim
1210	Edemissen	12322	10184.2	10.184	Niedersachsen	3	Peine
1211	Hohenhameln	9174	8346.19	8.346	Niedersachsen	3	Peine
1212	Lengede	13051	5918.72	5.919	Niedersachsen	3	Peine
1213	Peine	49901	10951.8	10.952	Niedersachsen	3	Peine
1214	Vechelde	17071	8711.81	8.712	Niedersachsen	3	Peine
1215	Wendeburg	10319	7730.49	7.73	Niedersachsen	3	Peine
1216	Ilsede	21530	8502.58	8.503	Niedersachsen	3	Peine
1217	Cremlingen	13053	7723.26	7.723	Niedersachsen	3	WolfenbÃ¼ttel
1218	WolfenbÃ¼ttel	52357	8839.41	8.839	Niedersachsen	3	WolfenbÃ¼ttel
1219	Schladen-Werla	8803	8598.06	8.598	Niedersachsen	3	WolfenbÃ¼ttel
1220	Baddeckenstedt	3055	4541.09	4.541	Niedersachsen	3	WolfenbÃ¼ttel
1221	Burgdorf	2261	4912.15	4.912	Niedersachsen	3	WolfenbÃ¼ttel
1222	Elbe	1514	4052.38	4.052	Niedersachsen	3	WolfenbÃ¼ttel
1223	Haverlah	1636	4106.81	4.107	Niedersachsen	3	WolfenbÃ¼ttel
1224	Heere	1115	3911.32	3.911	Niedersachsen	3	WolfenbÃ¼ttel
1225	Sehlde	910	4544.61	4.545	Niedersachsen	3	WolfenbÃ¼ttel
1226	Cramme	874	3517.52	3.518	Niedersachsen	3	WolfenbÃ¼ttel
1227	Dorstadt	704	3192.16	3.192	Niedersachsen	3	WolfenbÃ¼ttel
1228	FlÃ¶the	1119	4368.09	4.368	Niedersachsen	3	WolfenbÃ¼ttel
1229	Heiningen	653	2891.62	2.892	Niedersachsen	3	WolfenbÃ¼ttel
1230	Ohrum	624	2894.35	2.894	Niedersachsen	3	WolfenbÃ¼ttel
1231	BÃ¶rÃŸum	2835	5536.95	5.537	Niedersachsen	3	WolfenbÃ¼ttel
1232	Dettum	1200	4129.09	4.129	Niedersachsen	3	WolfenbÃ¼ttel
1233	Erkerode	928	3724.79	3.725	Niedersachsen	3	WolfenbÃ¼ttel
1234	Evessen	1273	4129.09	4.129	Niedersachsen	3	WolfenbÃ¼ttel
1235	Sickte	6219	5047.16	5.047	Niedersachsen	3	WolfenbÃ¼ttel
1236	Veltheim (Ohe)	959	2929.44	2.929	Niedersachsen	3	WolfenbÃ¼ttel
1237	Dahlum	649	3869.96	3.87	Niedersachsen	3	WolfenbÃ¼ttel
1238	Denkte	2819	4266.31	4.266	Niedersachsen	3	WolfenbÃ¼ttel
1239	Hedeper	489	3995.25	3.995	Niedersachsen	3	WolfenbÃ¼ttel
1240	KissenbrÃ¼ck	1742	2573.19	2.573	Niedersachsen	3	WolfenbÃ¼ttel
1241	Kneitlingen	818	4181.11	4.181	Niedersachsen	3	WolfenbÃ¼ttel
1242	Roklum	435	2907.53	2.908	Niedersachsen	3	WolfenbÃ¼ttel
1243	SchÃ¶ppenstedt	5559	6300.69	6.301	Niedersachsen	3	WolfenbÃ¼ttel
1244	Uehrde	890	4960.59	4.961	Niedersachsen	3	WolfenbÃ¼ttel
1245	Vahlberg	728	4262.61	4.263	Niedersachsen	3	WolfenbÃ¼ttel
1246	Winnigstedt	690	3462.21	3.462	Niedersachsen	3	WolfenbÃ¼ttel
1247	Wittmar	1131	2157.8	2.158	Niedersachsen	3	WolfenbÃ¼ttel
1248	Remlingen-Semmenstedt	2395	5765.98	5.766	Niedersachsen	3	WolfenbÃ¼ttel
1249	Am GroÃŸen Rhode	0	2460.04	2.46	Niedersachsen	3	WolfenbÃ¼ttel
1250	Barnstorf-Warle	0	1128.05	1.128	Niedersachsen	3	WolfenbÃ¼ttel
1251	Voigtsdahlum	0	2474.11	2.474	Niedersachsen	3	WolfenbÃ¼ttel
1252	Adelebsen	6344	8713.15	8.713	Niedersachsen	3	GÃ¶ttingen
1253	Bad Grund (Harz)	8425	6436.04	6.436	Niedersachsen	3	GÃ¶ttingen
1254	Bad Lauterberg im Harz	10404	6631.56	6.632	Niedersachsen	3	GÃ¶ttingen
1255	Bad Sachsa	7377	5761.79	5.762	Niedersachsen	3	GÃ¶ttingen
1256	Bovenden	13559	7973.48	7.973	Niedersachsen	3	GÃ¶ttingen
1257	Duderstadt	20517	9780.02	9.78	Niedersachsen	3	GÃ¶ttingen
1258	Friedland	12607	8716.61	8.717	Niedersachsen	3	GÃ¶ttingen
1259	Gleichen	8845	11375.5	11.376	Niedersachsen	3	GÃ¶ttingen
1260	GÃ¶ttingen	119529	10811.7	10.812	Niedersachsen	3	GÃ¶ttingen
1261	Hann. MÃ¼nden	23853	11041.7	11.042	Niedersachsen	3	GÃ¶ttingen
1262	Herzberg am Harz	13028	8524	8.524	Niedersachsen	3	GÃ¶ttingen
1263	Osterode am Harz	21839	10131.4	10.131	Niedersachsen	3	GÃ¶ttingen
1264	Rosdorf	11887	8159.92	8.16	Niedersachsen	3	GÃ¶ttingen
1265	Staufenberg	7835	8786.28	8.786	Niedersachsen	3	GÃ¶ttingen
1266	Walkenried	4460	4733.2	4.733	Niedersachsen	3	GÃ¶ttingen
1267	BÃ¼hren	541	3712.79	3.713	Niedersachsen	3	GÃ¶ttingen
1268	Dransfeld	4344	5384.31	5.384	Niedersachsen	3	GÃ¶ttingen
1269	JÃ¼hnde	985	4925.63	4.926	Niedersachsen	3	GÃ¶ttingen
1270	Niemetal	1493	5339.72	5.34	Niedersachsen	3	GÃ¶ttingen
1271	Scheden	1948	5172.34	5.172	Niedersachsen	3	GÃ¶ttingen
1272	Bilshausen	2215	2898.97	2.899	Niedersachsen	3	GÃ¶ttingen
1273	Bodensee	790	2740.29	2.74	Niedersachsen	3	GÃ¶ttingen
1274	Gieboldehausen	4103	4449.43	4.449	Niedersachsen	3	GÃ¶ttingen
1275	Krebeck	1047	3496.06	3.496	Niedersachsen	3	GÃ¶ttingen
1276	Obernfeld	945	3285.7	3.286	Niedersachsen	3	GÃ¶ttingen
1277	Rhumspringe	1819	3056.45	3.056	Niedersachsen	3	GÃ¶ttingen
1278	Rollshausen	843	3409.4	3.409	Niedersachsen	3	GÃ¶ttingen
1279	RÃ¼dershausen	799	3063.87	3.064	Niedersachsen	3	GÃ¶ttingen
1280	Wollbrandshausen	638	2497.07	2.497	Niedersachsen	3	GÃ¶ttingen
1281	Wollershausen	499	3076.39	3.076	Niedersachsen	3	GÃ¶ttingen
1282	Elbingerode	442	2418.85	2.419	Niedersachsen	3	GÃ¶ttingen
1283	Hattorf am Harz	4050	5381.89	5.382	Niedersachsen	3	GÃ¶ttingen
1284	HÃ¶rden am Harz	981	2707.09	2.707	Niedersachsen	3	GÃ¶ttingen
1285	Wulften am Harz	1816	3831.2	3.831	Niedersachsen	3	GÃ¶ttingen
1286	EbergÃ¶tzen	1952	4425.73	4.426	Niedersachsen	3	GÃ¶ttingen
1287	Landolfshausen	1036	4026.24	4.026	Niedersachsen	3	GÃ¶ttingen
1288	Seeburg	1613	3672.17	3.672	Niedersachsen	3	GÃ¶ttingen
1289	Seulingen	1344	3337.54	3.338	Niedersachsen	3	GÃ¶ttingen
1290	Waake	1284	2846.37	2.846	Niedersachsen	3	GÃ¶ttingen
1291	Harz (Landkreis GÃ¶ttingen)	0	16219.8	16.22	Niedersachsen	3	GÃ¶ttingen
1292	Hannover	535061	14291.9	14.292	Niedersachsen	3	Region Hannover
1293	Barsinghausen	33989	10107.1	10.107	Niedersachsen	3	Region Hannover
1294	Burgdorf	30482	10632.4	10.632	Niedersachsen	3	Region Hannover
1295	Burgwedel	20474	12366.3	12.366	Niedersachsen	3	Region Hannover
1296	Garbsen	60875	8909.44	8.909	Niedersachsen	3	Region Hannover
1297	Gehrden	14903	6574.09	6.574	Niedersachsen	3	Region Hannover
1298	Hemmingen	18923	5634.83	5.635	Niedersachsen	3	Region Hannover
1299	Isernhagen	24219	7731.11	7.731	Niedersachsen	3	Region Hannover
1300	Laatzen	41449	5906.3	5.906	Niedersachsen	3	Region Hannover
1301	Langenhagen	53790	8451.15	8.451	Niedersachsen	3	Region Hannover
1302	Lehrte	43932	11306	11.306	Niedersachsen	3	Region Hannover
1303	Neustadt am RÃ¼benberge	43964	18953.2	18.953	Niedersachsen	3	Region Hannover
1304	Pattensen	14630	8215.09	8.215	Niedersachsen	3	Region Hannover
1305	Ronnenberg	24080	6157.62	6.158	Niedersachsen	3	Region Hannover
1306	Seelze	34036	7348.51	7.349	Niedersachsen	3	Region Hannover
1307	Sehnde	23505	10164.3	10.164	Niedersachsen	3	Region Hannover
1308	Springe	28918	12640.9	12.641	Niedersachsen	3	Region Hannover
1309	Uetze	20260	11876.6	11.877	Niedersachsen	3	Region Hannover
1310	Wedemark	29599	13200.1	13.2	Niedersachsen	3	Region Hannover
1311	Wennigsen (Deister)	14054	7334.23	7.334	Niedersachsen	3	Region Hannover
1312	Wunstorf	41532	11228.7	11.229	Niedersachsen	3	Region Hannover
1313	Bassum	15818	12987.6	12.988	Niedersachsen	3	Diepholz
1314	Diepholz	16661	10228.7	10.229	Niedersachsen	3	Diepholz
1315	Stuhr	33526	9064.73	9.065	Niedersachsen	3	Diepholz
1316	Sulingen	12799	10516.5	10.516	Niedersachsen	3	Diepholz
1317	Syke	24346	11311.8	11.312	Niedersachsen	3	Diepholz
1318	Twistringen	12302	10689.3	10.689	Niedersachsen	3	Diepholz
1319	Wagenfeld	7226	10839	10.839	Niedersachsen	3	Diepholz
1320	Weyhe	30627	7786.65	7.787	Niedersachsen	3	Diepholz
1321	Brockum	1012	5533.1	5.533	Niedersachsen	3	Diepholz
1322	HÃ¼de	1153	4925.56	4.926	Niedersachsen	3	Diepholz
1323	Lembruch	1197	4724.62	4.725	Niedersachsen	3	Diepholz
1324	LemfÃ¶rde	3223	2646.67	2.647	Niedersachsen	3	Diepholz
1325	Marl	706	3173.43	3.173	Niedersachsen	3	Diepholz
1326	Quernheim	452	2494.24	2.494	Niedersachsen	3	Diepholz
1327	Stemshorn	671	2937.59	2.938	Niedersachsen	3	Diepholz
1328	Barnstorf	6292	7247.67	7.248	Niedersachsen	3	Diepholz
1329	Drebber	2932	6857.29	6.857	Niedersachsen	3	Diepholz
1330	Drentwede	994	5508.29	5.508	Niedersachsen	3	Diepholz
1331	Eydelstedt	1803	8732.22	8.732	Niedersachsen	3	Diepholz
1332	Asendorf	2938	7622.69	7.623	Niedersachsen	3	Diepholz
1333	Martfeld	2764	5913.31	5.913	Niedersachsen	3	Diepholz
1334	Schwarme	2572	4938.51	4.939	Niedersachsen	3	Diepholz
1335	Bruchhausen-Vilsen	9078	10480.5	10.48	Niedersachsen	3	Diepholz
1336	Bahrenborstel	1098	5591.04	5.591	Niedersachsen	3	Diepholz
1337	Barenburg	1226	4037.41	4.037	Niedersachsen	3	Diepholz
1338	Freistatt	476	3566.03	3.566	Niedersachsen	3	Diepholz
1339	Kirchdorf	2262	6913.47	6.913	Niedersachsen	3	Diepholz
1340	Varrel	1530	6637	6.637	Niedersachsen	3	Diepholz
1341	Wehrbleck	783	5302.59	5.303	Niedersachsen	3	Diepholz
1342	Barver	1108	5082.68	5.083	Niedersachsen	3	Diepholz
1343	Dickel	465	4098.08	4.098	Niedersachsen	3	Diepholz
1344	Hemsloh	575	5201.7	5.202	Niedersachsen	3	Diepholz
1345	Rehden	2153	5754.84	5.755	Niedersachsen	3	Diepholz
1346	Wetschen	1788	5042.27	5.042	Niedersachsen	3	Diepholz
1347	Affinghausen	856	3503.75	3.504	Niedersachsen	3	Diepholz
1348	Ehrenburg	1506	7009.7	7.01	Niedersachsen	3	Diepholz
1349	Neuenkirchen	1218	3852.69	3.853	Niedersachsen	3	Diepholz
1350	Scholen	786	4518.95	4.519	Niedersachsen	3	Diepholz
1351	SchwafÃ¶rden	1467	5144.66	5.145	Niedersachsen	3	Diepholz
1352	Sudwalde	1062	5169.83	5.17	Niedersachsen	3	Diepholz
1353	Borstel	1223	5555.19	5.555	Niedersachsen	3	Diepholz
1354	Maasen	442	4342.96	4.343	Niedersachsen	3	Diepholz
1355	Mellinghausen	1092	4949.04	4.949	Niedersachsen	3	Diepholz
1356	Siedenburg	1294	3789.97	3.79	Niedersachsen	3	Diepholz
1357	Staffhorst	510	3849.07	3.849	Niedersachsen	3	Diepholz
1358	Aerzen	10556	10264.3	10.264	Niedersachsen	3	Hameln-Pyrmont
1359	Bad MÃ¼nder am Deister	17356	10402.5	10.402	Niedersachsen	3	Hameln-Pyrmont
1360	Bad Pyrmont	19067	7875.05	7.875	Niedersachsen	3	Hameln-Pyrmont
1361	CoppenbrÃ¼gge	6998	9478.76	9.479	Niedersachsen	3	Hameln-Pyrmont
1362	Emmerthal	9847	10727.4	10.727	Niedersachsen	3	Hameln-Pyrmont
1363	Hameln	57228	10133.2	10.133	Niedersachsen	3	Hameln-Pyrmont
1364	Hessisch Oldendorf	18083	10975.5	10.975	Niedersachsen	3	Hameln-Pyrmont
1365	Salzhemmendorf	9161	9707.61	9.708	Niedersachsen	3	Hameln-Pyrmont
1366	Alfeld (Leine)	18814	8525.43	8.525	Niedersachsen	3	Hildesheim
1367	Algermissen	7864	5953.67	5.954	Niedersachsen	3	Hildesheim
1368	Bad Salzdetfurth	13177	8199.1	8.199	Niedersachsen	3	Hildesheim
1369	Bockenem	9827	10498.7	10.499	Niedersachsen	3	Hildesheim
1370	Diekholzen	6476	5466.67	5.467	Niedersachsen	3	Hildesheim
1371	Elze	8858	6896.72	6.897	Niedersachsen	3	Hildesheim
1372	Giesen	9698	5806.73	5.807	Niedersachsen	3	Hildesheim
1373	Harsum	11367	7071.78	7.072	Niedersachsen	3	Hildesheim
1374	Hildesheim	101744	9641.21	9.641	Niedersachsen	3	Hildesheim
1375	Holle	7073	7809.93	7.81	Niedersachsen	3	Hildesheim
1376	Nordstemmen	12105	7765.14	7.765	Niedersachsen	3	Hildesheim
1377	Sarstedt	19262	6554.28	6.554	Niedersachsen	3	Hildesheim
1378	Schellerten	8014	8958.35	8.958	Niedersachsen	3	Hildesheim
1379	SÃ¶hlde	7801	7576.33	7.576	Niedersachsen	3	Hildesheim
1380	Freden (Leine)	4709	7336	7.336	Niedersachsen	3	Hildesheim
1381	Lamspringe	5638	8397.37	8.397	Niedersachsen	3	Hildesheim
1382	Sibbesse	5829	8482.48	8.482	Niedersachsen	3	Hildesheim
1383	Eime	2588	4657.66	4.658	Niedersachsen	3	Hildesheim
1384	Duingen	4944	7720.45	7.72	Niedersachsen	3	Hildesheim
1385	Gronau (Leine)	10852	9404.85	9.405	Niedersachsen	3	Hildesheim
1386	Delligsen	7844	6033.74	6.034	Niedersachsen	3	Holzminden
1387	Holzminden	20132	9370.28	9.37	Niedersachsen	3	Holzminden
1388	Bevern	3871	5794.17	5.794	Niedersachsen	3	Holzminden
1389	Golmbach	930	3957.62	3.958	Niedersachsen	3	Holzminden
1390	Holenberg	406	2706.12	2.706	Niedersachsen	3	Holzminden
1391	Negenborn	675	3187.26	3.187	Niedersachsen	3	Holzminden
1392	Boffzen	2737	2851.56	2.852	Niedersachsen	3	Holzminden
1393	Derental	583	3042.8	3.043	Niedersachsen	3	Holzminden
1394	FÃ¼rstenberg	1060	1796.99	1.797	Niedersachsen	3	Holzminden
1395	LauenfÃ¶rde	2416	4096.13	4.096	Niedersachsen	3	Holzminden
1396	Bodenwerder	5562	5383.32	5.383	Niedersachsen	3	Holzminden
1397	BrevÃ¶rde	630	3702.8	3.703	Niedersachsen	3	Holzminden
1398	Halle	1513	5414.25	5.414	Niedersachsen	3	Holzminden
1399	Hehlen	1813	4651.12	4.651	Niedersachsen	3	Holzminden
1400	Heinsen	772	4349.73	4.35	Niedersachsen	3	Holzminden
1401	Heyen	438	2890.19	2.89	Niedersachsen	3	Holzminden
1402	Kirchbrak	994	4308.52	4.309	Niedersachsen	3	Holzminden
1403	Ottenstein	1149	5724.81	5.725	Niedersachsen	3	Holzminden
1404	Pegestorf	380	2886.78	2.887	Niedersachsen	3	Holzminden
1405	Polle	1183	4575.32	4.575	Niedersachsen	3	Holzminden
1406	Vahlbruch	384	3801.85	3.802	Niedersachsen	3	Holzminden
1407	Arholzen	413	2285.63	2.286	Niedersachsen	3	Holzminden
1408	Deensen	1381	3315.49	3.315	Niedersachsen	3	Holzminden
1409	Dielmissen	768	2717.14	2.717	Niedersachsen	3	Holzminden
1410	Eimen	866	4044.08	4.044	Niedersachsen	3	Holzminden
1411	Eschershausen	3474	4922.46	4.922	Niedersachsen	3	Holzminden
1412	Heinade	856	3043.8	3.044	Niedersachsen	3	Holzminden
1413	Holzen	531	2581.12	2.581	Niedersachsen	3	Holzminden
1414	Lenne	647	2392.32	2.392	Niedersachsen	3	Holzminden
1415	LÃ¼erdissen	407	2577.39	2.577	Niedersachsen	3	Holzminden
1416	Stadtoldendorf	5758	5000.34	5	Niedersachsen	3	Holzminden
1417	Wangelnstedt	571	3889.28	3.889	Niedersachsen	3	Holzminden
1418	Boffzen	0	4835.75	4.836	Niedersachsen	3	Holzminden
1419	Eimen	0	3592.34	3.592	Niedersachsen	3	Holzminden
1420	Eschershausen	0	2207.29	2.207	Niedersachsen	3	Holzminden
1421	GrÃ¼nenplan	0	4780.34	4.78	Niedersachsen	3	Holzminden
1422	Holzminden	0	3903.68	3.904	Niedersachsen	3	Holzminden
1423	Merxhausen	0	4744.97	4.745	Niedersachsen	3	Holzminden
1424	Wenzen	0	3982.49	3.982	Niedersachsen	3	Holzminden
1425	Nienburg (Weser)	31602	8056.02	8.056	Niedersachsen	3	Nienburg (Weser)
1426	Rehburg-Loccum	10187	10001.4	10.001	Niedersachsen	3	Nienburg (Weser)
1427	Steyerberg	5236	10110.9	10.111	Niedersachsen	3	Nienburg (Weser)
1428	Drakenburg	1756	3405.92	3.406	Niedersachsen	3	Nienburg (Weser)
1429	HaÃŸbergen	1569	4146.49	4.146	Niedersachsen	3	Nienburg (Weser)
1430	Heemsen	1727	6300.03	6.3	Niedersachsen	3	Nienburg (Weser)
1431	Rohrsen	1014	2214.66	2.215	Niedersachsen	3	Nienburg (Weser)
1432	Binnen	1025	4953.31	4.953	Niedersachsen	3	Nienburg (Weser)
1433	Liebenau	3797	4805.54	4.806	Niedersachsen	3	Nienburg (Weser)
1434	Pennigsehl	1254	4937.64	4.938	Niedersachsen	3	Nienburg (Weser)
1435	Balge	1734	5774.15	5.774	Niedersachsen	3	Nienburg (Weser)
1436	Marklohe	4527	5675.96	5.676	Niedersachsen	3	Nienburg (Weser)
1437	Wietzen	2170	6369.78	6.37	Niedersachsen	3	Nienburg (Weser)
1438	Linsburg	949	4893.73	4.894	Niedersachsen	3	Nienburg (Weser)
1439	Rodewald	2545	7773.64	7.774	Niedersachsen	3	Nienburg (Weser)
1440	Steimbke	2480	7963.81	7.964	Niedersachsen	3	Nienburg (Weser)
1441	StÃ¶ckse	1265	6198.47	6.198	Niedersachsen	3	Nienburg (Weser)
1442	Diepenau	3861	8362.79	8.363	Niedersachsen	3	Nienburg (Weser)
1443	Raddestorf	1872	6444.21	6.444	Niedersachsen	3	Nienburg (Weser)
1444	Uchte	4952	9531.58	9.532	Niedersachsen	3	Nienburg (Weser)
1445	Warmsen	3256	9046.19	9.046	Niedersachsen	3	Nienburg (Weser)
1446	BÃ¼cken	2121	5701.17	5.701	Niedersachsen	3	Nienburg (Weser)
1447	Eystrup	3315	4931.15	4.931	Niedersachsen	3	Nienburg (Weser)
1448	Gandesbergen	469	2620.36	2.62	Niedersachsen	3	Nienburg (Weser)
1449	HÃ¤melhausen	580	3032.95	3.033	Niedersachsen	3	Nienburg (Weser)
1450	Hassel (Weser)	1791	4226.14	4.226	Niedersachsen	3	Nienburg (Weser)
1451	Hilgermissen	2186	7393.3	7.393	Niedersachsen	3	Nienburg (Weser)
1452	Hoya	3865	2895.97	2.896	Niedersachsen	3	Nienburg (Weser)
1453	Hoyerhagen	955	4755.76	4.756	Niedersachsen	3	Nienburg (Weser)
1454	Schweringen	786	4420.89	4.421	Niedersachsen	3	Nienburg (Weser)
1455	Warpe	726	4475.81	4.476	Niedersachsen	3	Nienburg (Weser)
1456	Estorf	1706	4454.82	4.455	Niedersachsen	3	Nienburg (Weser)
1457	Husum	2351	6289.54	6.29	Niedersachsen	3	Nienburg (Weser)
1458	Landesbergen	2710	6489.77	6.49	Niedersachsen	3	Nienburg (Weser)
1459	Leese	1652	5461.34	5.461	Niedersachsen	3	Nienburg (Weser)
1460	Stolzenau	7479	8058.85	8.059	Niedersachsen	3	Nienburg (Weser)
1461	Auetal	6287	7918.28	7.918	Niedersachsen	3	Schaumburg
1462	BÃ¼ckeburg	19324	8307.37	8.307	Niedersachsen	3	Schaumburg
1463	Obernkirchen	9336	5667.28	5.667	Niedersachsen	3	Schaumburg
1464	Rinteln	25596	10435.3	10.435	Niedersachsen	3	Schaumburg
1465	Stadthagen	22158	7756.26	7.756	Niedersachsen	3	Schaumburg
1466	Ahnsen	1036	1892.89	1.893	Niedersachsen	3	Schaumburg
1467	Bad Eilsen	2598	1548.13	1.548	Niedersachsen	3	Schaumburg
1468	Buchholz	750	1340.3	1.34	Niedersachsen	3	Schaumburg
1469	HeeÃŸen	1385	1368.34	1.368	Niedersachsen	3	Schaumburg
1470	Luhden	1102	2096.18	2.096	Niedersachsen	3	Schaumburg
1471	Beckedorf	1453	3153.77	3.154	Niedersachsen	3	Schaumburg
1472	HeuerÃŸen	925	2006.4	2.006	Niedersachsen	3	Schaumburg
1473	Lindhorst	4361	2822.85	2.823	Niedersachsen	3	Schaumburg
1474	LÃ¼dersfeld	1083	3513.14	3.513	Niedersachsen	3	Schaumburg
1475	Bad Nenndorf	10968	4827.42	4.827	Niedersachsen	3	Schaumburg
1476	Haste	2724	3396.51	3.397	Niedersachsen	3	Schaumburg
1477	Hohnhorst	2087	3444.38	3.444	Niedersachsen	3	Schaumburg
1478	Suthfeld	1480	2260.51	2.261	Niedersachsen	3	Schaumburg
1479	Lauenhagen	1358	3114.66	3.115	Niedersachsen	3	Schaumburg
1480	Meerbeck	1932	3610.14	3.61	Niedersachsen	3	Schaumburg
1481	NiedernwÃ¶hren	2030	3351.88	3.352	Niedersachsen	3	Schaumburg
1482	Nordsehl	707	2443.97	2.444	Niedersachsen	3	Schaumburg
1483	Pollhagen	1101	3593.92	3.594	Niedersachsen	3	Schaumburg
1484	Wiedensahl	975	3418.73	3.419	Niedersachsen	3	Schaumburg
1485	Helpsen	1932	2818.75	2.819	Niedersachsen	3	Schaumburg
1486	Hespe	2060	2540.93	2.541	Niedersachsen	3	Schaumburg
1487	NienstÃ¤dt	4543	2887	2.887	Niedersachsen	3	Schaumburg
1488	Seggebruch	1551	2724.64	2.725	Niedersachsen	3	Schaumburg
1489	Apelern	2435	4972.36	4.972	Niedersachsen	3	Schaumburg
1490	HÃ¼lsede	1020	3973.75	3.974	Niedersachsen	3	Schaumburg
1491	Lauenau	4140	4018.54	4.019	Niedersachsen	3	Schaumburg
1492	Messenkamp	764	2592.35	2.592	Niedersachsen	3	Schaumburg
1493	Pohle	864	2684.58	2.685	Niedersachsen	3	Schaumburg
1494	Rodenberg	6451	3955.96	3.956	Niedersachsen	3	Schaumburg
1495	Auhagen	1249	3512.54	3.513	Niedersachsen	3	Schaumburg
1496	Hagenburg	4556	4012.22	4.012	Niedersachsen	3	Schaumburg
1497	Sachsenhagen	1934	3927.45	3.927	Niedersachsen	3	Schaumburg
1498	WÃ¶lpinghausen	1628	4296.56	4.297	Niedersachsen	3	Schaumburg
1499	Bergen	13642	12828.7	12.829	Niedersachsen	3	Celle
1500	Celle	69706	13268.4	13.268	Niedersachsen	3	Celle
1501	FaÃŸberg	6168	10118.1	10.118	Niedersachsen	3	Celle
1502	HambÃ¼hren	10185	7541.52	7.542	Niedersachsen	3	Celle
1503	Wietze	8270	7936.24	7.936	Niedersachsen	3	Celle
1504	Winsen (Aller)	13113	12496.3	12.496	Niedersachsen	3	Celle
1505	Eschede	5802	14013.4	14.013	Niedersachsen	3	Celle
1506	SÃ¼dheide	11602	14039.5	14.039	Niedersachsen	3	Celle
1507	BrÃ¶ckel	1803	4012.26	4.012	Niedersachsen	3	Celle
1508	Eicklingen	3214	4789.92	4.79	Niedersachsen	3	Celle
1509	Langlingen	2148	5785.14	5.785	Niedersachsen	3	Celle
1510	Wienhausen	4116	6363.27	6.363	Niedersachsen	3	Celle
1511	Ahnsbeck	1604	4547.7	4.548	Niedersachsen	3	Celle
1512	Beedenbostel	1034	3544.71	3.545	Niedersachsen	3	Celle
1513	Eldingen	2007	7554.1	7.554	Niedersachsen	3	Celle
1514	Hohne	1662	6029.83	6.03	Niedersachsen	3	Celle
1515	Lachendorf	6355	6224.81	6.225	Niedersachsen	3	Celle
1516	Adelheidsdorf	2647	5755.55	5.756	Niedersachsen	3	Celle
1517	Nienhagen	6730	4190.06	4.19	Niedersachsen	3	Celle
1518	Wathlingen	6201	4217.43	4.217	Niedersachsen	3	Celle
1519	Lohheide	755	9515.24	9.515	Niedersachsen	3	Celle
1520	Cuxhaven	48470	12742.2	12.742	Niedersachsen	3	Cuxhaven
1521	Loxstedt	16115	11897.7	11.898	Niedersachsen	3	Cuxhaven
1522	Schiffdorf	14182	10642.8	10.643	Niedersachsen	3	Cuxhaven
1523	Beverstedt	13526	14073	14.073	Niedersachsen	3	Cuxhaven
1524	Hagen im Bremischen	11099	14043.8	14.044	Niedersachsen	3	Cuxhaven
1525	Wurster NordseekÃ¼ste	17094	13493.4	13.493	Niedersachsen	3	Cuxhaven
1526	Geestland	30873	18889.4	18.889	Niedersachsen	3	Cuxhaven
1527	Armstorf	650	6298.24	6.298	Niedersachsen	3	Cuxhaven
1528	Hollnseth	882	4573.71	4.574	Niedersachsen	3	Cuxhaven
1529	Lamstedt	3356	7266.02	7.266	Niedersachsen	3	Cuxhaven
1530	Mittelstenahe	609	5816.33	5.816	Niedersachsen	3	Cuxhaven
1531	Stinstedt	556	5492.01	5.492	Niedersachsen	3	Cuxhaven
1532	Hechthausen	3424	5544.49	5.544	Niedersachsen	3	Cuxhaven
1533	Hemmoor	8614	6721.82	6.722	Niedersachsen	3	Cuxhaven
1534	Osten	1801	6918.51	6.919	Niedersachsen	3	Cuxhaven
1535	Belum	825	5052.73	5.053	Niedersachsen	3	Cuxhaven
1536	BÃ¼lkau	855	4799.39	4.799	Niedersachsen	3	Cuxhaven
1537	Ihlienworth	1529	6347.37	6.347	Niedersachsen	3	Cuxhaven
1538	Neuenkirchen	1314	4402.53	4.403	Niedersachsen	3	Cuxhaven
1539	Neuhaus (Oste)	1151	3136.76	3.137	Niedersachsen	3	Cuxhaven
1540	Nordleda	1047	4621.27	4.621	Niedersachsen	3	Cuxhaven
1541	Oberndorf	1352	5698.32	5.698	Niedersachsen	3	Cuxhaven
1542	Odisheim	484	3681.3	3.681	Niedersachsen	3	Cuxhaven
1543	Osterbruch	486	3243.35	3.243	Niedersachsen	3	Cuxhaven
1544	Otterndorf	7237	5849.67	5.85	Niedersachsen	3	Cuxhaven
1545	Steinau	825	6006.89	6.007	Niedersachsen	3	Cuxhaven
1546	Wanna	2171	7356.57	7.357	Niedersachsen	3	Cuxhaven
1547	Wingst	3340	7460.33	7.46	Niedersachsen	3	Cuxhaven
1548	Cadenberge	4233	5558.69	5.559	Niedersachsen	3	Cuxhaven
1549	Buchholz in der Nordheide	39042	8648.18	8.648	Niedersachsen	3	Harburg
1550	Neu Wulmstorf	21159	7501.49	7.501	Niedersachsen	3	Harburg
1551	Rosengarten	13561	7992.85	7.993	Niedersachsen	3	Harburg
1552	Seevetal	41260	10269.8	10.27	Niedersachsen	3	Harburg
1553	Stelle	11102	6201.49	6.201	Niedersachsen	3	Harburg
1554	Winsen (Luhe)	34635	10497.3	10.497	Niedersachsen	3	Harburg
1555	Drage	4223	5520.28	5.52	Niedersachsen	3	Harburg
1556	Marschacht	3884	5121.09	5.121	Niedersachsen	3	Harburg
1557	Tespe	4493	4991.67	4.992	Niedersachsen	3	Harburg
1558	Asendorf	1939	3834.02	3.834	Niedersachsen	3	Harburg
1559	Brackel	1890	3673.83	3.674	Niedersachsen	3	Harburg
1560	Egestorf	2565	6983.79	6.984	Niedersachsen	3	Harburg
1561	Hanstedt	5595	7708.7	7.709	Niedersachsen	3	Harburg
1562	Marxen	1507	3662.87	3.663	Niedersachsen	3	Harburg
1563	Undeloh	987	6952.1	6.952	Niedersachsen	3	Harburg
1564	Appel	1970	3954.8	3.955	Niedersachsen	3	Harburg
1565	Drestedt	768	2412.44	2.412	Niedersachsen	3	Harburg
1566	Halvesbostel	754	4283.61	4.284	Niedersachsen	3	Harburg
1567	Hollenstedt	3725	4688.57	4.689	Niedersachsen	3	Harburg
1568	Moisburg	1936	3347.82	3.348	Niedersachsen	3	Harburg
1569	Regesbostel	1059	4051.42	4.051	Niedersachsen	3	Harburg
1570	Wenzendorf	1434	4656.89	4.657	Niedersachsen	3	Harburg
1571	Bendestorf	2427	1975.97	1.976	Niedersachsen	3	Harburg
1572	Harmstorf	829	2445.97	2.446	Niedersachsen	3	Harburg
1573	Jesteburg	7966	5273.88	5.274	Niedersachsen	3	Harburg
1574	Eyendorf	1244	3699.55	3.7	Niedersachsen	3	Harburg
1575	Garlstorf	1097	4110.86	4.111	Niedersachsen	3	Harburg
1576	Garstedt	1463	3899.36	3.899	Niedersachsen	3	Harburg
1577	GÃ¶denstorf	968	4062.58	4.063	Niedersachsen	3	Harburg
1578	Salzhausen	4787	5913	5.913	Niedersachsen	3	Harburg
1579	Toppenstedt	2191	5453.45	5.453	Niedersachsen	3	Harburg
1580	VierhÃ¶fen	988	3760.3	3.76	Niedersachsen	3	Harburg
1581	Wulfsen	1662	2871.71	2.872	Niedersachsen	3	Harburg
1582	Dohren	1221	3492.22	3.492	Niedersachsen	3	Harburg
1583	Handeloh	2488	5183.14	5.183	Niedersachsen	3	Harburg
1584	Heidenau	2222	6247.27	6.247	Niedersachsen	3	Harburg
1585	Kakenstorf	1393	3528.4	3.528	Niedersachsen	3	Harburg
1586	KÃ¶nigsmoor	611	3172.68	3.173	Niedersachsen	3	Harburg
1587	Otter	1719	5850.32	5.85	Niedersachsen	3	Harburg
1588	Tostedt	13816	6979.91	6.98	Niedersachsen	3	Harburg
1589	Welle	1177	4485.31	4.485	Niedersachsen	3	Harburg
1590	Wistedt	1754	4295.61	4.296	Niedersachsen	3	Harburg
1591	Gartow	1411	5320.62	5.321	Niedersachsen	3	LÃ¼chow-Dannenberg
1592	Gorleben	600	4640	4.64	Niedersachsen	3	LÃ¼chow-Dannenberg
1593	HÃ¶hbeck	642	4413.36	4.413	Niedersachsen	3	LÃ¼chow-Dannenberg
1594	Prezelle	429	6461.47	6.461	Niedersachsen	3	LÃ¼chow-Dannenberg
1595	Schnackenburg	562	4825.33	4.825	Niedersachsen	3	LÃ¼chow-Dannenberg
1596	Damnatz	284	4041.74	4.042	Niedersachsen	3	LÃ¼chow-Dannenberg
1597	Dannenberg (Elbe)	8311	8747.34	8.747	Niedersachsen	3	LÃ¼chow-Dannenberg
1598	GÃ¶hrde	593	6373.38	6.373	Niedersachsen	3	LÃ¼chow-Dannenberg
1599	Gusborn	1194	6968.3	6.968	Niedersachsen	3	LÃ¼chow-Dannenberg
1600	Hitzacker (Elbe)	4901	7662.92	7.663	Niedersachsen	3	LÃ¼chow-Dannenberg
1601	Jameln	1036	6027.39	6.027	Niedersachsen	3	LÃ¼chow-Dannenberg
1602	Karwitz	726	5643	5.643	Niedersachsen	3	LÃ¼chow-Dannenberg
1603	Langendorf	685	6402.5	6.402	Niedersachsen	3	LÃ¼chow-Dannenberg
1604	Neu Darchau	1370	4771.74	4.772	Niedersachsen	3	LÃ¼chow-Dannenberg
1605	Zernien	1622	7206.29	7.206	Niedersachsen	3	LÃ¼chow-Dannenberg
1606	Bergen an der Dumme	1406	5051.17	5.051	Niedersachsen	3	LÃ¼chow-Dannenberg
1607	Clenze	2311	8486.87	8.487	Niedersachsen	3	LÃ¼chow-Dannenberg
1608	KÃ¼sten	1390	6446.68	6.447	Niedersachsen	3	LÃ¼chow-Dannenberg
1609	Lemgow	1366	8024.05	8.024	Niedersachsen	3	LÃ¼chow-Dannenberg
1610	Luckau (Wendland)	553	4737.3	4.737	Niedersachsen	3	LÃ¼chow-Dannenberg
1611	LÃ¼bbow	809	4415.84	4.416	Niedersachsen	3	LÃ¼chow-Dannenberg
1612	LÃ¼chow (Wendland)	9256	9454.56	9.455	Niedersachsen	3	LÃ¼chow-Dannenberg
1613	Schnega	1326	7372.02	7.372	Niedersachsen	3	LÃ¼chow-Dannenberg
1614	Trebel	1003	8173.49	8.173	Niedersachsen	3	LÃ¼chow-Dannenberg
1615	Waddeweitz	889	7029.21	7.029	Niedersachsen	3	LÃ¼chow-Dannenberg
1616	Woltersdorf	890	5294.86	5.295	Niedersachsen	3	LÃ¼chow-Dannenberg
1617	Wustrow (Wendland)	2792	5499.24	5.499	Niedersachsen	3	LÃ¼chow-Dannenberg
1618	Gartow	0	7205.34	7.205	Niedersachsen	3	LÃ¼chow-Dannenberg
1619	GÃ¶hrde	0	7205.53	7.206	Niedersachsen	3	LÃ¼chow-Dannenberg
1620	Adendorf	10783	3999.89	4	Niedersachsen	3	LÃ¼neburg
1621	Bleckede	9406	11863.8	11.864	Niedersachsen	3	LÃ¼neburg
1622	LÃ¼neburg	75192	8434.56	8.435	Niedersachsen	3	LÃ¼neburg
1623	Amt Neuhaus	5239	15420.1	15.42	Niedersachsen	3	LÃ¼neburg
1624	Amelinghausen	4004	5234.1	5.234	Niedersachsen	3	LÃ¼neburg
1625	Betzendorf	1144	5726.6	5.727	Niedersachsen	3	LÃ¼neburg
1626	Oldendorf (Luhe)	1015	5736.66	5.737	Niedersachsen	3	LÃ¼neburg
1627	Rehlingen	767	8116.7	8.117	Niedersachsen	3	LÃ¼neburg
1628	Soderstorf	1430	6004.8	6.005	Niedersachsen	3	LÃ¼neburg
1629	Bardowick	6993	4830.2	4.83	Niedersachsen	3	LÃ¼neburg
1630	Barum	2013	3135.11	3.135	Niedersachsen	3	LÃ¼neburg
1631	Handorf	2061	3135.59	3.136	Niedersachsen	3	LÃ¼neburg
1632	Mechtersen	703	3802.64	3.803	Niedersachsen	3	LÃ¼neburg
1633	Radbruch	2156	4746.28	4.746	Niedersachsen	3	LÃ¼neburg
1634	VÃ¶gelsen	2339	2825.82	2.826	Niedersachsen	3	LÃ¼neburg
1635	Wittorf	1489	3475.62	3.476	Niedersachsen	3	LÃ¼neburg
1636	Boitze	371	5045.72	5.046	Niedersachsen	3	LÃ¼neburg
1637	Dahlem	616	4141.18	4.141	Niedersachsen	3	LÃ¼neburg
1638	Dahlenburg	3323	7074.68	7.075	Niedersachsen	3	LÃ¼neburg
1639	Nahrendorf	1244	6647.92	6.648	Niedersachsen	3	LÃ¼neburg
1640	Tosterglope	581	4433.01	4.433	Niedersachsen	3	LÃ¼neburg
1641	Kirchgellersen	2467	4471.29	4.471	Niedersachsen	3	LÃ¼neburg
1642	Reppenstedt	7370	3844.03	3.844	Niedersachsen	3	LÃ¼neburg
1643	SÃ¼dergellersen	1675	4307.17	4.307	Niedersachsen	3	LÃ¼neburg
1644	Westergellersen	2053	4499.47	4.499	Niedersachsen	3	LÃ¼neburg
1645	Barnstedt	742	4439.76	4.44	Niedersachsen	3	LÃ¼neburg
1646	Deutsch Evern	3764	3324.23	3.324	Niedersachsen	3	LÃ¼neburg
1647	Embsen	2647	4776.27	4.776	Niedersachsen	3	LÃ¼neburg
1648	Melbeck	3375	4025.59	4.026	Niedersachsen	3	LÃ¼neburg
1649	Barendorf	2473	3018.9	3.019	Niedersachsen	3	LÃ¼neburg
1650	Neetze	2684	5184.15	5.184	Niedersachsen	3	LÃ¼neburg
1651	Reinstorf	1304	5542.43	5.542	Niedersachsen	3	LÃ¼neburg
1652	Thomasburg	1348	5171.46	5.171	Niedersachsen	3	LÃ¼neburg
1653	Vastorf	831	4698.4	4.698	Niedersachsen	3	LÃ¼neburg
1654	Wendisch Evern	1772	3861.38	3.861	Niedersachsen	3	LÃ¼neburg
1655	Artlenburg	1650	3436.34	3.436	Niedersachsen	3	LÃ¼neburg
1656	Brietlingen	3507	4474.42	4.474	Niedersachsen	3	LÃ¼neburg
1657	Echem	1013	3235.38	3.235	Niedersachsen	3	LÃ¼neburg
1658	Hittbergen	899	3848.87	3.849	Niedersachsen	3	LÃ¼neburg
1659	Hohnstorf (Elbe)	2413	3215.03	3.215	Niedersachsen	3	LÃ¼neburg
1660	LÃ¼dersburg	630	4355.82	4.356	Niedersachsen	3	LÃ¼neburg
1661	Rullstorf	1909	4763.82	4.764	Niedersachsen	3	LÃ¼neburg
1662	Scharnebeck	3535	5198.79	5.199	Niedersachsen	3	LÃ¼neburg
1663	Grasberg	7743	7499.1	7.499	Niedersachsen	3	Osterholz
1664	Lilienthal	19061	8487.25	8.487	Niedersachsen	3	Osterholz
1665	Osterholz-Scharmbeck	30329	12137	12.137	Niedersachsen	3	Osterholz
1666	Ritterhude	14703	5739.66	5.74	Niedersachsen	3	Osterholz
1667	Schwanewede	20142	11528.5	11.529	Niedersachsen	3	Osterholz
1668	Worpswede	9349	8742.37	8.742	Niedersachsen	3	Osterholz
1669	Axstedt	1161	3260.14	3.26	Niedersachsen	3	Osterholz
1670	Hambergen	5700	5506.55	5.507	Niedersachsen	3	Osterholz
1671	Holste	1365	5947.49	5.947	Niedersachsen	3	Osterholz
1672	LÃ¼bberstedt	739	3526.72	3.527	Niedersachsen	3	Osterholz
1673	Vollersode	2813	6828.05	6.828	Niedersachsen	3	Osterholz
1674	BremervÃ¶rde	18623	12253	12.253	Niedersachsen	3	Rotenburg (WÃ¼mme)
1675	Gnarrenburg	9222	11099.3	11.099	Niedersachsen	3	Rotenburg (WÃ¼mme)
1676	Rotenburg (WÃ¼mme)	21694	9945.69	9.946	Niedersachsen	3	Rotenburg (WÃ¼mme)
1677	ScheeÃŸel	12934	12246.2	12.246	Niedersachsen	3	Rotenburg (WÃ¼mme)
1678	VisselhÃ¶vede	9747	12605.9	12.606	Niedersachsen	3	Rotenburg (WÃ¼mme)
1679	Bothel	2375	4094.25	4.094	Niedersachsen	3	Rotenburg (WÃ¼mme)
1680	Brockel	1340	5017.48	5.017	Niedersachsen	3	Rotenburg (WÃ¼mme)
1681	HemsbÃ¼nde	1147	4705.82	4.706	Niedersachsen	3	Rotenburg (WÃ¼mme)
1682	Hemslingen	1415	5251.55	5.252	Niedersachsen	3	Rotenburg (WÃ¼mme)
1683	Kirchwalsede	1161	6086.7	6.087	Niedersachsen	3	Rotenburg (WÃ¼mme)
1684	Westerwalsede	720	4505.97	4.506	Niedersachsen	3	Rotenburg (WÃ¼mme)
1685	Fintel	2850	6011.99	6.012	Niedersachsen	3	Rotenburg (WÃ¼mme)
1686	Helvesiek	791	4667.59	4.668	Niedersachsen	3	Rotenburg (WÃ¼mme)
1687	LauenbrÃ¼ck	2276	4672.69	4.673	Niedersachsen	3	Rotenburg (WÃ¼mme)
1688	Stemmen	817	4972.82	4.973	Niedersachsen	3	Rotenburg (WÃ¼mme)
1689	Vahlde	671	4221.28	4.221	Niedersachsen	3	Rotenburg (WÃ¼mme)
1690	Alfstedt	869	4013.79	4.014	Niedersachsen	3	Rotenburg (WÃ¼mme)
1691	Basdahl	1383	5690.66	5.691	Niedersachsen	3	Rotenburg (WÃ¼mme)
1692	Ebersdorf	1062	5376.05	5.376	Niedersachsen	3	Rotenburg (WÃ¼mme)
1693	Hipstedt	1245	5406.59	5.407	Niedersachsen	3	Rotenburg (WÃ¼mme)
1694	Oerel	1882	5841.01	5.841	Niedersachsen	3	Rotenburg (WÃ¼mme)
1695	Anderlingen	865	5978.21	5.978	Niedersachsen	3	Rotenburg (WÃ¼mme)
1696	Deinstedt	659	4507.45	4.507	Niedersachsen	3	Rotenburg (WÃ¼mme)
1697	Farven	612	5053.74	5.054	Niedersachsen	3	Rotenburg (WÃ¼mme)
1698	Ostereistedt	923	5330.38	5.33	Niedersachsen	3	Rotenburg (WÃ¼mme)
1699	Rhade	1066	4955.49	4.955	Niedersachsen	3	Rotenburg (WÃ¼mme)
1700	Sandbostel	771	5634.21	5.634	Niedersachsen	3	Rotenburg (WÃ¼mme)
1701	Seedorf	1098	4328.34	4.328	Niedersachsen	3	Rotenburg (WÃ¼mme)
1702	Selsingen	3659	6489.58	6.49	Niedersachsen	3	Rotenburg (WÃ¼mme)
1703	GroÃŸ Meckelsen	478	3516.96	3.517	Niedersachsen	3	Rotenburg (WÃ¼mme)
1704	Hamersen	426	3700.66	3.701	Niedersachsen	3	Rotenburg (WÃ¼mme)
1705	Kalbe	589	3206.18	3.206	Niedersachsen	3	Rotenburg (WÃ¼mme)
1706	Klein Meckelsen	895	3836.53	3.837	Niedersachsen	3	Rotenburg (WÃ¼mme)
1707	Lengenbostel	458	2233.98	2.234	Niedersachsen	3	Rotenburg (WÃ¼mme)
1708	Sittensen	5901	4306.72	4.307	Niedersachsen	3	Rotenburg (WÃ¼mme)
1709	Tiste	895	4885.29	4.885	Niedersachsen	3	Rotenburg (WÃ¼mme)
1710	Vierden	746	4611.52	4.612	Niedersachsen	3	Rotenburg (WÃ¼mme)
1711	Wohnste	761	4376.33	4.376	Niedersachsen	3	Rotenburg (WÃ¼mme)
1712	Ahausen	1886	5889.17	5.889	Niedersachsen	3	Rotenburg (WÃ¼mme)
1713	BÃ¶tersen	1060	4492.02	4.492	Niedersachsen	3	Rotenburg (WÃ¼mme)
1714	Hassendorf	1133	3408.2	3.408	Niedersachsen	3	Rotenburg (WÃ¼mme)
1715	Hellwege	1068	5235.28	5.235	Niedersachsen	3	Rotenburg (WÃ¼mme)
1716	Horstedt	1302	4745.36	4.745	Niedersachsen	3	Rotenburg (WÃ¼mme)
1717	ReeÃŸum	1712	5344.69	5.345	Niedersachsen	3	Rotenburg (WÃ¼mme)
1718	Sottrum	6397	5354.18	5.354	Niedersachsen	3	Rotenburg (WÃ¼mme)
1719	Breddorf	1061	6032.04	6.032	Niedersachsen	3	Rotenburg (WÃ¼mme)
1720	BÃ¼lstedt	744	5063.88	5.064	Niedersachsen	3	Rotenburg (WÃ¼mme)
1721	Hepstedt	996	5471.16	5.471	Niedersachsen	3	Rotenburg (WÃ¼mme)
1722	Kirchtimke	960	4022.54	4.023	Niedersachsen	3	Rotenburg (WÃ¼mme)
1723	Tarmstedt	3852	5143.42	5.143	Niedersachsen	3	Rotenburg (WÃ¼mme)
1724	Vorwerk	1047	4650.14	4.65	Niedersachsen	3	Rotenburg (WÃ¼mme)
1725	Westertimke	451	3473.17	3.473	Niedersachsen	3	Rotenburg (WÃ¼mme)
1726	Wilstedt	1719	4283.69	4.284	Niedersachsen	3	Rotenburg (WÃ¼mme)
1727	Elsdorf	2003	7014.26	7.014	Niedersachsen	3	Rotenburg (WÃ¼mme)
1728	Gyhum	2328	6969.19	6.969	Niedersachsen	3	Rotenburg (WÃ¼mme)
1729	Heeslingen	4780	9085.32	9.085	Niedersachsen	3	Rotenburg (WÃ¼mme)
1730	Zeven	13852	8601.47	8.601	Niedersachsen	3	Rotenburg (WÃ¼mme)
1731	Bispingen	6486	11341.3	11.341	Niedersachsen	3	Heidekreis
1732	Bomlitz	6955	8012.93	8.013	Niedersachsen	3	Heidekreis
1733	Bad Fallingbostel	11680	8080.86	8.081	Niedersachsen	3	Heidekreis
1734	Munster	14983	13971.3	13.971	Niedersachsen	3	Heidekreis
1735	Neuenkirchen	5622	9853.33	9.853	Niedersachsen	3	Heidekreis
1736	Schneverdingen	18638	15333	15.333	Niedersachsen	3	Heidekreis
1737	Soltau	21257	14280.5	14.281	Niedersachsen	3	Heidekreis
1738	Walsrode	23089	16505.2	16.505	Niedersachsen	3	Heidekreis
1739	Wietzendorf	4133	10352.5	10.352	Niedersachsen	3	Heidekreis
1740	Ahlden (Aller)	1506	5093.56	5.094	Niedersachsen	3	Heidekreis
1741	Eickeloh	765	3638.03	3.638	Niedersachsen	3	Heidekreis
1742	Grethem	631	4069.25	4.069	Niedersachsen	3	Heidekreis
1743	Hademstorf	839	3045.64	3.046	Niedersachsen	3	Heidekreis
1744	Hodenhagen	3177	4482.95	4.483	Niedersachsen	3	Heidekreis
1745	BÃ¶hme	915	6087.35	6.087	Niedersachsen	3	Heidekreis
1746	Frankenfeld	502	4940.71	4.941	Niedersachsen	3	Heidekreis
1747	HÃ¤uslingen	808	3683.82	3.684	Niedersachsen	3	Heidekreis
1748	Rethem (Aller)	2326	5834.97	5.835	Niedersachsen	3	Heidekreis
1749	Buchholz (Aller)	2124	5210.25	5.21	Niedersachsen	3	Heidekreis
1750	Essel	1134	5837.83	5.838	Niedersachsen	3	Heidekreis
1751	Gilten	1224	5781.22	5.781	Niedersachsen	3	Heidekreis
1752	Lindwedel	2631	4086.76	4.087	Niedersachsen	3	Heidekreis
1753	Schwarmstedt	5713	5488.82	5.489	Niedersachsen	3	Heidekreis
1754	Osterheide	1961	13317.9	13.318	Niedersachsen	3	Heidekreis
1755	Buxtehude	39782	8735.31	8.735	Niedersachsen	3	Stade
1756	Drochtersen	11164	10293.9	10.294	Niedersachsen	3	Stade
1757	Jork	11962	7289.33	7.289	Niedersachsen	3	Stade
1758	Stade	47330	10012.9	10.013	Niedersachsen	3	Stade
1759	Apensen	4225	4567.65	4.568	Niedersachsen	3	Stade
1760	Beckdorf	2679	4688.26	4.688	Niedersachsen	3	Stade
1761	Sauensiek	2468	5633.98	5.634	Niedersachsen	3	Stade
1762	Deinste	2015	5219.8	5.22	Niedersachsen	3	Stade
1763	Fredenbeck	6018	6971.45	6.971	Niedersachsen	3	Stade
1764	Kutenholz	4680	8258.91	8.259	Niedersachsen	3	Stade
1765	Ahlerstedt	5371	7910.52	7.911	Niedersachsen	3	Stade
1766	Bargstedt	2039	5126.12	5.126	Niedersachsen	3	Stade
1767	Brest	781	4959.65	4.96	Niedersachsen	3	Stade
1768	Harsefeld	13256	7209.84	7.21	Niedersachsen	3	Stade
1769	Agathenburg	1217	3333.38	3.333	Niedersachsen	3	Stade
1770	Bliedersdorf	1720	3522.14	3.522	Niedersachsen	3	Stade
1771	Dollern	2052	3462.62	3.463	Niedersachsen	3	Stade
1772	Horneburg	6170	4131.86	4.132	Niedersachsen	3	Stade
1773	Nottensdorf	1467	2639.66	2.64	Niedersachsen	3	Stade
1774	GrÃ¼nendeich	1899	1612.25	1.612	Niedersachsen	3	Stade
1775	Guderhandviertel	1119	3007.52	3.008	Niedersachsen	3	Stade
1776	Hollern-Twielenfleth	3436	4190.82	4.191	Niedersachsen	3	Stade
1777	Mittelnkirchen	1082	2635.77	2.636	Niedersachsen	3	Stade
1778	Neuenkirchen	799	2854.38	2.854	Niedersachsen	3	Stade
1779	Steinkirchen	1644	2933.62	2.934	Niedersachsen	3	Stade
1780	Balje	984	7566.48	7.566	Niedersachsen	3	Stade
1781	Freiburg (Elbe)	1858	5111.08	5.111	Niedersachsen	3	Stade
1782	Krummendeich	489	5383.51	5.384	Niedersachsen	3	Stade
1783	Oederquart	1043	6144.03	6.144	Niedersachsen	3	Stade
1784	Wischhafen	2962	5257.22	5.257	Niedersachsen	3	Stade
1785	Burweg	1014	4032.97	4.033	Niedersachsen	3	Stade
1786	DÃ¼denbÃ¼ttel	1000	3202.78	3.203	Niedersachsen	3	Stade
1787	Engelschoff	761	4432.4	4.432	Niedersachsen	3	Stade
1788	Estorf	1415	5423.74	5.424	Niedersachsen	3	Stade
1789	GroÃŸenwÃ¶rden	457	3516.31	3.516	Niedersachsen	3	Stade
1790	Hammah	3102	5420.4	5.42	Niedersachsen	3	Stade
1791	Heinbockel	1414	4754.83	4.755	Niedersachsen	3	Stade
1792	Himmelpforten	5263	4269.58	4.27	Niedersachsen	3	Stade
1793	Kranenburg	734	3775.24	3.775	Niedersachsen	3	Stade
1794	Oldendorf	3016	4898.74	4.899	Niedersachsen	3	Stade
1795	BienenbÃ¼ttel	6731	9978.34	9.978	Niedersachsen	3	Uelzen
1796	Uelzen	33673	11693.5	11.694	Niedersachsen	3	Uelzen
1797	Oetzen	1163	5579.33	5.579	Niedersachsen	3	Uelzen
1798	RÃ¤tzlingen	475	2923.18	2.923	Niedersachsen	3	Uelzen
1799	Rosche	2034	8491.14	8.491	Niedersachsen	3	Uelzen
1800	Stoetze	583	6186.17	6.186	Niedersachsen	3	Uelzen
1801	Suhlendorf	2456	7834.68	7.835	Niedersachsen	3	Uelzen
1802	Eimke	822	9152.71	9.153	Niedersachsen	3	Uelzen
1803	Gerdau	1424	6177.99	6.178	Niedersachsen	3	Uelzen
1804	Suderburg	4602	11339	11.339	Niedersachsen	3	Uelzen
1805	Altenmedingen	1489	6941.95	6.942	Niedersachsen	3	Uelzen
1806	Bad Bevensen	9097	6938.15	6.938	Niedersachsen	3	Uelzen
1807	Barum	779	4740.82	4.741	Niedersachsen	3	Uelzen
1808	Ebstorf	5277	5213.1	5.213	Niedersachsen	3	Uelzen
1809	Emmendorf	707	3311.14	3.311	Niedersachsen	3	Uelzen
1810	Hanstedt	885	7484.4	7.484	Niedersachsen	3	Uelzen
1811	Himbergen	1701	6319.12	6.319	Niedersachsen	3	Uelzen
1812	Jelmstorf	770	3734.02	3.734	Niedersachsen	3	Uelzen
1813	Natendorf	741	5863.88	5.864	Niedersachsen	3	Uelzen
1814	RÃ¶mstedt	783	4377.31	4.377	Niedersachsen	3	Uelzen
1815	Schwienau	709	5620.75	5.621	Niedersachsen	3	Uelzen
1816	Weste	965	5035.46	5.035	Niedersachsen	3	Uelzen
1817	Wriedel	2398	10228.9	10.229	Niedersachsen	3	Uelzen
1818	Bad Bodenteich	3743	7078.56	7.079	Niedersachsen	3	Uelzen
1819	LÃ¼der	1256	7483.82	7.484	Niedersachsen	3	Uelzen
1820	Soltendieck	1017	5861.29	5.861	Niedersachsen	3	Uelzen
1821	Wrestedt	6464	11903.7	11.904	Niedersachsen	3	Uelzen
1822	Achim	31834	8232.5	8.232	Niedersachsen	3	Verden
1823	DÃ¶rverden	8964	9137.09	9.137	Niedersachsen	3	Verden
1824	Kirchlinteln	9990	13225.4	13.225	Niedersachsen	3	Verden
1825	Langwedel	14415	8728.48	8.728	Niedersachsen	3	Verden
1826	Ottersberg	12818	9943.9	9.944	Niedersachsen	3	Verden
1827	Oyten	15649	7967.15	7.967	Niedersachsen	3	Verden
1828	Verden (Aller)	27747	8470.47	8.47	Niedersachsen	3	Verden
1829	Blender	2879	6201.05	6.201	Niedersachsen	3	Verden
1830	Emtinghausen	1500	4620.4	4.62	Niedersachsen	3	Verden
1831	Riede	2767	5194.48	5.194	Niedersachsen	3	Verden
1832	Thedinghausen	8027	8115.51	8.116	Niedersachsen	3	Verden
1833	Delmenhorst	77521	7903.89	7.904	Niedersachsen	3	Delmenhorst
1834	Emden	50607	10547.1	10.547	Niedersachsen	3	Emden
1835	Oldenburg (Oldb)	167081	10184.3	10.184	Niedersachsen	3	Oldenburg (Oldb)
1836	OsnabrÃ¼ck	164374	10965.7	10.966	Niedersachsen	3	OsnabrÃ¼ck
1837	Wilhelmshaven	76316	10369.5	10.37	Niedersachsen	3	Wilhelmshaven
1838	Apen	11518	8758.58	8.759	Niedersachsen	3	Ammerland
1839	Bad Zwischenahn	28507	11454.5	11.455	Niedersachsen	3	Ammerland
1840	Edewecht	22270	10597.1	10.597	Niedersachsen	3	Ammerland
1841	Rastede	22447	11091.3	11.091	Niedersachsen	3	Ammerland
1842	Westerstede	22540	13415.7	13.416	Niedersachsen	3	Ammerland
1843	Wiefelstede	16095	10323.3	10.323	Niedersachsen	3	Ammerland
1844	Aurich	41854	14036.3	14.036	Niedersachsen	3	Aurich
1845	Baltrum	617	2568.49	2.568	Niedersachsen	3	Aurich
1846	GroÃŸefehn	13926	11275	11.275	Niedersachsen	3	Aurich
1847	GroÃŸheide	8511	8351	8.351	Niedersachsen	3	Aurich
1848	Hinte	7119	6909.43	6.909	Niedersachsen	3	Aurich
1849	Ihlow	12399	11096.9	11.097	Niedersachsen	3	Aurich
1850	Juist	1522	3771.67	3.772	Niedersachsen	3	Aurich
1851	KrummhÃ¶rn	12165	12737.6	12.738	Niedersachsen	3	Aurich
1852	Norden	25056	10528	10.528	Niedersachsen	3	Aurich
1853	Norderney	6051	5093.39	5.093	Niedersachsen	3	Aurich
1854	SÃ¼dbrookmerland	18513	9803.78	9.804	Niedersachsen	3	Aurich
1855	Wiesmoor	13110	9126.83	9.127	Niedersachsen	3	Aurich
1856	Dornum	4513	8799.94	8.8	Niedersachsen	3	Aurich
1857	Leezdorf	1871	2925.52	2.926	Niedersachsen	3	Aurich
1858	Marienhafe	2360	2073.49	2.073	Niedersachsen	3	Aurich
1859	Osteel	2188	4482.32	4.482	Niedersachsen	3	Aurich
1860	Rechtsupweg	2058	2272.28	2.272	Niedersachsen	3	Aurich
1861	Upgant-Schott	3865	4982.27	4.982	Niedersachsen	3	Aurich
1862	Wirdum	1039	3881.98	3.882	Niedersachsen	3	Aurich
1863	Berumbur	2749	2533.96	2.534	Niedersachsen	3	Aurich
1864	Hage	6291	4058.81	4.059	Niedersachsen	3	Aurich
1865	Hagermarsch	428	4872.05	4.872	Niedersachsen	3	Aurich
1866	Halbemond	1010	2544.93	2.545	Niedersachsen	3	Aurich
1867	LÃ¼tetsburg	734	4061.62	4.062	Niedersachsen	3	Aurich
1868	Nordseeinsel Memmert	0	2270.5	2.27	Niedersachsen	3	Aurich
1869	BarÃŸel	12972	9197.14	9.197	Niedersachsen	3	Cloppenburg
1870	BÃ¶sel	7946	10018.8	10.019	Niedersachsen	3	Cloppenburg
1871	Cappeln (Oldenburg)	6815	8750.83	8.751	Niedersachsen	3	Cloppenburg
1872	Cloppenburg	34581	8414.85	8.415	Niedersachsen	3	Cloppenburg
1873	Emstek	12087	10426	10.426	Niedersachsen	3	Cloppenburg
1874	Essen (Oldenburg)	8958	9898.52	9.899	Niedersachsen	3	Cloppenburg
1875	Friesoythe	22288	15741.8	15.742	Niedersachsen	3	Cloppenburg
1876	Garrel	14918	10636.8	10.637	Niedersachsen	3	Cloppenburg
1877	Lastrup	6985	9258.05	9.258	Niedersachsen	3	Cloppenburg
1878	Lindern (Oldenburg)	4817	8108.28	8.108	Niedersachsen	3	Cloppenburg
1879	LÃ¶ningen	13366	11974.7	11.975	Niedersachsen	3	Cloppenburg
1880	Molbergen	8653	10142.8	10.143	Niedersachsen	3	Cloppenburg
1881	Saterland	13539	11110.3	11.11	Niedersachsen	3	Cloppenburg
1882	EmsbÃ¼ren	10150	11826.5	11.826	Niedersachsen	3	Emsland
1883	Geeste	11319	11517	11.517	Niedersachsen	3	Emsland
1884	Haren (Ems)	23665	14444.3	14.444	Niedersachsen	3	Emsland
1885	HaselÃ¼nne	12847	12631.1	12.631	Niedersachsen	3	Emsland
1886	Lingen (Ems)	54117	13270.4	13.27	Niedersachsen	3	Emsland
1887	Meppen	35267	13753.9	13.754	Niedersachsen	3	Emsland
1888	Papenburg	37030	10877.7	10.878	Niedersachsen	3	Emsland
1889	Rhede (Ems)	4186	8654.77	8.655	Niedersachsen	3	Emsland
1890	Salzbergen	7715	7294.54	7.295	Niedersachsen	3	Emsland
1891	Twist	9574	10265.2	10.265	Niedersachsen	3	Emsland
1892	Dersum	1458	5315.14	5.315	Niedersachsen	3	Emsland
1893	DÃ¶rpen	5270	5735.04	5.735	Niedersachsen	3	Emsland
1894	Heede	2492	5613.26	5.613	Niedersachsen	3	Emsland
1895	Kluse	1655	5025.86	5.026	Niedersachsen	3	Emsland
1896	Lehe	988	4223.97	4.224	Niedersachsen	3	Emsland
1897	NeubÃ¶rger	1494	4039.26	4.039	Niedersachsen	3	Emsland
1898	Neulehe	781	3712.36	3.712	Niedersachsen	3	Emsland
1899	Walchum	1537	5151.86	5.152	Niedersachsen	3	Emsland
1900	Wippingen	954	4078.96	4.079	Niedersachsen	3	Emsland
1901	Andervenne	888	4433.39	4.433	Niedersachsen	3	Emsland
1902	Beesten	1600	5066.96	5.067	Niedersachsen	3	Emsland
1903	Freren	5048	6998.13	6.998	Niedersachsen	3	Emsland
1904	Messingen	1080	5041.95	5.042	Niedersachsen	3	Emsland
1905	Thuine	1782	3531.77	3.532	Niedersachsen	3	Emsland
1906	Dohren	1114	5072.34	5.072	Niedersachsen	3	Emsland
1907	Herzlake	4415	7057.87	7.058	Niedersachsen	3	Emsland
1908	LÃ¤hden	4848	8940.06	8.94	Niedersachsen	3	Emsland
1909	Fresenburg	926	4631.76	4.632	Niedersachsen	3	Emsland
1910	Lathen	6478	6166.52	6.167	Niedersachsen	3	Emsland
1911	Niederlangen	1234	5413.47	5.413	Niedersachsen	3	Emsland
1912	Oberlangen	961	4702.67	4.703	Niedersachsen	3	Emsland
1913	Renkenberge	696	4378.66	4.379	Niedersachsen	3	Emsland
1914	Sustrum	1328	5970.7	5.971	Niedersachsen	3	Emsland
1915	Bawinkel	2399	4506.49	4.506	Niedersachsen	3	Emsland
1916	Gersten	1238	5351.64	5.352	Niedersachsen	3	Emsland
1917	Handrup	819	3842.9	3.843	Niedersachsen	3	Emsland
1918	Langen	1432	5796.99	5.797	Niedersachsen	3	Emsland
1919	Lengerich	2693	5623.02	5.623	Niedersachsen	3	Emsland
1920	Wettrup	565	3703.81	3.704	Niedersachsen	3	Emsland
1921	Bockhorst	956	4289.03	4.289	Niedersachsen	3	Emsland
1922	Breddenberg	820	2981.04	2.981	Niedersachsen	3	Emsland
1923	Esterwegen	5390	7052.89	7.053	Niedersachsen	3	Emsland
1924	Hilkenbrook	789	3330.69	3.331	Niedersachsen	3	Emsland
1925	Surwold	4261	7432.44	7.432	Niedersachsen	3	Emsland
1926	BÃ¶rger	2753	7438.61	7.439	Niedersachsen	3	Emsland
1927	GroÃŸ BerÃŸen	662	4554.04	4.554	Niedersachsen	3	Emsland
1928	HÃ¼ven	526	3910.68	3.911	Niedersachsen	3	Emsland
1929	Klein BerÃŸen	1123	4119.94	4.12	Niedersachsen	3	Emsland
1930	SÃ¶gel	7928	7444.07	7.444	Niedersachsen	3	Emsland
1931	SpahnharrenstÃ¤tte	1514	6014.49	6.014	Niedersachsen	3	Emsland
1932	Stavern	1058	7135.38	7.135	Niedersachsen	3	Emsland
1933	Werpeloh	1132	5945.29	5.945	Niedersachsen	3	Emsland
1934	LÃ¼nne	1905	5478.52	5.479	Niedersachsen	3	Emsland
1935	Schapen	2368	5151.38	5.151	Niedersachsen	3	Emsland
1936	Spelle	9309	5873.48	5.873	Niedersachsen	3	Emsland
1937	Lahn	883	4587.44	4.587	Niedersachsen	3	Emsland
1938	Lorup	3191	7162.08	7.162	Niedersachsen	3	Emsland
1939	Rastdorf	1052	5137.5	5.138	Niedersachsen	3	Emsland
1940	Vrees	1762	6138.19	6.138	Niedersachsen	3	Emsland
1941	Werlte	10211	8001.06	8.001	Niedersachsen	3	Emsland
1942	Jever	14207	6493.33	6.493	Niedersachsen	3	Friesland
1943	Sande	8862	6721.44	6.721	Niedersachsen	3	Friesland
1944	Schortens	20451	8306	8.306	Niedersachsen	3	Friesland
1945	Wangerland	9275	13417.6	13.418	Niedersachsen	3	Friesland
1946	Wangerooge	1264	2919.97	2.92	Niedersachsen	3	Friesland
1947	Bockhorn	8810	8768.26	8.768	Niedersachsen	3	Friesland
1948	Varel	23925	10681.9	10.682	Niedersachsen	3	Friesland
1949	Zetel	11715	9050.38	9.05	Niedersachsen	3	Friesland
1950	Bad Bentheim	15418	10005.8	10.006	Niedersachsen	3	Grafschaft Bentheim
1951	Nordhorn	53278	12243	12.243	Niedersachsen	3	Grafschaft Bentheim
1952	Wietmarschen	12166	10923.6	10.924	Niedersachsen	3	Grafschaft Bentheim
1953	Emlichheim	7282	6965.75	6.966	Niedersachsen	3	Grafschaft Bentheim
1954	Hoogstede	2871	7051.24	7.051	Niedersachsen	3	Grafschaft Bentheim
1955	Laar	2115	7144.42	7.144	Niedersachsen	3	Grafschaft Bentheim
1956	Ringe	2053	5951.75	5.952	Niedersachsen	3	Grafschaft Bentheim
1957	Esche	554	3316.85	3.317	Niedersachsen	3	Grafschaft Bentheim
1958	Georgsdorf	1214	4404.54	4.405	Niedersachsen	3	Grafschaft Bentheim
1959	Lage	1053	2527.16	2.527	Niedersachsen	3	Grafschaft Bentheim
1960	Neuenhaus	9907	5590.17	5.59	Niedersachsen	3	Grafschaft Bentheim
1961	Osterwald	1184	5775.36	5.775	Niedersachsen	3	Grafschaft Bentheim
1962	Engden	426	6650.96	6.651	Niedersachsen	3	Grafschaft Bentheim
1963	Isterberg	581	4504.76	4.505	Niedersachsen	3	Grafschaft Bentheim
1964	Ohne	595	3011.7	3.012	Niedersachsen	3	Grafschaft Bentheim
1965	Quendorf	569	3733.57	3.734	Niedersachsen	3	Grafschaft Bentheim
1966	Samern	752	5094.91	5.095	Niedersachsen	3	Grafschaft Bentheim
1967	SchÃ¼ttorf	12617	4420.25	4.42	Niedersachsen	3	Grafschaft Bentheim
1968	Getelo	522	4498.29	4.498	Niedersachsen	3	Grafschaft Bentheim
1969	GÃ¶lenkamp	585	4587.15	4.587	Niedersachsen	3	Grafschaft Bentheim
1970	Halle	666	4598.21	4.598	Niedersachsen	3	Grafschaft Bentheim
1971	Itterbeck	1760	6408.76	6.409	Niedersachsen	3	Grafschaft Bentheim
1972	Uelsen	5597	4406.21	4.406	Niedersachsen	3	Grafschaft Bentheim
1973	Wielen	522	4816.47	4.816	Niedersachsen	3	Grafschaft Bentheim
1974	Wilsum	1572	6887.77	6.888	Niedersachsen	3	Grafschaft Bentheim
1975	Borkum	5118	5585.18	5.585	Niedersachsen	3	Leer
1976	Jemgum	3583	8753.2	8.753	Niedersachsen	3	Leer
1977	Leer (Ostfriesland)	34226	8379.4	8.379	Niedersachsen	3	Leer
1978	Moormerland	23474	11043.3	11.043	Niedersachsen	3	Leer
1979	Ostrhauderfehn	11198	7129.57	7.13	Niedersachsen	3	Leer
1980	Rhauderfehn	17850	10141.8	10.142	Niedersachsen	3	Leer
1981	Uplengen	11805	12186.6	12.187	Niedersachsen	3	Leer
1982	Weener	15578	9055.6	9.056	Niedersachsen	3	Leer
1983	Westoverledingen	20912	10590.1	10.59	Niedersachsen	3	Leer
1984	Bunde	7692	10085.8	10.086	Niedersachsen	3	Leer
1985	Brinkum	750	2501.42	2.501	Niedersachsen	3	Leer
1986	Firrel	813	2822.76	2.823	Niedersachsen	3	Leer
1987	Hesel	4624	6632.21	6.632	Niedersachsen	3	Leer
1988	Holtland	2259	3813.01	3.813	Niedersachsen	3	Leer
1989	Neukamperfehn	1710	2533.96	2.534	Niedersachsen	3	Leer
1990	Schwerinsdorf	697	2361.69	2.362	Niedersachsen	3	Leer
1991	Detern	2766	6582.57	6.583	Niedersachsen	3	Leer
1992	Filsum	2135	4902.36	4.902	Niedersachsen	3	Leer
1993	Nortmoor	1756	3819.58	3.82	Niedersachsen	3	Leer
1994	Insel LÃ¼tje HÃ¶rn	0	303.544	0.304	Niedersachsen	3	Leer
1995	DÃ¶tlingen	6177	10106.9	10.107	Niedersachsen	3	Oldenburg
1996	Ganderkesee	31100	11768.6	11.769	Niedersachsen	3	Oldenburg
1997	GroÃŸenkneten	15530	13278.2	13.278	Niedersachsen	3	Oldenburg
1998	Hatten	14201	10169.4	10.169	Niedersachsen	3	Oldenburg
1999	Hude (Oldb)	16335	11185.1	11.185	Niedersachsen	3	Oldenburg
[truncated: 9,268 more rows]

## Sheet: stocks_buildingtotal
zone	1984	1985	1986	1987	1988	1989	1990	1991	1992	1993	1994	1995	1996	1997	1998	1999	2000	2001	2002	2003	2004	2005	2006	2007	2008	2009	2010	2011	2012	2013	2014	2015	2016	2017	2018
1	18245720	18245720	18308235	18330569	18446624	18524019	18668726	19038694	19056851	19243192	19305870	19458914	19544187	19723582	19845317	19942107	20038470	20169888	20271188	20287924	20341544	20423534	20530121	20609448	20659264	20722047	20744145	20861311	20921759	21016268	21074461	21178685	21241890	21297030	21322657
2	38618122	38618122	39129977	39225223	39346841	39471117	39561346	39807514	39945340	40268269	40657390	40946930	41064237	41151681	41239549	41386413	41466929	41638377	41795995	41851640	41881513	41998830	42179268	42273069	42440051	42526440	42588739	42679675	42792674	42887759	42989176	43095084	43229507	43325263	43391062
3	37290777	37290777	37342603	37540021	37788159	37951355	38256483	38552162	38701113	39240775	39601526	39845177	40018451	40287546	40493510	40649828	40806217	41208943	41433940	41623457	41710703	42050356	42238922	42363931	42461454	42630864	42748186	42880314	43069549	43198138	43265429	43389750	43541064	43668292	43768698
4	17831043	17831043	17879842	18005868	18089588	18210304	18456566	18728822	18813749	19263680	19407230	19552189	19661268	19724967	19892151	20047411	20170967	20229184	20268738	20408898	20455501	20509131	20535243	20596323	20640023	20774576	20862261	20920038	20971372	21107478	21175022	21247818	21325859	21385403	21473255
5	5770303	5770303	5856623	6006392	6082455	6130132	6168838	6245043	6262400	6322879	6411996	6450213	6503646	6543870	6590426	6614539	6641177	6672905	6696543	6757423	6763041	6804089	6877398	6891262	6932672	6942890	6961664	6994301	7033131	7076041	7113648	7247704	7271825	7302674	7322740
6	4827901	4827901	4848721	4865471	4893350	4901805	4926782	4978151	5004609	5024873	5052167	5122733	5173071	5221352	5242488	5268560	5277040	5351820	5368661	5386563	5396230	5444144	5467758	5473615	5473615	5493884	5513923	5518299	5522540	5549522	5549522	5561137	5575274	5577709	5584465
7	203939	203939	203939	203939	203939	207273	207273	207273	208583	209660	209660	209660	210987	210987	210987	213782	213782	218237	218237	218237	218237	218237	218237	219566	219566	219566	227158	227158	228809	228809	228809	228809	232746	232746	232746
8	70409	70409	70409	70409	70409	70409	70409	70409	70409	74742	74742	75430	75430	76581	77061	79075	79075	79075	79075	79075	79075	79075	79075	79075	79075	81127	81127	81679	81679	83142	83142	83590	83590	83590	83590
9	317719	317719	317866	317866	317866	317866	319720	321321	321321	323278	324065	325743	326783	329218	340860	345429	347313	354371	356229	356978	356996	356996	356996	356996	357995	358019	358019	361912	361912	361912	361912	361912	361912	363304	364434
10	828225	828225	828225	830940	830940	830940	831633	831633	832478	841064	841064	843396	846669	848685	851095	857389	862905	862905	863071	866760	868694	868694	868694	868694	868694	872959	877028	877592	879368	884416	884416	884706	884706	884706	886432
11	165791	165791	165791	165791	165791	165791	165791	166442	166442	166442	166442	166442	166993	167336	167336	167673	167673	167673	167673	167673	167673	167673	167728	167728	167728	167728	167728	171768	171768	171768	171768	174193	174562	176330	176330
12	400186	400186	400186	400186	400186	400186	400186	400956	401432	401432	401432	401432	402716	402824	407422	412926	412926	420629	420629	424298	424298	424298	424298	424298	425550	426644	432027	434612	435047	435407	435407	436836	437346	441205	441205
13	230821	230821	230821	232033	232033	232033	232033	232033	232033	232033	232033	232033	234747	234747	234747	234747	234747	234747	234747	234747	234747	234747	236421	236421	238642	238642	238642	238642	240517	240517	240593	241068	241068	241068	241068
14	91017	91017	91017	91017	91017	91680	91680	91680	91680	91680	91680	91680	91680	91680	93643	96587	96587	96587	96587	96587	96587	97437	97437	97437	97437	97437	98947	98947	98947	98947	98947	98947	98947	98947	98947
15	101637	101637	101637	101637	101637	101727	101727	101727	101727	101727	101727	103392	103392	103392	103863	103863	103863	103863	104724	104724	105506	105506	105506	105506	105506	105506	107572	107572	107572	107572	107695	108448	108448	108448	109088
16	316396	316396	316396	316396	316396	316396	316396	317423	317423	321756	321756	323506	323722	323722	323722	329717	329717	329717	329717	332403	332403	332753	332753	332753	332753	333743	335677	336312	336312	336639	336639	337340	337340	337340	339786
17	141327	141327	141327	141762	141762	141762	141762	143558	143558	146000	146000	147185	147683	147683	148536	154241	154500	155023	155023	155072	155072	155072	155072	156015	156219	156219	156589	156589	156589	157165	157165	157165	157165	157165	157165
18	41416	41416	41416	41416	41416	41416	41416	41416	41416	41416	41416	41416	41416	41416	41416	42007	42007	42007	42007	42007	42007	42007	42007	42007	42007	42007	42007	42007	42007	46838	46838	46838	46838	46838	46838
19	805770	805770	807945	807945	810457	810457	810457	819572	819572	821585	821585	831935	832563	835212	836176	838925	840241	840241	840241	840774	841789	841797	841797	841797	841797	841797	850024	851714	854043	855983	862445	866490	866490	867604	869297
20	269258	269258	269758	269758	274557	277329	277780	277780	277868	277868	277868	277868	277868	277868	277868	279968	280242	280242	280242	281710	281710	281710	281710	281710	281710	281710	282546	282546	286691	286691	286978	286978	286978	286978	286978
21	167462	167462	167462	167462	167994	167994	167994	167994	167994	167994	170207	170207	170207	172391	172391	181571	181571	181571	181571	181571	181571	181571	181571	182063	185761	185761	198985	198985	198985	198985	198985	198985	198985	199233	200851
22	1124349	1124349	1128283	1128329	1130318	1130318	1133850	1144485	1146762	1164007	1165502	1172899	1193531	1216704	1216960	1273225	1297253	1303159	1311953	1317826	1318302	1321640	1335739	1347621	1369081	1371225	1375395	1378157	1380787	1382817	1385536	1390528	1397568	1407017	1411252
23	176147	176147	176712	176712	176712	176712	176712	176712	179264	179264	179492	181237	184452	184452	185220	194050	195491	197302	197302	197302	197302	199215	199215	202536	202536	206738	206738	206738	206738	206738	210110	210110	212414	212414	212414
24	180366	180366	180366	180366	180366	180366	180366	180779	180779	180779	182008	182008	182145	182775	182775	183960	185671	187027	190736	193450	193450	193450	197363	198099	198099	198778	200178	201606	210603	212145	212145	212145	212647	212647	213311
25	420527	420527	420527	420527	420527	420527	422016	436079	437107	439802	441058	441621	442504	442504	443386	450092	458861	460269	461805	462656	462974	462974	481534	483531	483594	486316	516970	525589	526014	526014	526222	533276	535913	535991	539561
26	1391227	1391227	1400353	1400353	1401588	1433171	1435394	1447235	1458645	1467358	1479829	1491541	1502059	1523648	1525552	1560846	1562844	1564323	1584870	1593360	1593360	1593360	1595874	1595874	1597451	1597451	1598947	1599073	1600324	1605445	1608738	1610861	1610861	1611264	1612757
27	76995	76995	76995	76995	76995	76995	76995	76995	76995	76995	76995	78026	78026	78026	78026	78412	78412	78412	78412	78412	78412	78412	79786	79786	79786	79786	79786	79786	79786	79786	79786	79786	79786	79786	79786
28	169088	169088	169088	169088	169088	169088	169088	170520	173167	176241	177384	177384	177384	177384	177597	178864	179774	184579	185665	185665	185665	185665	185665	185665	186147	191915	199182	202303	203655	204228	204228	204991	204991	204991	204991
29	145825	145825	145825	145825	145825	145825	145825	145825	145825	145825	145825	145825	145825	145825	145825	145825	146300	148208	152045	152045	152045	152045	152045	155412	155412	155412	172572	172572	172572	174226	174226	176679	176679	176679	178047
30	103635	103635	103635	103635	103635	103635	103635	105405	105405	105405	105405	105405	105405	105405	105405	108685	108685	108685	108685	108685	108685	108685	108685	108685	108685	108685	124590	125149	125149	125149	125149	125149	125843	125843	125843
31	97039	97039	97039	97039	97039	97039	97039	97039	97039	97039	97039	97039	97963	97963	97963	97963	97963	97963	97963	97963	97963	97963	97963	102016	102016	102016	105089	105089	105089	105089	105089	105089	105652	106645	106645
32	99635	99635	99635	99635	99635	99635	99635	99635	101729	101729	101729	103587	103587	103587	103587	105198	105198	105198	105198	106573	106573	107120	112081	112081	112081	112081	115362	116895	116895	116895	116895	116895	117582	117582	117582
33	240211	240211	240211	240211	240211	240978	240978	240978	240978	241439	243886	243886	244378	244378	244378	248620	248620	248620	249303	251768	251768	251768	251768	251768	254857	254857	259378	263408	265979	265979	266662	266662	266662	268556	268556
34	49638	49638	49638	49638	49638	49638	49638	49638	49638	49638	49638	49638	49638	49638	49638	51510	51510	51510	51510	51510	51510	51510	51510	51510	51510	51510	51510	51510	51510	51510	51510	51510	51510	51510	51510
35	26975	26975	27155	27155	27155	27155	27155	27155	27155	27155	27155	27155	27155	27155	27331	27331	27331	27331	27331	27331	27331	27331	27331	27331	27331	27331	31631	31631	31631	31631	31631	31631	31631	31631	31631
36	249812	249812	249812	250627	252267	253289	253289	253289	253289	254479	254479	257142	257142	257142	257790	261984	263390	263390	263390	265136	265136	265654	271615	271615	272152	272152	274427	274427	275471	275471	275589	275589	275589	275589	276491
37	154369	154369	154369	154369	154369	154369	154369	154369	154369	154369	154369	155659	155659	155659	155659	156278	156278	156278	156278	156278	156278	156278	156278	156278	157225	157225	157774	157774	157774	157774	157774	157774	159637	159637	159637
38	142425	142425	142425	143172	143172	143172	143172	143726	143726	144839	144839	146976	148309	148309	148309	154094	155975	155975	155975	155975	155975	155975	155975	155975	155975	155975	157506	157506	159418	159418	159418	161474	161474	161474	161474
39	83192	83192	83192	83499	83499	83499	83499	83499	83499	83499	83499	83499	83499	85834	85834	85834	85834	85834	85834	85834	85834	85834	88710	88710	89812	90690	90982	90982	95257	95257	95257	95257	96482	96482	96482
40	66782	66782	67820	67820	67820	68233	68233	68233	68233	68233	68233	68233	68233	68233	68233	68233	68233	68233	68233	68233	68233	68233	68233	68233	68233	68233	68233	68233	68233	68233	68233	68233	68233	68233	68233
41	119999	119999	119999	120248	120248	120248	120248	120248	120248	120248	120248	120248	120248	120248	120248	122996	122996	122996	122996	122996	122996	122996	122996	124729	130077	131851	135725	135725	135725	135725	135725	135725	135725	135725	135725
42	68495	68495	68495	68495	68495	68495	68495	68495	68495	68495	68495	68495	68495	68495	69451	71850	71850	71850	71850	71850	71850	71859	71859	74219	74512	79029	84492	84492	84688	84688	84688	84688	84688	84688	85875
43	233578	233578	233578	233578	233578	233578	238170	239665	239665	247194	247194	247194	254234	255481	255481	255619	255619	256419	256419	257627	258902	263573	268108	270472	272314	276918	279133	281745	282427	284207	284266	284266	284266	284266	284531
44	539123	539123	539806	539806	540489	540489	540489	541030	541030	541883	542490	542979	544443	544443	546478	549311	549311	549311	549311	549311	549796	585294	594857	594857	601200	602531	603636	603636	606421	606421	606421	629006	629191	631546	633896
45	40553	40553	40553	40553	40553	40553	40553	41983	42241	42241	42241	42241	42443	42604	42604	42819	42819	42819	42819	42819	42819	42819	42819	42867	44770	44770	44770	45559	45711	47038	47207	47207	47207	47207	47207
46	100678	100678	100678	100678	100678	100678	100678	101005	101005	101005	101005	101005	101125	101125	101125	103451	103686	103686	103686	103686	103686	103686	103686	104610	104610	104610	104610	104610	104610	104610	104610	104610	104610	104610	104610
47	143165	143165	143693	143693	143693	143693	143701	144641	144641	144649	144649	150592	153263	153263	153263	155274	155274	155274	156688	156780	156780	157326	160214	164368	167275	168313	181846	184567	184567	184567	184567	184567	184567	184567	184593
48	98162	98162	98162	98162	98162	98162	98162	98162	98162	98162	98162	98162	98162	98162	98162	98501	98501	98501	98501	98501	98501	98501	98501	98501	98501	98501	100290	100290	100290	100290	100290	100290	102056	102056	102638
49	95741	95741	95741	95741	95741	95741	95741	95741	95741	95741	95741	96377	97952	97952	97952	99978	99978	99978	99978	99978	99978	99978	99978	99978	99978	99978	99978	99978	99978	99978	99978	99978	99978	100613	100613
50	180109	180109	180109	180109	180163	180163	180163	180163	180163	180438	180438	180633	181630	181630	184221	188675	188675	189553	189553	189802	189802	189802	189802	189804	190752	190752	190752	191531	191531	191531	194576	194576	194576	194576	194576
51	226623	226623	226623	226623	226623	226623	226623	226623	227176	229182	229182	229700	235999	235999	236418	236418	236418	236418	236418	236418	236418	236418	236418	236418	236857	237370	237370	241356	242106	242106	242106	242106	242348	243348	243348
52	337187	337187	337187	337187	337187	337187	337187	337187	337187	337845	337845	338749	340112	340112	341044	341461	341461	341461	341461	346726	346726	346726	346726	346726	346726	346726	346726	355966	355966	355966	355966	364756	364756	364756	367998
53	72502	72502	72676	72676	72676	72676	72676	72676	72676	72676	72676	72676	72676	72676	72676	75661	75661	75661	75661	75661	75661	75661	75661	77675	77675	77675	77675	77675	77675	77675	78465	78550	78550	78550	78550
54	325560	325560	325560	328418	328691	330659	331358	331906	336922	337210	337374	339066	340140	345809	345809	351437	352631	352631	352665	352665	352700	352707	352707	352707	353032	353067	355838	363063	366064	366081	366081	366346	366346	366598	366736
55	148192	148192	148192	148192	148192	148192	148192	148192	148192	150473	150473	150473	150473	150473	150473	159769	159769	159769	159769	159769	159769	159769	159769	159769	159769	159769	159769	159769	160287	160287	160287	160287	160287	160287	160287
56	136914	136914	136914	138197	139499	139499	139499	139499	139499	139499	142784	146143	146143	146143	146143	148342	148342	148342	148342	148342	148342	148342	152437	152437	152437	152437	152437	162500	162500	164179	164179	164179	164179	164179	166474
57	224306	224306	224656	226200	226570	226728	226728	232257	232257	234622	235023	236766	236991	236991	236991	238039	238039	238361	238442	238442	238442	238442	238442	238442	238537	238537	238537	238537	238537	238537	238537	238537	238537	238537	238537
58	92336	92336	92336	92336	92336	92336	92336	92429	92429	92429	93494	93494	93494	93494	93494	97335	97335	97335	97335	97335	97335	97335	97335	100611	100611	100611	102176	102176	102721	105771	105771	105771	105771	105771	105771
59	751883	751883	753962	755931	757794	760012	761479	771097	771097	772886	773955	773955	778942	782300	782300	790716	800975	803223	805479	805479	805479	805759	809938	809938	809938	809938	812235	812235	812554	814960	814960	818664	818664	818664	818664
60	47277	47277	47277	47277	48026	48026	48026	48385	48385	50623	50623	50623	50623	50623	50623	50943	50943	50943	50943	50943	50943	50943	50943	50943	50943	50943	50943	50943	50943	50943	50943	50943	50943	50943	50943
61	13985	13985	13985	13985	13985	13985	13985	13985	13985	13985	13985	13985	13985	13985	13985	13985	13985	13985	13985	13985	13985	13985	13985	13985	13985	14892	14892	14892	14892	14892	14892	14892	14892	14892	14892
62	79257	79257	79257	79257	79257	79257	79257	79257	79257	79257	79257	79257	79257	79559	79559	82432	82432	82432	82432	83540	83540	83540	83540	83540	83540	83540	83540	83540	83540	83540	83540	83540	83540	83540	83540
63	65169	65169	65169	65169	65169	65169	65169	65169	65169	65560	65560	65560	65560	65560	65560	65595	65595	65595	66749	66749	66749	66749	66749	66749	66749	66749	66749	66749	66749	66749	66749	66795	66795	66795	66795
64	48641	48641	48641	48641	48641	48641	48641	48641	48641	48641	48641	48641	48641	48641	48641	49067	49067	49067	49067	49067	49067	49067	49067	49067	49067	50257	50257	50257	50257	50257	50257	50257	50257	50257	50257
65	230574	230574	230574	230574	230574	230574	230574	230574	230574	235383	235383	235383	235657	236173	236173	236680	236680	236680	236680	236680	236680	236680	237655	237655	238042	238042	238843	238843	238843	239966	239966	239966	239966	239966	239966
66	198446	198446	198446	198446	198446	198446	198446	198939	198939	201299	201299	201299	203180	203180	203180	204854	204854	204854	204854	204854	204854	204854	206137	206137	207561	207561	207753	212419	218442	221510	224320	224494	225127	225127	225725
67	207416	207416	208615	210369	211866	211866	211866	211932	211932	211932	211932	213378	217939	219073	219073	222381	222381	222381	222381	222381	223235	223235	226613	226613	227523	227523	227849	227849	228225	228827	228827	230234	230234	231660	232095
68	1011666	1011666	1012412	1013297	1013353	1013353	1013353	1025191	1028757	1032986	1038478	1038999	1057485	1057485	1069702	1098070	1098523	1099324	1110514	1110840	1110840	1110840	1118115	1147745	1159756	1228585	1231325	1234914	1236044	1239012	1239647	1239647	1248188	1250681	1250681
69	841621	841621	841621	841621	841621	842412	842412	842636	842636	847676	848088	854241	858841	858841	866519	913584	916954	918029	918029	932597	932597	932597	932597	932597	932597	933595	934892	934892	934892	934892	934892	934892	934892	936593	936593
70	343264	343264	343492	343738	344230	344230	344230	345551	345551	348038	357379	357601	358746	358746	358746	360653	360653	360653	360653	364422	364422	364842	391353	391353	395962	395962	395962	396820	398856	404834	404834	404834	404834	414248	416405
71	307906	307906	308791	308791	308791	308791	308791	311727	311727	312195	313768	314860	315867	316386	316386	322235	322235	322235	322235	322235	323424	323424	325223	325223	325223	325223	332048	339149	349145	349779	349779	356630	357192	359359	361352
72	169070	169070	169143	169143	169143	169143	169143	169660	169660	169660	169660	169660	169660	169802	170774	171817	171817	171817	172431	172431	172431	172431	175404	176900	177380	184622	184622	186581	186581	186597	187922	188805	190108	194406	200861
73	567819	567819	568833	568851	568874	568874	569407	571163	573076	575634	577476	594018	596823	596823	597285	607937	614360	618792	618792	619432	619432	619432	621060	629405	629405	629405	639829	647932	650307	650307	678399	679693	679693	683192	683192
74	206710	206710	206710	206710	206710	206710	207513	212183	212183	214938	214938	215836	218700	218700	218700	218700	218700	219124	219124	219124	219124	219124	219720	219720	219720	219720	219720	219720	219720	219720	219720	219720	219720	219720	219720
75	87590	87590	87590	87590	87590	87590	87590	89009	89009	90957	90957	90957	93842	94358	94358	97482	97482	97482	97482	97781	98755	98755	98755	98755	99977	100514	100514	100514	101876	101876	101876	109008	109008	109008	109008
76	298119	298119	298530	298530	298955	298955	309156	313788	313788	314915	314915	318339	321703	322531	322533	339376	347860	347860	357222	357222	359957	359957	362034	363003	363928	365132	366354	367296	392427	393888	400693	401703	402062	402062	404177
77	539981	539981	542592	543015	547425	547425	548658	550736	550736	557528	557889	560668	563361	576982	576982	590350	590350	592493	592493	600115	600115	601802	602044	602908	602908	602908	603871	610731	612398	618541	618541	621171	625322	625564	625564
78	249054	249054	256128	256901	257287	259086	267753	276163	276971	281913	281913	293001	297992	300539	302861	305920	311851	320500	320500	322035	322035	327885	334189	334189	334189	334189	334189	337825	337825	337825	338423	340450	340450	340450	340450
79	868337	868337	872107	887471	892060	894502	894502	895578	903232	907422	909850	910665	921300	921300	928544	947095	948934	949423	951142	951142	951142	951142	951142	952187	955304	956223	959972	959972	961299	961621	962940	964588	969745	974094	974657
80	89686	89686	89686	90786	90786	90786	91601	91601	92243	92243	92243	92243	92243	92243	92432	92432	92432	92432	101549	101836	101836	101836	101836	101836	101913	101913	101913	103639	105279	105279	105279	105279	105279	105279	105279
81	279074	279074	279074	279074	295324	299753	301600	321082	321678	323340	324123	325299	328227	328227	328459	336969	337075	337075	337075	339107	340732	340732	349989	349989	358231	358692	362338	366170	367287	367287	368533	368838	368838	369218	370146
82	303767	303767	304598	304598	304598	304598	304598	304615	304615	304978	305350	305350	306803	307968	310016	314541	315959	315959	315959	316222	316910	317424	318422	318482	318482	318482	318712	322431	328355	328355	331108	335935	338728	343838	344007
83	170973	170973	170973	170973	171267	171267	172499	172508	172508	172508	172508	172508	175502	178243	178683	180268	180268	180268	180268	180268	180268	180268	186505	188049	189397	189397	190399	190399	191000	191000	191264	191766	191766	191766	192502
84	84114	84114	84114	84114	84114	84114	84114	84114	84114	84114	84114	84114	84563	84563	84563	84563	84563	84563	84563	84563	84563	84563	84831	84831	84831	84831	95772	100367	100367	100367	100367	100367	100367	100367	100367
85	269206	269206	269206	269337	269410	270521	270521	271557	271592	272119	272119	276861	278101	278101	278689	287093	287093	287629	288430	288430	288430	288430	288430	288430	288430	288475	298586	314807	316865	316865	316865	316865	317371	318108	318108
86	147547	147547	147547	147547	147547	147547	147547	148308	148308	148911	148911	149162	154004	156513	156513	158369	159231	159573	159751	161219	166251	166251	167190	167190	168144	172393	174565	174565	174565	176525	176525	176525	176525	176525	177072
87	112204	112204	112204	113574	114832	114832	114832	115054	115054	115054	115054	115307	115307	115307	115307	117011	117011	117011	117011	117011	121396	121396	123091	123091	124076	124104	124104	124104	124415	124415	124415	125508	125508	125508	125508
88	41023	41023	41023	41023	41023	41023	41023	41023	41023	41023	41023	41023	41023	41023	41023	43746	43746	43746	43746	43746	43746	43746	43746	43746	43746	43746	46801	46801	46801	46801	46801	46801	46801	46801	46801
89	176214	176214	176214	176596	176596	177995	179361	180812	181076	181251	181251	181251	182234	182234	182757	184798	184798	184798	184798	184798	184798	186980	188227	188863	188863	188863	188863	192544	193039	193039	194097	194424	194424	194424	195892
90	1872605	1872605	1873700	1885644	1890876	1900551	1901684	1920111	1924729	1931233	1933702	1948722	1959057	1969666	1975774	1991645	1992190	2000708	2008363	2009078	2010725	2011610	2014470	2015025	2015025	2019523	2024099	2036872	2037560	2037560	2041511	2042156	2043687	2044166	2044526
91	255259	255259	255436	255436	255436	255436	255436	260316	260316	260627	260627	260627	264238	270321	271048	271048	271048	271048	271166	272511	276759	276759	276759	276759	276774	276774	277708	277708	280516	280516	280516	280516	281440	282102	282102
92	90150	90150	90996	90996	91647	91647	91647	91647	91712	91780	91780	95527	95527	95527	95527	105240	106193	107787	107787	107787	112445	112445	112445	112445	113136	113136	113136	113136	113136	113136	113136	113136	113136	113136	113136
93	119293	119293	119293	119293	119414	119772	121708	121708	121708	121743	121743	121743	122287	122309	122309	123900	125091	125091	125091	125091	127890	127890	127890	127890	127890	127890	128897	131695	131695	131951	132149	132149	134554	134842	134842
94	150478	150478	150478	150478	150604	150604	150604	150604	151167	155081	155081	156365	156365	156365	156365	158243	158243	158820	158820	160181	160181	160181	160181	160181	160181	160181	160181	164176	165911	166921	166921	167160	167160	167160	167160
95	165876	165876	165876	165876	166144	167165	167165	167165	167165	168183	168183	171280	171280	171280	171280	174255	175989	179022	179022	179726	179726	179726	179726	179726	179726	179726	179726	183604	183604	183604	183604	185036	185036	185036	185281
96	341850	341850	341850	342226	342226	342226	343731	343731	343731	343731	344482	344687	344687	344687	344999	350740	350740	350740	354795	354795	354795	354795	354795	354795	354795	357200	357200	374292	377174	377807	378384	378384	380076	380285	380354
97	27678	27678	27694	27694	27694	27759	27759	27759	27759	27759	27759	27759	27759	27759	27759	27953	27953	27953	27953	27953	27953	27953	27953	27953	27953	28010	28010	28010	28010	28010	28010	28010	28010	28010	28010
98	30216	30216	30228	30367	30367	30367	30367	30808	30808	31603	31603	31603	31603	31603	31603	31603	31603	31603	31603	31603	31603	32308	35071	35071	35071	35071	37117	37117	37352	37352	37352	37352	37481	37481	37481
99	174877	174877	174877	176128	176128	176128	176128	177357	177357	177357	178548	182304	182304	182304	182304	182304	182304	182534	182534	182590	182590	182590	182590	182590	183177	183177	184671	184671	184671	184671	184671	185470	185470	185470	185470
100	72620	72620	72620	72620	72620	72620	72620	72620	72620	72620	72620	72620	74146	74146	74146	74146	74146	74146	74146	74146	74146	74146	74146	74264	79026	79026	79730	80523	80523	82653	82653	82653	82653	82653	82653
101	275165	275165	277052	277052	277056	277056	277056	283603	283603	284079	284286	289067	292055	292902	292902	298844	298844	298844	299308	299308	299308	300401	303895	304656	304656	305534	311373	320834	321615	321615	321615	323866	324221	324400	325138
102	253455	253455	253684	254252	256062	256362	259586	261076	261860	262651	263181	267945	268802	268802	268802	273079	273079	273079	274083	274083	274083	274083	277355	285952	286895	286895	289890	293505	293505	294151	296705	296705	296705	302743	302743
103	1989390	1989390	2008192	2013064	2020880	2021274	2022036	2036551	2043636	2045967	2062148	2066825	2072059	2078042	2087808	2123653	2125215	2133550	2143173	2150528	2151064	2155154	2168545	2176558	2183975	2183975	2191289	2196845	2202786	2202930	2215856	2228035	2231265	2237650	2246222
104	86847	86847	86847	88410	88410	88732	88732	91577	91577	92316	92316	92316	96602	97049	97049	97049	98458	98458	98458	98458	98458	98458	98458	98458	99752	99752	99752	99752	99752	102790	102790	102790	102790	102790	102790
105	65190	65190	65190	65190	72729	72729	72729	72729	72729	72729	74509	74509	74509	74756	74756	78078	78078	78895	85980	85980	85980	87238	87238	87238	87238	87238	88491	88491	88491	88491	88491	88788	88788	88788	88788
106	141348	141348	141348	141348	141348	141571	141571	141571	141571	141571	141571	141571	141571	141571	141571	141571	141571	141571	141571	141571	141571	141571	141571	141571	142091	142091	142413	142519	142552	142552	143091	146636	148229	148392	148392
107	93222	93222	93222	93222	93222	93222	93222	93222	93222	93222	93222	93222	93805	93805	93805	93805	93805	93805	93805	93805	93805	93805	98190	98190	98587	98587	107916	107916	107916	107916	108529	114165	114165	116990	116990
108	41943	41943	41943	43036	43036	43036	43036	43036	43036	43036	43903	43903	45350	45350	45350	51637	51637	51637	51637	52602	52602	52602	52602	52602	52602	52602	52602	53599	53599	55129	55129	55129	55129	55129	55129
109	120621	120621	120621	120621	120621	120621	120621	121821	121821	121821	121821	123033	123033	123033	123925	127118	127118	127118	127118	127118	127118	127118	127118	127118	127118	127118	134928	134928	134928	134928	134928	135071	135071	135453	135453
110	73576	73576	73576	73576	73613	73613	73613	73613	73613	73613	74509	74509	74509	74509	74509	74509	74509	74509	74509	74509	74509	74509	74509	74509	74509	74509	74509	76518	76518	76518	76518	77264	77264	77264	77264
111	95346	95346	95346	95346	95346	95346	95346	95346	95346	96261	96934	96934	98963	98963	98963	98963	98963	98963	98963	98963	98963	98963	98963	99360	99360	99360	103643	103643	103643	103643	103643	104568	104568	104568	104568
112	217178	217178	221282	221282	221282	221282	221282	227973	229626	231850	231850	234567	244560	244560	244560	248065	248065	248065	249603	249603	249603	250471	250471	251103	252010	252613	252868	252868	257908	259911	260371	260371	260971	260971	261728
113	49925	49925	49925	49925	49925	49925	49925	49925	49925	49925	49925	49925	51318	51318	51318	51318	51318	51318	51318	51318	51318	51318	51318	51318	54642	54642	55513	55513	55513	55513	55513	55513	58706	58706	58706
114	132217	132217	132729	132729	132729	132729	134082	139552	140856	140856	140856	140856	140856	140856	140856	156248	156248	156248	156248	156248	157461	159119	159119	159119	159119	159119	159119	159181	159181	159181	166615	168012	168012	168012	168427
115	123925	123925	124038	124038	124038	124038	124038	124038	124038	124038	124038	124038	124038	124038	124038	124432	124432	124432	124432	124432	124432	124630	124630	124630	124630	124630	124630	124630	124630	124630	124630	124630	124685	124698	124698
116	767544	767544	769947	769947	771636	771636	808908	808908	808908	808908	815533	816767	819550	822239	833251	840763	841744	842383	842628	842628	842628	842628	844061	844061	844061	844061	844460	850375	850375	850601	851896	851896	851896	852910	853745
117	42844	42844	42844	42844	42844	42844	42844	42844	42844	42844	42844	42844	42844	42844	42844	42844	42844	42844	42844	42844	42844	42844	42844	42844	42844	42844	42844	42844	43022	43053	43053	43053	43053	43653	43653
118	152236	152236	152236	152236	152236	152236	152852	152867	152867	152867	152867	152867	152867	152867	152867	155261	155305	155305	155305	155305	155305	155305	156954	156970	156970	156970	157082	157082	157082	157082	157082	157082	157082	157082	157082
119	259455	259455	260196	260196	260280	260280	261326	263111	263111	263606	263993	264803	265821	265821	265821	267303	267440	267897	267897	267897	267897	267897	267897	268180	268180	268180	268180	271078	271078	271078	271078	271078	271078	271078	272657
120	137899	137899	137899	137899	137899	137899	137899	139675	139675	139675	139675	139675	139675	140911	140911	140911	140911	142392	143659	150717	150717	150717	150985	150985	150985	151666	170251	180143	180143	180143	180143	180143	181736	189761	189761
121	5577815	5577815	5584698	5603490	5617763	5652096	5686494	5693112	5759745	5783567	5849428	5963396	5972592	6048017	6074702	6097454	6131248	6184187	6285816	6297043	6301864	6303775	6521122	6534928	6557492	6571362	6589144	6593054	6649529	6674043	6683891	6705614	6714764	6728117	6742058
122	2154110	2154110	2154682	2168391	2172953	2174589	2178258	2212678	2219198	2247013	2264057	2273918	2293103	2308451	2315687	2328621	2351923	2361463	2371138	2371138	2372510	2374788	2379691	2379691	2381231	2391286	2402232	2409177	2410150	2419679	2423090	2427914	2429004	2429008	2432786
123	3353788	3353788	3358879	3375343	3380772	3399970	3401438	3416739	3429576	3442326	3451301	3458327	3490262	3514063	3536299	3547933	3552974	3604555	3623633	3628078	3654177	3663072	3782426	3785962	3785962	3791696	3798883	3799193	3807869	3813577	3829790	3832227	3834185	3840964	3846334
124	2147079	2147079	2152069	2154529	2155202	2157068	2167763	2189545	2199412	2231212	2256428	2277858	2294156	2332857	2364391	2421693	2447326	2462887	2470839	2477045	2478613	2481250	2488819	2490587	2504789	2520571	2536826	2541481	2556387	2581724	2584312	2598998	2606299	2606299	2607442
125	2017777	2017777	2017777	2023225	2031086	2036104	2044493	2082531	2103237	2179370	2273310	2364491	2450564	2464564	2491337	2556571	2563189	2594015	2614833	2617061	2617061	2619863	2629401	2672108	2713657	2715527	2716832	2720520	2726459	2732152	2799360	2803358	2816749	2820585	2823006
126	1577459	1577459	1578027	1582444	1602815	1606585	1608561	1620488	1635374	1661805	1664368	1667547	1706275	1746217	1777969	1785977	1800118	1820935	1840892	1843204	1844117	1844547	1866658	1867470	1867470	1872711	1874444	1875006	1907710	1932389	1932389	1955203	1969273	1978435	1979537
127	71908	71908	71908	71908	72529	72529	72529	72529	72529	72529	72529	72529	72529	72529	72529	72529	72529	74378	74467	74467	74467	74467	74467	74467	74467	74467	74467	74467	74467	74467	74467	74467	74467	74467	74467
128	324275	324275	324275	324275	327263	327263	327442	327442	328233	331016	332231	336842	338386	338386	338386	340159	340159	341402	342903	347583	347691	349489	349489	349776	349776	353405	354943	355140	357004	361625	362050	362050	363034	363034	363105
129	84879	84879	85180	85180	85910	85910	85910	85910	85910	86146	86993	87749	87749	87749	87749	87749	87749	88813	88813	88813	88813	88813	88813	88813	88813	88813	88813	88813	88813	88813	88938	88938	88938	88938	88938
130	25327	25327	25327	25327	25327	25327	25327	25327	25327	25327	25327	25327	25327	25327	25327	25760	25760	25760	25760	25760	25760	25760	25760	25760	25760	25760	25760	25760	25760	25760	25760	25760	25760	25760	25760
131	57526	57526	57526	57526	57526	57526	57526	57526	57526	57526	57526	57526	57526	57526	57526	57526	57526	57526	60171	62201	62201	62201	62201	62201	62201	62201	62201	62201	62201	65369	65369	65369	65369	65369	65369
132	191047	191047	191047	191047	191047	191047	191047	191047	195017	195339	224563	230368	231084	231084	239553	239897	241297	248854	249892	249892	249892	250553	251286	251286	251286	252480	252480	255421	255421	255421	257251	257251	257251	257788	257788
133	151096	151096	151096	151096	151096	151547	151547	151547	151547	153613	153613	155341	155922	155922	155922	155922	155922	160324	165804	165804	165804	165804	165804	165804	165804	165804	165804	165804	170194	170194	170194	170194	170194	170194	170194
134	192352	192352	192352	192352	192474	192474	192474	192474	192474	193094	193299	193299	193299	193299	193299	199504	199504	200293	201060	201060	201060	201060	201060	201060	201060	201060	201060	201060	201579	206818	214163	214163	214163	214163	214163
135	28207	28207	28207	28207	28207	28207	28207	28207	28207	28397	29554	29554	29554	32556	32556	32556	32556	33862	33862	33862	33862	33862	34602	34602	34602	34602	34602	34602	34602	34602	34602	34602	34602	34602	34602
136	133611	133611	133611	133611	133792	133792	133792	134749	136928	140264	141079	141079	141079	141079	141079	142170	142170	144706	150824	150824	150824	150824	150824	150824	150824	157927	157927	159393	159393	160051	160051	160051	160051	160287	160287
137	54106	54106	54106	54106	54106	54106	54106	54106	54106	54106	54106	54106	54106	54106	54106	54106	54106	54106	54106	54106	54106	54106	54106	54106	54106	54106	54106	54106	54106	54106	54106	54106	54106	54106	54106
138	205398	205398	205398	205963	205963	205963	205963	208319	208319	208319	208701	208701	212139	212139	215078	215078	215078	230790	231339	231339	231339	231339	232482	232482	233841	235288	235288	235334	238686	244714	245344	247212	247212	249646	250199
139	75077	75077	75077	75077	75077	75077	75077	75077	76228	76228	76228	76228	80541	80541	80541	80541	80541	80541	80541	80541	80541	80541	80541	80541	80541	80541	87373	87373	88136	88136	88695	88695	88695	88695	88695
140	57221	57221	57221	57221	57221	57221	57221	57221	57221	57221	57575	57575	57575	57575	57575	57575	57575	59257	59257	59257	59257	59257	59257	59257	59257	59257	59257	59257	59257	59257	59257	59257	59257	59257	59257
141	403846	403846	403846	405101	408726	408726	416182	416831	420165	420165	420576	420576	420576	421194	429910	429910	438560	441008	443518	446415	450858	450858	459868	460590	460590	466149	474274	478907	478907	482462	482478	482676	484002	485004	485180
142	135290	135290	135290	135290	138329	138329	139616	140159	140159	140159	140159	140159	140159	140159	140159	140159	140159	140779	140779	140779	140779	140779	140972	140972	140972	140972	147298	147298	147298	147298	147298	147298	147298	147298	147503
143	37042	37042	37042	37042	37042	37042	37042	37042	37042	37042	37042	37042	37042	37042	37042	37042	37042	38740	40001	40001	40001	40001	40001	40001	40001	40001	40001	40001	40001	40001	40001	40001	40001	40207	40207
144	88820	88820	88820	88820	88820	88820	88820	88820	88846	89462	89462	89593	89593	89593	89593	89593	89824	89824	89824	89824	89824	89824	89824	89824	89824	89824	89824	89824	89824	89824	90459	90459	90459	90583	90583
145	106721	106721	106721	107214	107214	107214	107214	107214	107474	107474	107474	107474	107807	107807	107807	107807	107807	107807	107807	107807	107807	107807	108521	108521	108521	108521	108521	108521	108521	108521	108521	108521	108521	108521	108521
146	104026	104026	104026	104026	104026	104026	104026	104026	104026	104026	104026	104026	104026	106818	106818	113217	113217	113574	113574	113574	113574	113574	113574	113574	113574	113574	114051	114051	114051	114051	114051	114051	114051	114051	114051
147	88901	88901	88901	88901	88901	88901	88901	88901	88901	88901	88901	88901	88901	88901	88901	88901	88901	88901	89886	90181	90181	90181	90181	92004	92004	92004	92004	92004	92004	92004	92004	92004	92004	92004	92004
148	84730	84730	84730	84744	84773	84852	84894	85228	85534	87057	87248	87901	89335	89335	89335	89335	89335	91519	91519	91519	91519	91519	91895	91976	92731	93062	93064	93073	93073	93073	93073	93073	93336	93336	93371
149	53677	53677	53677	53677	53677	53677	53677	54685	54685	54685	54685	54685	54685	54685	54685	54685	54685	54685	55439	55439	55439	55439	55439	55439	55439	55439	55439	55439	55439	55567	55690	55690	55690	55690	55690
150	78392	78392	78392	78392	78392	78392	78392	78392	78392	78392	78392	78461	78461	78461	78461	78461	78461	78461	78461	78461	78461	78461	78461	78461	78461	78672	78840	78840	78840	78840	78840	78840	79630	79630	79630
151	1188965	1188965	1189203	1200572	1207278	1207278	1227670	1228505	1236238	1241166	1248441	1250494	1252843	1266954	1270075	1270075	1270075	1273055	1273055	1278811	1285005	1291035	1308518	1312287	1313515	1313515	1318704	1341941	1352730	1353675	1356303	1360757	1370283	1378792	1388125
152	103850	103850	103850	103850	103850	103850	103850	103850	103850	104773	104773	108135	108135	108135	108135	108135	108135	108135	108135	108135	108135	108135	108135	108135	108135	108135	108135	108143	108143	108143	108143	108143	108143	108143	108143
153	41860	41860	41860	41860	41860	41860	41860	41860	41860	41860	41860	41860	41860	41860	41860	41860	41860	41860	41860	41860	41860	41860	41860	41860	41860	41860	41860	41860	41860	41860	41860	41860	41860	41860	41860
154	276757	276757	277117	277133	277224	277224	277240	277240	277240	277240	277973	277973	282697	282720	282742	282742	282742	282980	283339	283339	284153	285022	289042	289042	293130	293130	293655	294942	294977	296542	296644	296695	296695	301785	302446
155	307289	307289	307289	307728	307728	307728	307728	307728	307728	311183	311183	311183	317953	317953	317953	317953	317953	319745	335225	335693	335693	335693	335693	335693	335693	337880	339366	339366	339366	339366	340053	340114	340114	340661	341455
156	61508	61508	61508	61508	61508	61508	61508	61574	61761	61761	61761	61761	61761	62061	62061	62061	62061	62061	62061	62061	62061	62061	62166	62166	62166	62166	62364	62364	62364	62364	62364	62364	62364	62364	62364
157	31640	31640	31640	31640	31640	31640	31640	31640	31640	31640	31640	31640	31640	31640	31640	31652	31652	31652	31652	31652	31652	31652	31652	31652	31652	31652	31652	31652	31652	31652	31652	31652	31652	31652	31652
158	207612	207612	207612	207612	207612	208292	208292	208292	208292	208292	208537	208537	208537	208537	208537	209119	209119	209119	209119	209119	209119	209119	211235	211235	211235	223701	223701	223701	223893	228849	228849	228849	228858	228858	229926
159	117816	117816	117816	117854	117854	117854	117854	117854	117854	117854	117854	117854	117956	117956	118291	118291	118291	118291	123802	124581	124581	124995	125110	125393	125518	126552	127052	128776	129066	129099	129945	130162	130162	130167	131515
160	107071	107071	107071	107071	107071	107071	107550	107550	107792	107792	109779	109779	109779	110727	110727	110727	110727	110727	111698	111907	111907	111907	112972	112972	112972	113007	115516	115516	115516	115516	115516	115516	115516	115516	115516
161	60272	60272	60272	60272	60272	60272	60272	60272	60272	60272	60272	60272	60272	60272	60272	60272	60272	60272	60272	60272	60272	60272	60272	60272	60272	60272	61667	61667	61667	61667	61667	61667	61667	61667	61667
162	72745	72745	73173	73173	73173	73173	73173	73173	73173	73173	73173	73173	73698	73698	73698	74381	74381	76056	76090	76090	76090	76090	76090	76090	76090	76090	76090	76090	77245	77245	77245	77245	77245	77245	77245
163	146730	146730	146730	146730	147127	147127	147127	147127	147127	147127	147127	147127	147127	147127	147463	147463	147463	147463	148989	148989	149104	149104	149104	149104	149104	149104	149104	149104	149104	149104	149104	149104	149104	149104	149700
164	299437	299437	299437	299437	299437	299437	299437	299437	299697	300399	300399	300715	300715	300715	300715	301577	301577	301577	301577	301577	301577	301577	301577	301577	301577	301577	301577	301577	301577	301577	306844	306844	306844	306844	306844
165	518136	518136	519349	522880	527305	527305	527877	528404	528404	528404	528679	531616	531616	547269	549303	549303	552948	552948	562091	562091	562506	562692	602244	621229	624589	627682	641338	646690	647215	647384	647384	661126	680191	688484	690258
166	356258	356258	356258	356258	359722	362245	362245	362245	380366	390088	390088	390088	390088	390088	392565	392565	392754	392754	392754	392754	393638	393638	393638	393638	393638	394711	394711	394711	394711	394711	409337	416596	421374	425313	426703
167	282864	282864	283077	283291	283602	283808	283808	283808	291752	304148	304148	305093	317161	329234	336171	338169	340132	357681	357681	357681	357681	358792	360991	361762	361762	361762	361762	361762	363270	363270	364114	364114	365722	369624	370108
168	150870	150870	150870	150870	150870	150870	150870	150870	151385	151385	151385	151385	151979	151979	151979	151979	151979	151979	151979	151979	151979	151979	151979	151979	151979	151979	151979	159294	159294	159294	159294	159294	159294	159308	159308
169	106183	106183	106183	106183	106183	106183	106183	106183	106183	106183	106183	106183	106183	106183	106183	106183	106183	106183	106183	106183	106183	106183	106496	112594	112594	114096	114096	114096	114096	114096	114096	114096	114096	114096	114096
170	170874	170874	170874	172028	172028	172028	172028	172028	172028	173127	174319	174319	176078	176078	178206	178206	178959	179821	180649	180649	180649	180649	180649	180649	180649	183901	183901	184264	184541	184541	184541	187045	187045	187045	187045
171	81643	81643	81643	84420	90655	90655	96610	100746	110307	121814	124183	124183	124183	124183	125646	138715	142237	142237	142237	142237	142237	142622	142622	142622	142795	142795	143301	143473	143473	144010	144010	144010	145583	146717	147239
172	245436	245436	245436	245436	245618	245618	245618	245618	245618	246122	246122	246122	248400	250740	250740	254397	254397	254397	254397	254451	254451	254451	255125	256335	256335	256335	256335	256335	256335	261164	261164	261164	261359	261359	261359
173	63941	63941	63941	63941	63941	64435	64435	64435	64435	64435	65277	65277	65277	65277	65277	65277	65277	66593	66593	66593	66593	66593	67132	67132	67132	67132	67132	67132	67132	67132	67132	67697	67697	68850	68850
174	114066	114066	114066	114066	114066	114066	114066	115025	115025	115426	115426	115426	115426	115426	115426	115605	115605	116604	116625	116625	116625	116625	116625	116625	116625	116625	116625	116670	116670	116670	116670	116783	116783	117054	117054
175	187210	187210	188992	188992	188992	188992	198891	198891	198891	198891	198891	198891	199096	199096	199096	199096	200314	202613	202613	202613	202613	202613	202613	202613	202613	202613	202613	202613	202613	202613	202613	202613	202680	202680	202680
176	82202	82202	82202	82896	82896	82896	82896	82896	82896	82896	82896	82896	83810	83810	85448	85448	85448	86063	86451	86451	86451	86451	87138	87138	87138	87138	87138	87138	87138	87138	87138	87138	87160	87160	87160
177	25363	25363	25363	25363	25363	25363	25363	25363	25363	25363	25363	25363	25363	25363	25363	25363	25363	25363	25363	25363	25363	25363	25494	25494	25494	25494	25494	25494	25494	25494	25494	25494	25494	25494	25494
178	86840	86840	86840	86840	86840	86840	86840	86840	86840	86840	86840	86840	86840	86840	87544	87544	87544	87544	89239	89541	89541	89541	89977	90327	90327	90327	90327	90327	93730	93730	93730	93730	93730	93730	93730
179	57643	57643	57643	57643	57643	57643	57643	57643	57643	57643	57643	57643	57643	57832	57832	57832	58459	59719	61132	61132	61132	61132	61132	61132	61132	62227	62227	62227	62227	62227	62227	62227	62227	62227	62227
180	124819	124819	124819	124819	124819	124819	124819	124819	124819	126741	126741	126741	126741	126741	126741	126741	126741	126741	126741	126741	126741	126741	126741	126741	126741	129211	129615	129615	129615	130068	130068	130068	130068	130068	130079
181	176731	176731	176731	176731	176731	176731	176731	176731	176731	176731	176731	176731	176731	176731	176731	177540	177540	180478	180688	181585	181585	182166	184897	186310	186310	186310	186310	187268	187268	192651	196137	196137	196137	196137	196137
182	128153	128153	128153	128153	128153	128153	128153	128153	128153	128699	128699	128699	128699	128699	128699	128699	128699	129127	129127	129127	129127	129127	130050	136586	136586	136586	136586	136586	136586	136586	137201	137201	137201	137201	137201
183	58577	58577	58577	58577	58577	58577	58577	58577	58577	58577	58577	58577	58577	58577	58577	58577	58577	58577	58577	59780	59780	59780	59780	59780	59780	59780	59780	62957	62957	62957	64074	64994	64994	64994	64994
184	11430	11430	11430	11430	11430	11430	11430	11430	11430	11430	11430	11430	11430	11430	11430	11430	11430	11430	11430	11430	11430	11430	11430	11430	11430	11430	11430	11430	11430	11430	11430	11430	11430	11430	11430
185	67385	67385	67385	67385	67385	67385	67385	67385	67385	67385	67385	67385	67385	67385	67385	67619	68292	68292	68292	68292	68292	68292	68292	68292	68292	68292	68292	68292	68292	68292	68292	68292	68292	68292	68292
186	13894	13894	13894	13894	13894	13894	13894	13894	13894	13894	13894	13894	13894	13894	13894	13894	13894	13894	13894	13894	13894	13894	13894	13894	13894	13894	13894	14153	14153	14153	14153	14153	14153	14153	14153
187	37377	37377	37377	37377	37377	37377	37377	37377	37377	37377	37377	37377	37377	37377	37377	37377	37377	37377	37377	37546	39719	39719	39719	39719	39719	39719	39719	39719	39719	39719	39719	40336	40505	41960	41960
188	48264	48264	48264	48264	48264	48264	48264	48264	48264	48264	48264	48264	48264	48264	48264	48264	48264	48264	48264	48897	52683	52683	52683	52683	52683	52683	53151	53151	53151	53151	53151	53151	53151	53151	53151
189	12348	12348	12348	12348	12348	12348	12348	12348	12348	12348	12348	12348	12348	12348	12348	12348	12348	12348	12348	12348	12348	12348	12348	12348	12348	12348	12561	12561	12561	12561	12561	12561	12561	12561	12561
190	20194	20194	20194	20194	20194	20194	20194	20194	20194	20194	20194	20194	20729	20729	20729	20729	20729	20729	20729	20729	20729	20729	20729	20729	20729	20729	20729	20729	21351	21351	21351	21351	21351	21351	21351
191	14897	14897	14897	14897	14897	14897	14897	14897	14897	14897	14897	14897	14897	14897	14897	14897	14897	16278	16278	16278	16278	16278	16278	16278	16278	16278	16278	16278	16278	16278	16278	16278	16278	16278	16278
192	447743	447743	447743	449785	449931	449931	449931	449931	449931	449931	453060	453060	453060	455837	455837	455837	455837	464285	464909	465192	465192	465192	493301	493301	494681	500957	503407	503407	505878	506935	506935	506935	506935	512050	512050
193	143261	143261	143261	143261	143647	143866	144352	144352	144352	144352	144352	144352	144377	148841	150149	150149	150149	153479	156500	158182	158223	158223	161116	161116	161386	161727	166729	166729	166729	167871	167871	167871	168414	168414	168414
194	53072	53072	53072	53072	53072	53072	53072	53072	53072	57340	57340	57340	57679	57756	57756	57756	57756	59329	59329	59329	59329	59329	60820	60820	60820	63835	63835	63835	63835	63835	63835	63835	63835	63835	64039
195	73515	73515	73515	73515	73515	73515	73515	73515	73515	73515	73515	73515	73515	73515	73515	73515	73515	74358	76260	76260	76260	76260	76260	76260	76260	76260	76260	76260	76260	76260	76260	76260	76260	76260	76260
196	56421	56421	56421	56421	56421	56421	56421	56421	56421	56421	56421	56421	56421	56421	56421	56421	56421	57082	57082	57082	57082	57082	57082	57082	57082	57082	57082	57082	57082	57082	57082	57082	57082	57506	57506
197	60068	60068	60068	60068	60068	60068	60068	60068	60068	60068	60068	60068	60068	60068	60068	60068	60068	60277	60277	60277	60277	60277	60277	60306	60576	60576	61446	61446	61446	61446	61446	61446	61446	61446	61446
198	55508	55508	55508	55508	55508	55508	55508	55508	55508	55508	55508	55508	55508	55508	55508	55508	58118	58320	58320	58320	58320	58320	58320	58320	58320	58320	61709	65656	65656	66767	72872	72872	72872	72872	73912
199	42791	42791	42791	42791	42791	42791	42791	42791	42791	43096	43096	43096	43096	43096	43096	43096	43096	43096	43096	43096	43096	43096	43096	43096	43096	44709	44709	44709	44709	44709	44709	44709	44709	44709	44709
200	32915	32915	32915	32915	32915	32915	33598	33598	33598	33598	33598	33598	35034	35034	35034	35034	35034	35034	35034	35034	35034	35042	35042	35042	35042	35251	35906	37523	37573	37573	37573	37573	37573	37573	37573
201	118875	118875	118875	118875	118875	118875	118875	118875	118875	118875	118875	118875	118875	118875	118875	118875	118875	119588	119588	119588	119588	119588	119588	119588	119588	119588	121419	121419	121822	121822	121822	121822	121822	121822	121822
202	59980	59980	59980	59980	59980	59980	59980	59980	59980	59980	59980	59980	59980	59980	59980	59980	59980	59980	59980	59980	59980	60452	60452	60452	60631	60740	60740	60740	61021	61168	61168	63415	63415	63415	63415
203	16462	16462	16462	16462	16462	16462	16462	16462	16462	16462	16462	16462	16462	16462	16462	16462	16462	16462	16462	16462	16462	16462	16462	16462	16462	16462	16462	16462	16462	16462	16462	16462	16462	16462	16462
204	119637	119637	119637	121384	121384	121384	121384	121384	121384	121384	121384	121591	121591	121591	121591	123856	124332	124810	126783	126783	126783	126783	126783	126783	130122	130122	130122	130122	130122	130122	130122	130122	130122	130122	131107
205	130921	130921	130921	130921	130921	130921	130921	130921	130921	130921	130921	130921	131973	131973	131973	136221	136221	136745	138454	138454	138454	138454	138454	138454	138454	138454	144673	144714	144723	145147	145147	145147	154030	183724	186256
206	112659	112659	112659	112659	112659	112659	112659	112659	112659	112659	112659	112659	112659	112659	112659	112659	112659	113369	113369	113369	113369	113369	113427	113427	113763	113763	114546	114546	114546	114546	114546	114546	114546	114546	114617
207	183489	183489	183489	183489	185853	185853	185853	185853	185853	185853	185853	185929	185929	185929	188252	190352	190352	191116	191116	192071	192071	196317	196541	196541	198807	202708	203027	203027	203027	203027	203027	203027	203027	203611	203729
208	158342	158342	158342	158342	158342	158342	158802	159547	159547	160586	161257	162139	162948	164119	164119	164923	164923	166353	166353	168381	169252	169252	169252	169252	169252	169252	169252	169252	169252	169252	169252	169252	178440	178440	178906
209	69639	69639	69639	69639	69788	69788	69788	69788	69788	69788	69788	69788	69788	69788	69788	69788	69788	71270	71270	71270	71270	71270	71949	71949	71949	71949	71949	71949	71993	71993	71993	71993	71993	71993	71993
210	163194	163194	163194	163194	163194	163194	163194	163194	163194	163609	167398	167398	167398	168650	176538	176538	178579	179003	179003	179003	179003	180236	181580	181580	181580	181580	181580	181580	181580	181580	181580	181580	186472	186472	186472
211	32785	32785	32785	32785	32785	32785	32785	32785	32785	32785	33236	33236	33236	33236	33236	35931	35931	35931	35931	35931	35931	35931	35931	35931	35931	35931	42313	42313	42313	42440	42440	42440	42440	42440	42440
212	397683	397683	397683	397683	397683	397683	398453	398453	398453	400576	401439	401439	401439	404499	404499	447330	461987	472024	473354	476645	476645	506564	514117	521195	525148	525148	525148	528352	552932	553817	554072	558137	564466	567050	567227
213	83463	83463	83463	83463	83463	83463	84775	84775	84775	84775	84775	84815	84815	84815	84815	84889	84889	84889	84889	84889	84889	84889	85938	85938	85938	86006	86006	86006	87190	87190	87190	87190	87190	88122	88122
214	48813	48813	48813	48813	56078	56078	56078	56078	56078	56693	56794	57180	57180	57180	58242	58242	58242	58242	58242	58242	58242	58242	58242	58242	58242	58242	58651	59298	63080	63080	63080	63276	63276	63276	63597
215	67265	67265	67265	67265	67265	67267	67551	67971	68346	68346	71817	71817	72357	74060	75451	78057	81251	82244	82844	84143	84143	84143	85786	85786	85786	85786	85786	85786	85786	85786	85786	85786	86156	86156	86156
216	47771	47771	47771	47771	47771	47771	47771	47771	47771	47771	47771	47771	47771	47771	47771	47771	47771	53093	53463	53463	53463	53463	53463	53463	53463	53463	53779	55679	55679	55679	55679	55679	55679	55679	55679
217	182668	182668	182668	182668	182668	182668	182668	182668	182668	182668	182957	182957	183244	185518	185518	186219	189844	190504	190504	190504	190504	190837	191059	191463	191463	191463	192927	192927	192927	192927	192927	192927	193111	196420	196420
218	75579	75579	75579	75579	75579	75579	75579	75579	75579	75579	75579	75579	75579	75579	75579	75579	75579	75579	75579	75579	75579	75579	75579	75579	75579	75579	75579	75579	75579	75579	75579	75579	75579	77361	77361
219	59485	59485	60187	60187	60187	60187	60187	60187	60187	60187	60187	60187	60187	60995	60995	60995	61636	62000	62000	62000	62000	62000	62000	72601	72601	72601	73376	73376	73376	73376	73376	73376	73376	73376	73376
220	35000	35000	35000	35000	35000	35000	35000	35000	35000	35000	35000	35000	35166	35166	35166	35166	35166	36417	36417	36417	36417	36417	36417	36417	36417	36417	36417	36417	36417	36417	36417	36417	36417	36417	36807
221	132341	132341	132341	132341	135078	135078	135078	135078	135078	135078	135078	135078	135078	135078	135078	135078	135078	135078	135802	135802	135802	135802	135802	135802	135908	135908	139355	139355	139355	139355	139355	139355	139355	139459	139459
222	36021	36021	36021	36021	36021	36021	36021	36021	36021	36021	36526	36526	36526	36526	36526	36967	36967	36967	36967	36967	36967	36967	36967	36967	36967	36967	36967	36967	36967	36967	36967	36967	36967	36967	36967
223	89485	89485	89485	89485	89485	89485	89485	89485	89485	89697	89697	90366	90366	90991	92574	92574	92574	92574	92574	92574	92574	92574	92828	92828	92828	92828	92828	92828	92828	92828	92828	92828	93369	93369	93369
224	182765	182765	183457	183822	184094	185318	185370	185370	185987	185987	186110	186110	186110	186110	186110	186110	186110	186110	188143	188624	188624	188624	191094	191094	191094	191094	191094	191094	191094	191094	191094	191094	192337	192337	193428
225	149405	149405	149405	149405	149405	149405	149405	149405	150500	150500	153085	153085	153331	155638	155638	155638	155638	156257	156257	156257	156257	156257	156257	156293	157063	159668	159668	159668	159668	159668	172529	174235	174235	174235	174235
226	42780	42780	42780	42780	42780	42780	42780	42780	42780	42780	42780	42780	42780	42780	42780	42780	42780	43424	43594	43594	43594	43594	43594	43594	43594	43594	43594	43594	43594	43594	43594	49117	49117	49117	49117
227	82732	82732	82732	82732	82732	82732	82732	82732	82732	82732	82732	82732	82732	83498	83498	83498	83498	83498	84916	84916	84916	84916	84916	84916	84916	84916	84916	84916	84916	84916	84916	84916	84916	84947	85398
228	91286	91286	91286	91286	91286	91286	91286	91286	91286	91286	91286	91286	91286	92058	92564	92564	95196	99579	101400	101400	101400	101400	101400	101400	101400	101400	101400	101400	103278	103278	103278	106741	106741	106741	107678
229	47287	47287	47287	47287	47287	47287	47287	47287	47287	47287	47287	47287	47287	47735	47735	47735	47735	47735	47735	48250	48250	48250	48250	48250	48250	48250	48250	48250	48250	48250	48250	48250	48250	48250	48250
230	40331	40331	40331	40331	40331	40331	40331	40331	40331	42770	42770	42770	42770	42770	42770	42770	42770	42770	42770	42770	42770	42770	42770	42770	42770	42770	42770	42770	42770	42770	42770	42770	42770	42770	42770
231	72805	72805	72805	72805	72805	72805	72805	72805	72805	72805	72805	72805	72805	72805	73570	73570	73570	73854	73854	73854	73854	73854	73854	73854	73854	73854	73873	73873	73873	73873	73873	73873	73873	73873	74001
232	121375	121375	121375	121375	121375	121375	121375	121696	121696	122451	122451	123585	123585	123585	123585	123585	123585	124667	124667	124667	124667	125039	126742	128944	128944	128944	128944	128944	128944	128944	128944	128944	128944	128944	128944
233	148213	148213	148213	148213	148546	149334	149334	149700	149700	150608	150608	151476	151476	151476	151476	153306	153306	153673	154393	154393	154393	155200	155200	155200	155200	155200	155200	155200	155853	155853	155853	155853	155853	155853	155853
234	73345	73345	73345	73345	73449	73449	73449	73449	73523	73523	73523	74425	74640	74640	74640	74640	74640	74640	74640	74640	74640	74640	74640	74640	74640	74640	74640	74640	74640	74640	74640	74640	74640	74640	74640
235	154353	154353	154353	154353	154353	154353	154353	154600	154942	154942	156491	164084	164084	167118	167118	167329	167329	168260	169748	173116	173116	175409	175409	175409	197675	197675	199102	199355	202611	202611	202611	205736	205736	205736	206684
236	84806	84806	84806	84806	84806	84806	84806	84806	84806	85295	85295	85295	85295	85295	87196	87196	87196	87737	87737	87737	87955	87955	87955	87955	87955	87955	87955	87955	87955	87955	87955	87955	87955	87955	87955
237	213379	213379	213379	213379	214714	214714	214714	214714	214714	221180	224600	224600	224600	224786	225914	225914	225914	227577	227577	228908	228908	228908	230769	230769	230769	230994	230994	230994	230994	230994	230994	231604	233366	233709	233709
238	60494	60494	60494	60494	60494	60494	60494	60494	60494	60494	60494	60494	60494	60494	60494	60494	60494	61591	61591	61938	61938	61938	61938	61938	61938	62019	62019	62019	62019	62019	63070	63070	63070	63070	63070
239	183497	183497	183497	183497	183497	184032	185639	186250	186250	186250	186791	186791	186791	186791	189814	191747	192892	193015	193015	193015	193015	193015	193015	198987	198987	198987	198987	198987	205941	205941	205941	205941	205941	208774	208774
240	133872	133872	133872	133872	133885	133885	133885	133885	133885	133885	136179	136179	136179	136179	136179	136179	136179	136607	138096	138096	138096	138096	140816	140816	140816	140816	140816	140816	140816	142221	142221	142221	142221	142232	142232
241	50982	50982	50982	50982	50982	50982	50982	50982	50982	50982	50982	50982	50982	50982	50982	50982	52173	52173	52173	52173	52173	52173	52173	52173	52173	52173	53563	53563	53563	53563	53563	53563	54293	54293	54293
242	42251	42251	42251	42251	42251	42251	42251	42251	42251	42251	42341	42341	42341	42341	42803	42803	42803	42803	42803	43962	43962	43962	44248	44248	44248	44248	44248	44248	44248	44248	44248	44248	44248	44248	44248
243	262049	262049	262782	262782	262782	262782	262782	262782	264401	264401	265774	265774	275435	283614	290525	295232	310177	312551	312551	312551	312551	312551	327800	327800	327800	328068	335563	335563	339729	349501	351114	351114	351114	357363	357363
244	105495	105495	105495	105495	105495	107255	107255	107255	107255	107255	107255	107255	107255	107535	107535	107535	108311	109079	111441	111441	111441	112585	112585	113745	113818	113818	113818	115489	115489	115489	115489	118014	118014	118014	118578
245	258372	258372	258372	258372	258372	259563	259563	259563	262043	262043	262043	262147	262330	262330	262330	262330	262330	282507	282507	282507	282507	282507	290640	290640	290640	290640	290640	290640	290640	290640	290640	290640	290640	290640	290838
246	34293	34293	34293	34293	34293	34293	34293	34293	34293	34754	34754	34754	34754	36145	36145	36145	36145	36145	36145	36145	36145	36145	37581	38852	38852	38852	38852	38852	38852	38852	38852	38852	38852	38852	38852
247	137196	137196	137196	137196	137196	137196	137196	137196	137275	137275	138264	138264	138264	138466	138466	138466	139033	142760	142760	145646	145646	146412	146412	146412	146412	146412	146412	146412	147004	147004	147004	147744	147912	147912	148614
248	44383	44383	44383	44383	44383	44383	44383	44383	44383	44383	44383	44383	44383	44383	44383	44383	44383	44655	44655	44655	44655	44655	44655	44655	44655	44655	44655	44655	44655	44655	44655	44655	44655	44810	44810
249	112434	112434	112434	112434	112434	112434	112434	112434	112434	112434	112434	113447	113447	113447	113447	113447	113447	115120	115120	115120	115120	117170	117170	117170	117170	117170	117170	117170	117170	117170	117170	118506	118506	118506	118506
250	78178	78178	78178	78178	78178	78178	78178	78901	78944	79051	79201	79201	79201	79201	79201	79201	79201	79201	83295	83295	83295	83295	83295	83295	83295	83295	83295	83295	83295	83295	83295	89326	89326	89326	89326
251	17946	17946	17946	17946	17946	17946	17946	17946	17946	17946	19298	19456	19456	19456	19456	19456	19456	19456	19456	19456	19456	19456	19456	19456	19503	19503	19503	19503	19503	19503	19503	19503	19503	19503	19503
252	125540	125540	125540	125540	125540	125540	125540	125540	125540	125632	126009	126009	126009	128309	131096	131096	131096	131096	134352	134514	134514	134514	136340	136340	136340	136340	136340	139894	140596	140596	140596	143374	143374	143374	143596
253	9949	9949	9949	9949	9949	9949	9949	9949	10869	10869	10869	10869	10869	10869	10869	10869	10869	10869	10869	10869	11072	11072	11072	11072	11072	11072	11072	11072	11072	11072	11072	11072	11125	11125	11125
254	596397	596397	599852	599852	601554	601554	601554	603374	603374	604737	604929	604929	609312	611565	611565	612385	612385	615827	615827	615827	616727	616727	617733	618474	618474	629329	629329	632048	632048	632048	635436	636676	636676	636676	638005
255	5208770	5208770	5231625	5237825	5271375	5277243	5304377	5334126	5342906	5393198	5429063	5492477	5536859	5577053	5596200	5697554	5727136	5765677	5774693	5805722	5829973	5874543	5929677	5946098	5961819	5990828	5993475	6055581	6087859	6094571	6113614	6125505	6135583	6154521	6163576
256	624826	624826	629115	629292	636750	637039	637359	639294	639294	639294	640886	640886	640886	640886	641563	650879	650879	650879	650879	652064	656407	662767	668591	674206	676078	682318	684328	690816	700463	700621	705546	711334	725226	739717	740161
257	1409211	1409211	1410740	1411024	1411241	1411649	1412811	1418242	1423947	1426798	1459611	1464609	1478001	1481308	1487406	1503176	1504677	1508260	1508785	1511623	1515610	1522985	1524003	1525102	1533036	1534382	1538778	1539854	1539854	1540891	1541384	1544886	1547442	1565613	1566858
258	4656959	4656959	4671725	4691063	4695803	4709698	4717143	4744388	4754841	4768953	4770344	4777926	4795383	4798386	4801512	4818316	4834390	4840035	4846012	4882812	4889213	4900387	4951141	4962700	5009209	5016661	5021837	5075346	5097301	5109543	5114660	5141923	5142301	5146633	5147538
259	123091	123091	123091	123091	123091	123091	123091	124920	125636	125636	125636	125636	125717	125717	125717	130270	130367	130367	130367	130367	130367	131369	131369	132736	134414	134445	134445	134445	136927	136927	136927	139942	145105	145105	145646
260	519542	519542	521009	521009	521501	521501	522213	522658	522658	532971	533976	537498	541444	541444	541444	542948	546381	547851	547851	547851	547851	554880	555397	555397	555397	555397	557568	558605	559964	560504	560504	560504	568409	568677	577246
261	41913	41913	42170	42170	42170	42170	42170	42170	42170	42170	42170	42170	42170	42170	42170	45222	45222	45222	45222	45222	45222	45222	45222	45222	45222	45222	48677	48677	48677	48677	48677	48677	48677	48677	48677
262	30699	30699	30699	30699	30699	30699	30699	30699	30699	30699	30699	30699	35469	35469	35469	35469	35469	35469	35469	35469	35469	35469	35469	35469	35469	35469	35469	35469	35469	35469	35469	35469	35469	35469	35480
263	40416	40416	40416	40416	40416	40416	40416	40416	40416	40416	40416	40416	40416	40416	40416	40416	40416	40416	40416	40416	40416	40416	40416	40416	40416	40416	40416	40416	40416	40416	40416	40416	40416	40416	40544
264	70487	70487	70487	70487	70487	70487	70487	70487	70487	73142	73142	73142	73142	73142	73142	73277	73277	73277	73277	73277	73277	73277	73277	73277	73277	73277	73277	76878	76878	76976	76976	76976	76976	77245	77245
265	374019	374019	375521	376804	376825	376825	376825	379873	379873	379873	380098	380206	383971	383971	383971	386373	386373	386912	386912	388473	388473	389086	389086	389551	389635	389635	390020	390020	395571	395571	396138	396612	396612	397685	398309
266	122059	122059	122059	122059	122059	122059	122059	124991	125182	125182	125182	125182	126799	126799	126799	126799	126799	126924	126924	126924	126924	126924	132251	132723	132723	133406	135576	136475	136475	136475	136475	136569	136569	136809	136809
267	134717	134717	134717	134717	135781	135781	135781	136281	136281	136281	136281	136281	137116	137116	137116	141024	142118	142118	142118	142118	142118	142118	142118	142118	151622	151622	151622	151622	151622	151622	151622	152636	152636	152636	153389
268	1632729	1632729	1632729	1633572	1636711	1650058	1654525	1679106	1682916	1685100	1715984	1732060	1745300	1747554	1751823	1754319	1761568	1763380	1764973	1765312	1768695	1776035	1778666	1787390	1791761	1791761	1792902	1797415	1807478	1828728	1828728	1847086	1847086	1860557	1866315
269	439040	439040	439040	439040	439040	440945	440945	442236	442236	442705	443957	443957	443957	443957	444178	447613	447694	451301	452096	452792	452792	452792	453057	458684	459709	459709	461328	462171	462171	465608	465608	468682	468682	472418	474009
270	238459	238459	238459	238459	238459	238459	240178	244577	244577	244577	244577	244577	244577	244577	244577	250096	250096	250096	250096	250096	250583	250583	250583	251740	251740	253407	257322	258276	258276	258768	258768	258768	258768	259041	259041
271	112069	112069	112069	112069	112069	112069	112069	112069	112069	112069	112069	112069	112069	112069	112069	112069	112069	112069	112069	112069	112069	112069	112069	112069	112788	112788	112788	113397	113397	114001	114001	114001	114001	114185	114185
272	89960	89960	89960	89960	89960	89960	89960	92511	92511	95320	95320	95320	95320	95320	95320	95904	95904	95904	95904	95904	95904	95904	98342	98342	98342	98342	98342	98342	99031	99031	99031	99031	99031	107965	107965
273	74152	74152	74152	74152	74152	74152	74152	74152	74152	74152	74152	74152	74538	74538	74538	76461	76461	77476	77476	77476	77476	77476	77476	77476	77476	77476	77476	77476	77832	77832	77832	77832	77832	77832	77832
274	41375	41375	41375	41375	41375	41375	41375	41375	41375	41375	41375	41375	41375	41375	41534	41534	42734	42734	42734	42734	42734	42795	42795	42795	43603	43603	43603	43603	43603	43603	43603	43603	43603	43603	43927
275	350877	350877	350897	351628	352881	352881	353062	353754	353754	353754	353754	354220	354220	354220	354220	354220	354873	354873	354873	354873	354873	354985	362163	369189	371584	372625	372795	372795	374234	374234	375546	375914	377048	379486	380179
276	254649	254649	255019	255019	257550	257750	257750	258486	258486	258486	258486	258486	258486	258486	258486	258486	258631	259452	259452	259452	259452	259452	259452	259452	259608	259608	259608	262457	262457	262457	262482	263805	264087	264508	264617
277	790098	790098	790098	791571	794203	794203	794341	795403	795403	795794	795794	795794	795942	797355	797355	797964	800570	828231	828231	828231	832316	835642	836275	837349	841032	846953	849376	851060	851060	857414	858528	858528	868233	869836	873522
278	506220	506220	506981	507372	508133	515556	516531	518323	518323	519667	519667	520952	520952	522939	522939	523832	524944	524944	524944	524944	524944	525763	526916	526916	526916	526916	526916	530876	530876	531654	536085	536085	536085	541054	541054
279	193500	193500	193500	193500	193500	193500	195694	196312	196312	196751	196751	196751	197360	197360	197360	199689	199689	199689	199689	199689	200937	204443	204443	205386	205386	206312	209512	209512	209989	210443	210443	211954	211954	213583	213583
280	80751	80751	81370	81370	81370	81370	81370	81743	81743	81743	81743	81743	81743	81743	81743	83512	83512	84051	84051	84051	84051	84051	84051	84051	84051	84051	84051	84051	85241	85241	85492	85492	85492	85492	85492
281	283411	283411	283411	283411	283411	285110	286795	297367	297367	297367	297367	297702	300655	302081	302761	312147	312147	317745	317745	317745	317745	317745	317745	317745	317745	317745	320958	330157	338014	341382	341382	346015	346269	346269	346551
282	85359	85359	85359	85359	85359	85359	85359	88693	88693	88693	88693	89587	89587	89587	89587	90976	90976	90976	90976	90976	90976	90976	90976	92045	92045	92045	92045	95692	97297	97297	97429	100457	100457	100457	100457
283	308744	308744	308744	308744	308860	308860	308860	309136	309136	309136	315404	320567	320567	320567	321019	321829	327254	327254	327254	331305	336780	338630	338630	339713	345052	347562	350414	357027	358729	358729	360625	360625	361396	363634	363634
284	242385	242385	242385	242385	242385	242385	242508	243769	243769	243769	244418	244418	244418	245737	246134	249261	249261	249261	249261	249261	250729	250729	254361	254361	254361	254361	254361	256023	258712	258712	258712	258712	258712	258712	258979
285	304170	304170	305867	305867	305867	305867	305867	306903	306903	306903	309605	309605	309658	309658	309995	313929	315357	315357	315357	317240	317240	317999	319666	319666	319666	319776	328431	339933	339933	348432	349040	349760	349760	349760	349760
286	145106	145106	145106	145387	145387	146681	146681	146681	146681	147226	147226	147226	147226	147226	147226	151408	151408	151408	151408	151408	151408	151408	151408	151408	151408	151471	151706	151706	154712	154712	156246	156246	156246	156609	157546
287	251616	251616	251616	251616	251616	251616	252824	252824	252824	252824	254739	254739	255858	256672	256672	258413	260780	260780	262557	262557	262884	267370	267913	274210	274210	274671	275317	275317	276510	276510	276687	276687	280235	293932	294388
288	249768	249768	249935	250224	250224	250224	250329	250329	250329	250329	251404	251864	251864	251864	251864	253920	254093	254093	254093	254093	254812	255817	255817	255817	255817	256492	257155	257155	257155	259951	260604	260604	262749	264888	266455
289	165774	165774	165774	165774	165774	165774	165774	171351	171351	171351	171351	171351	171351	174968	174968	185288	185288	186046	186046	186046	186046	186046	186046	188431	192176	192176	192176	193155	193155	193155	193155	193155	193155	193334	193879
290	625989	625989	628799	629175	632708	632708	642508	651303	654827	655007	658037	663257	665268	668563	675531	692228	693144	694849	695390	697798	708721	729183	734621	741251	741286	743095	750140	767971	769326	776056	781409	787849	815203	818431	825263
291	601422	601422	601422	601422	601711	601711	601711	602657	603992	607878	607878	608982	611521	612438	612438	618853	620108	620108	620108	621093	621093	628729	628729	629881	635024	635768	635768	639999	641091	650373	650412	656749	656822	656822	656822
292	28947	28947	28995	29143	29143	29143	29143	31182	31182	31182	31182	31182	31182	31182	31182	31182	31182	31208	31208	31208	31208	31208	31208	31208	31208	31208	31208	31304	31304	31786	31786	31828	31828	31828	31828
293	76735	76735	76735	76735	76735	76735	76735	76804	76804	76804	76804	76804	76804	76804	76804	76804	76804	76804	76804	76804	76804	76804	76839	76839	76839	76839	76839	76839	76839	76839	76839	76839	76839	76839	76839
294	91490	91490	91490	91490	91513	91513	91513	91839	91839	92922	92922	92922	92922	92922	92922	92922	92922	92922	92922	92935	92935	93320	93320	93407	93407	93407	93407	93631	93631	93631	93631	93631	93631	93631	93631
295	528907	528907	531842	531842	531931	533009	533480	536603	537086	537411	540689	540689	546514	546514	546514	557146	557146	557146	557616	557616	557616	561011	561011	561327	561327	561542	561542	565085	565085	568240	568240	569403	571266	572386	573787
296	141560	141560	145749	145749	146329	146329	147580	150945	150945	151439	151789	151980	152214	153992	156317	158410	158410	158410	158410	158410	158410	158410	158410	158410	167071	167071	167071	172472	177039	177039	177039	177039	177039	177039	177323
297	65906	65906	65906	65906	65906	65906	65906	66050	66050	66050	66050	66975	66975	66975	66975	70193	70193	70193	70193	70193	70193	70193	70193	70193	70193	73080	73080	73080	73864	74656	74656	74656	75256	75273	75470
298	32376	32376	32376	32376	32376	32376	32376	32376	32376	32376	32376	32376	32376	32376	32376	32376	33348	33348	33348	33348	33348	33348	33348	33348	33348	33348	33348	33348	33348	33348	33348	33348	33348	33348	33348
299	68600	68600	68600	68600	68600	68600	68600	68650	68650	68650	68650	68650	68650	68650	68650	68650	68650	70212	70212	70212	70212	70212	70212	70212	71404	73473	73473	74776	75089	75916	75916	75916	75916	76009	76019
300	969497	969497	969497	969497	969497	969499	969828	973764	973764	973764	973764	974679	974679	974679	974679	974907	976581	976581	976581	976581	976581	977076	977735	983494	984664	985013	985013	988895	995362	995362	995990	996424	997021	997021	997021
301	161810	161810	161810	161810	161810	162071	162425	163377	163377	163377	163377	163377	163377	163377	163647	163647	163647	163647	163647	163647	163647	163647	164825	164825	165294	165294	165294	166453	166453	167873	169375	169375	169375	169375	169375
302	515924	515924	516057	516057	516057	517085	517085	521723	521723	521723	521723	521723	522459	522459	522459	523626	523626	523626	523626	523626	523626	528084	528084	528084	528260	528260	528260	528995	528995	528995	528995	528995	529716	529716	529716
303	123768	123768	123768	123768	123768	123768	123768	124198	124198	125983	129041	129041	130639	130639	130639	131947	131947	131947	131947	131947	131947	131947	131947	131947	131947	131947	131947	139335	139335	139512	139512	139679	139795	140472	141119
304	143329	143329	143329	143329	143329	143364	145394	145679	145679	147326	149565	150224	150224	150224	150665	162152	162361	162361	162361	162361	162361	162361	162361	162373	162373	163630	164720	168185	168910	168910	168910	168910	168910	170871	170948
305	37322	37322	37322	37322	37322	39210	39210	39210	39210	39210	39210	39210	39210	39210	39210	39210	39210	39210	39210	39210	39210	39210	39210	39210	39210	39210	39210	39210	39486	43531	43531	43531	43531	43531	43531
306	166090	166090	166090	166090	169478	169903	171589	172739	172739	172739	172739	172739	172739	172739	172739	172739	172739	172739	172739	172879	172879	172879	172879	172879	174628	174628	174628	174628	174628	174628	174628	174628	175334	175334	175863
307	60471	60471	60471	60471	60471	60471	61200	61200	61200	61200	61200	61200	61200	61200	61200	61200	61200	61200	61200	61200	61200	61200	62268	62268	62268	62268	62268	62268	62380	62380	62380	62960	62960	62960	64442
308	874275	874275	875011	876979	877006	877328	877328	878041	878041	878069	878069	878069	878069	878069	878069	878816	878816	878816	878816	878816	878816	878816	878816	879814	879814	879814	879814	883358	883552	883552	883552	883552	884426	884426	884426
309	58336	58336	58336	58336	58336	58336	58336	59446	59446	59639	59639	59639	59639	59639	59639	61142	61142	61142	61142	61142	61142	61142	61142	61142	61142	61612	61612	61612	61612	61612	61613	61613	61613	61613	61613
310	1066619	1066619	1076685	1078195	1080794	1081343	1085588	1115977	1115977	1120504	1121870	1126423	1128303	1129199	1130531	1139457	1146999	1149922	1154585	1154734	1159860	1159860	1159860	1159860	1159860	1162236	1170752	1173055	1174224	1186126	1186126	1188800	1226167	1228128	1228128
311	403638	403638	403638	403638	403638	403638	403638	406876	406876	408090	408771	413545	413545	413545	419270	430397	432630	432630	433209	433273	433478	437678	440063	441838	447676	447676	481353	482242	482242	482651	482858	482957	483392	487946	487946
312	209827	209827	209920	209920	209920	209920	209920	210282	210282	210282	210282	210282	210282	210282	210282	210336	210336	210336	210336	210336	210336	210336	210336	210336	210336	210336	211504	211814	211814	211814	211814	211814	211814	211814	211814
313	148574	148574	149250	149250	149250	149250	149250	149250	149250	149250	149250	149250	151673	151673	151673	151975	151975	151975	151975	151975	151975	151975	151975	157865	158959	158959	158959	158959	165903	165903	179009	183178	183178	187079	187079
314	242827	242827	242827	243451	243451	243451	244766	244766	244766	244766	244766	244766	244766	244766	246343	251413	251699	251699	251699	251699	251699	252337	268853	268853	268853	268853	268853	274546	274546	277266	278886	278886	278886	280191	281093
315	131828	131828	131828	131828	131828	131828	132598	134000	134000	134000	135499	135499	135499	135499	135499	135499	136099	136099	136632	136632	136632	136632	136632	136632	136632	136632	152959	155856	155856	155856	155856	157074	157718	157718	158864
316	569909	569909	569909	571112	571730	571730	571730	573700	573700	576405	576421	583939	585718	587778	587778	596468	596624	596624	607666	608664	615870	615870	623066	624788	626764	630599	635407	646672	662052	663761	663761	665295	672964	683166	690505
317	64784	64784	64784	64966	64966	64966	64966	64966	64966	64966	64966	64966	64966	64966	64966	65317	65317	65317	65317	65317	65317	65317	65317	66612	66612	66612	66612	67453	67453	67453	67453	67453	67453	67453	67453
318	476783	476783	476783	477401	477401	477401	477401	479591	479591	479591	479591	479591	480627	480627	482615	483936	484085	484085	484168	484258	484258	484258	485640	490655	493611	494699	499187	523170	523249	525084	525144	526345	531655	541247	541247
319	55204	55204	55204	55204	55204	55204	55204	55204	55204	55204	55204	55204	55204	55204	55204	55204	55204	55204	55204	55204	55204	55204	55204	55204	55204	55204	55204	55204	55204	55204	57064	57064	57064	57064	57064
320	166106	166106	167100	167100	167100	167100	167100	167100	167100	168402	168402	168402	168402	168402	168402	169542	169542	169738	169738	170788	170788	170788	176386	176386	176746	176746	183739	187431	187431	203020	203020	203020	203020	203020	203070
321	81092	81092	81459	81459	81459	81459	81459	85684	85684	85820	85820	85820	85820	85820	85820	86538	86538	86538	86538	86538	86538	86538	86538	86538	86538	86538	86538	86538	86538	86538	86538	86538	86538	91591	91591
322	364713	364713	364713	365431	369165	369165	369165	369793	369793	370036	370036	370036	370036	370476	375182	375182	375182	375182	377454	377682	385244	385244	385244	385244	385244	385244	387946	389541	390014	390014	390127	390127	390342	390342	390342
323	430511	430511	430511	430511	430511	430511	430511	431127	431127	431127	431127	431127	432559	432559	432559	433636	434342	434828	434828	434828	434828	434828	435975	455707	455916	455916	468691	472747	473611	473611	473762	477368	477798	480894	481291
324	427899	427899	427899	427899	427899	428206	428315	432946	433331	433331	433331	434610	438528	438592	441759	444139	444139	444547	444547	453665	456872	459407	460992	460992	462141	465545	466124	473699	474192	474192	474279	475765	476589	480785	480824
325	1615323	1615323	1616262	1616262	1619291	1619291	1625480	1646484	1646484	1652603	1660919	1685685	1690477	1698246	1702775	1744061	1744061	1766704	1776179	1777894	1778382	1786121	1791357	1798168	1805543	1818383	1829172	1839327	1847618	1856527	1860726	1862828	1865072	1875441	1876485
326	27054	27054	27054	27054	27054	27054	27054	27054	27054	27054	27054	27054	27054	27054	27054	27054	27054	27054	27054	27054	27054	27054	27054	27054	27054	27054	27054	28159	28159	28159	28159	28159	28159	28159	28159
327	800759	800759	801380	801380	802809	804170	804170	808171	808171	816714	817641	817641	818808	819068	819481	823397	823397	823397	823397	823679	828739	828739	836547	837758	844439	844439	847835	858266	858266	858719	860790	862406	862465	862465	864444
328	3320794	3320794	3323494	3325821	3329032	3337092	3337971	3358440	3363962	3393526	3394670	3416611	3440940	3454308	3471350	3527309	3564547	3585247	3641492	3659286	3660773	3694050	3722366	3743992	3771744	3804988	3839220	3900203	3937644	3941083	3946406	3961333	3980901	3987586	3994977
329	939556	939556	939843	939843	940073	940073	944654	948289	948289	948289	953765	957564	983360	987804	994368	1014297	1023002	1034903	1053553	1055511	1074812	1078599	1098221	1103422	1104967	1109613	1126827	1145078	1174862	1189075	1190086	1196244	1215015	1215015	1219131
330	360436	360436	360436	360436	360436	360436	360436	363849	363849	364490	364490	364490	364490	364538	364538	366774	366774	366774	366774	367751	367751	367751	367751	367751	367751	368527	370074	370074	370074	370074	370074	370074	370074	370074	370434
331	144859	144859	144859	144859	144859	144859	144859	144942	144942	144942	144942	144942	145645	145709	145709	146350	146350	146350	148931	148931	151313	151313	151313	154536	155650	155650	158167	158167	159196	175581	175730	176342	176342	176342	176566
332	307041	307041	308139	310736	310736	310736	310736	332604	332604	332604	332604	334570	335077	335077	336156	347778	351338	353213	353213	356757	356757	356757	359631	362854	367587	379972	388555	394173	395960	408781	412545	412545	412701	416232	416232
333	228109	228109	228109	228109	228109	228109	228676	231427	231427	232287	232287	232287	234340	234340	234340	241032	241032	241032	241032	241032	241032	241032	244021	244021	244021	244567	245549	245549	245549	245549	245549	256068	256092	256092	256689
334	581014	581014	581014	581014	581014	581014	583064	601434	601434	603602	604578	604578	607149	609517	617658	625751	632227	639101	639254	639254	639947	639947	642702	642731	646704	649783	657299	677378	677378	677424	682893	685249	697759	700461	701240
335	112300	112300	112300	112300	112300	112300	112300	112300	112300	112300	112300	112300	112300	112300	112300	112300	112300	112300	112300	112635	112635	112635	112738	112738	112738	112738	112738	113257	113257	113257	113257	113257	113257	114029	114029
336	119923	119923	119923	119923	119923	119923	119923	119923	119923	119923	119923	119923	120004	120004	123077	123337	123337	123337	123337	123337	123337	123337	123577	123577	123577	125770	125770	125770	125770	125770	125770	125770	125770	125770	125770
337	218805	218805	218805	219678	220289	220289	220289	226898	226898	226898	226898	226898	226973	226973	226973	226973	226973	226973	226973	226973	226973	226973	227951	227951	229319	229319	230938	255773	257883	258670	258670	260094	265501	265501	265501
338	781005	781005	781005	781005	781005	781005	781005	781005	781005	781005	782009	782009	783494	783494	783494	787291	788927	788927	788927	788927	789634	789634	797619	800809	802243	806853	806853	806923	806953	808133	808972	808972	811628	811628	811655
339	903089	903089	903449	903496	903656	903656	903656	907666	907666	907666	907666	907892	908154	908376	908376	909181	909276	909575	909575	909575	909575	911179	911772	922163	922771	935558	948366	967267	976367	978743	980847	981702	985112	986170	987018
340	425131	425131	425131	428668	428668	428668	428668	434949	434949	435054	435054	441419	443071	445428	450086	452209	452209	453257	453257	453257	453257	453257	455511	455700	459937	462935	465007	465007	465534	468546	471016	471645	471645	484882	488977
341	96218	96218	96359	96359	96359	96359	97663	97726	97726	97726	97726	97726	97726	97726	97726	97726	97726	97726	97726	97726	97726	97726	97726	97726	99501	99501	99501	99501	99501	99501	102120	102120	102120	102120	102122
342	153928	153928	153954	153954	154024	154024	154024	154024	154024	154024	154024	154819	154819	154819	154819	158212	158212	158212	158212	158212	158212	164838	166434	169844	169844	169844	170910	170910	170910	170910	171850	171850	172468	172889	173356
343	67494	67494	67494	67494	67494	67494	67494	68277	68277	68277	69144	69144	69144	69144	69144	70673	70673	70673	70673	70673	71232	71232	71232	71232	71232	71232	71232	72892	72892	72892	72892	72892	73601	74099	74386
344	10993	10993	10993	10993	10993	10993	10993	10993	10993	10993	10993	10993	10993	10993	10993	10993	10993	10993	10993	10993	10993	10993	10993	10993	10993	10993	10993	11081	11081	11081	11081	11081	11081	11081	11081
345	246772	246772	247443	249348	249348	250065	250194	254413	254413	254822	255539	256306	256591	256591	257179	261051	261051	264507	264684	266219	267592	267592	267592	270279	270279	270857	272843	272843	279924	280049	280049	285910	285910	286239	286239
346	120930	120930	120930	120930	120930	120930	120930	121331	121331	121331	121331	121331	122478	122478	122478	123458	123458	123650	123650	124464	124464	124464	124464	124464	124464	124464	125231	127887	127887	127887	127887	127996	127996	127996	129660
347	250004	250004	254530	254530	254530	254530	254530	254940	254940	255780	255780	258466	258587	258587	259631	271085	271085	271199	271199	271199	272887	272887	276867	281752	281752	282006	282006	287140	288372	290334	290334	297064	298458	299517	299639
348	39615	39615	39615	39615	39615	39615	39615	41256	41256	41256	41256	41438	41438	41438	41438	42388	42388	42388	42388	42388	42388	42388	42388	42388	42388	42388	42388	42388	42388	42388	42388	42388	42388	42388	42388
349	141958	141958	141958	141958	141958	141958	141958	141958	141958	142413	143167	143167	143277	143277	143277	147058	147058	149599	149599	149599	149599	149599	149599	149599	149599	151186	151186	157143	157143	157143	157143	157143	157744	157744	157744
350	516086	516086	516990	517461	517774	518712	523294	524482	529064	531563	534258	539380	562945	562945	563964	574884	576534	586906	593069	593491	593491	594767	595407	602437	602437	603220	607250	613020	614645	614645	621960	621960	621960	622165	622165
351	820719	820719	824336	824336	828517	829040	834876	843604	843604	844554	845478	846070	846852	846852	850155	852367	853543	853552	855706	855953	856862	856944	860985	861109	868764	868897	890620	902486	902606	908223	909757	911044	911720	915167	915167
352	133983	133983	133983	133983	134165	134165	134165	135182	135182	135182	136066	137896	137896	137896	137896	141531	144223	144223	144223	144223	146903	146903	147861	153163	153163	153163	153710	153710	153710	153710	154245	154245	154245	157150	157243
353	135410	135410	135410	135410	135410	135410	135410	136021	136021	136021	136021	136021	136021	136021	136508	136508	136508	139284	139284	139284	139284	139284	139284	144212	144212	144212	145230	148294	148294	148294	148294	148294	148294	148746	148746
354	305392	305392	305392	305392	305392	305392	305392	305913	306433	307043	307131	307497	311741	313456	313456	315979	316533	317878	317878	318200	319018	319018	324182	324512	327442	327442	327442	327442	327681	327681	328337	328337	331510	331510	332358
355	84256	84256	84256	84256	84256	84256	84256	84513	84513	84569	84569	84569	85435	85435	85435	86523	86523	86523	86523	86523	86523	87379	88421	88421	89401	90046	90046	90046	90046	90046	90046	90046	90046	92621	97385
356	308547	308547	308547	308547	308875	308875	308875	308875	308875	308875	309740	311951	313380	313380	313380	317561	323628	325801	326453	329264	330757	330757	335834	336912	337251	337251	346071	346071	354827	354827	357561	359949	365679	365679	367614
357	257332	257332	257332	257332	257332	257332	257332	257332	257332	257332	258046	258046	258399	260287	260287	262128	262128	267344	267344	267344	267344	267344	267344	267344	267344	272337	275274	276232	276232	276232	277790	277790	277790	277790	277790
358	244826	244826	250449	250449	250449	250449	250449	251605	251605	251605	251605	251605	251801	252931	252931	252931	252931	252931	252931	253005	253005	253005	254536	254536	254536	254536	254536	259738	259738	259738	259738	259738	259738	259738	259794
359	182025	182025	182222	182222	182881	182881	182881	182881	182881	183457	183457	183457	183457	183457	183457	183457	183457	183457	184078	184078	184078	184078	186797	188663	189625	192653	192653	192653	195023	195137	196402	197694	197694	198277	198277
360	7604	7604	7604	7604	7604	7604	7604	7604	7604	7604	7604	7604	7604	7604	7604	9093	9093	9093	9093	9093	9093	9093	9093	9093	9093	9093	9093	9093	9093	9093	9093	9093	9093	9093	9093
361	185416	185416	185472	185472	185472	185472	185472	185472	185472	185472	185472	185472	185472	185472	185472	190580	190580	190580	190580	190580	190580	190580	190842	190842	191511	192116	192116	193528	194739	198510	198510	198510	200921	210109	210219
362	85315	85315	85315	85315	85315	85315	85315	85315	85315	85315	85315	85315	85319	85319	85319	85319	85319	85319	85319	85319	86002	86002	86002	86002	87162	87162	87162	87162	87162	87162	87162	87162	87162	87162	87162
363	192226	192226	193787	193787	193787	193787	193787	193988	193988	193988	193988	194826	196547	196547	196547	198247	198247	198247	198247	198247	198247	199968	199968	205108	206344	206344	207190	208806	208806	208806	208806	208806	208806	208806	209243
364	18913	18913	18913	18913	18913	18913	18913	18913	18913	18913	18913	18913	18913	18913	18913	19152	19152	19152	19152	19152	19152	19152	19152	19152	19152	19152	19152	19152	19152	19152	19152	19152	19152	19152	19152
365	246417	246417	246417	246417	246417	246417	246417	246417	246801	247510	247599	247599	247599	247599	247986	250270	250270	250270	250270	250270	250270	253027	253027	253027	253027	253027	255055	255055	258005	258005	258005	261172	261172	261172	261234
366	241592	241592	241614	242015	242015	242015	242015	242015	242015	242015	244986	247034	247391	247391	248911	260644	260927	260927	264603	266061	266061	268056	270093	270196	288279	289634	290132	290132	292445	292445	292445	293653	294659	295367	295367
367	49823	49823	49823	49823	49823	49823	49823	50036	50036	50636	50636	50636	50636	50636	50636	51651	51651	51651	51651	51651	51651	51651	51651	51651	51651	51651	51651	51651	51651	52320	52320	52320	52320	52320	52320
368	204516	204516	214055	214602	214602	218247	218292	226899	228522	229696	234423	235200	235200	235200	235200	244792	247911	248073	248073	254413	254567	254636	255424	255553	255553	255577	255634	256112	258159	267098	267098	267098	271093	272025	272252
369	55687	55687	55687	55687	55687	55687	55687	56544	56544	56680	56680	56757	56757	56757	56757	59685	59685	59685	60747	60747	60747	60747	60747	60747	60747	61706	61706	64153	64153	64153	64153	64153	64153	64813	64813
370	261099	261099	262177	262177	264996	264996	264996	270437	270437	270437	270437	271479	273557	273557	274116	276498	276498	276498	276498	276498	276498	276498	276498	278196	278196	278196	278196	278196	278196	278196	278393	279822	279822	279822	279822
371	201536	201536	201536	201536	202595	202595	202595	204655	204655	204655	204655	205012	205012	205748	205748	206944	206944	208065	208065	208065	208065	208065	208065	220444	220444	220564	224200	224200	224724	225053	225881	225881	225881	226797	226984
372	530377	530377	530377	530951	531063	531063	531063	532947	532947	532947	532947	541244	543592	543592	543592	549979	551250	551250	551301	563037	563037	563531	564291	569259	570499	570546	575554	580833	585683	588705	589027	589084	589462	595213	595813
373	1261893	1261893	1269307	1269307	1270062	1275967	1275967	1298165	1300816	1304059	1320138	1340602	1367226	1368832	1371250	1381612	1393318	1399748	1402569	1412598	1412598	1417605	1418888	1423059	1433175	1440165	1466252	1482066	1502934	1502934	1502934	1508139	1511534	1512260	1515107
374	407658	407658	414106	417794	417794	417794	429953	438666	446510	456925	456925	461336	467804	468945	473006	483765	483765	483765	487904	488734	488734	488984	497665	499461	499461	499990	500582	505341	517394	519921	521427	521658	521658	521658	524182
375	306900	306900	307735	307735	307735	309527	309527	310333	310333	310333	310333	310333	315464	315464	315464	318208	318208	318670	318670	319210	319210	319210	320847	320847	320847	320847	323232	335783	339880	342797	343564	343830	343913	343913	343913
376	148794	148794	148794	148794	148794	148794	148794	150118	150118	150118	150118	150118	150232	150232	150591	150591	150591	150591	150591	150591	150591	150999	150999	150999	150999	150999	150999	156087	156087	156087	156087	157551	157551	157551	157551
377	158605	158605	158605	158605	158605	158605	158605	159230	159230	159525	159525	159560	159560	159560	159560	160650	160650	160650	160650	160650	160650	160650	160650	160924	160924	160924	160924	175039	175039	181397	181480	183077	183077	183077	183462
378	178364	178364	178807	178807	178807	178807	178807	178807	178807	178807	178807	179759	179759	179759	179759	182712	182712	182712	182712	182712	182712	182712	182712	182712	182712	182712	182712	182712	184852	184852	185526	185526	185573	185573	185573
379	234085	234085	234085	234085	234085	234085	234085	238083	238083	238884	238884	238999	238999	238999	238999	240402	240819	243600	243600	243600	243600	243600	243600	243600	243600	243600	248875	248875	248875	248875	248875	248875	248875	248875	248875
380	48765	48765	48765	48765	48765	48765	48765	49315	49315	49315	49315	49315	49315	49315	49315	49315	49315	49315	49315	49315	49315	49336	49391	49391	49588	49588	49588	49588	49588	49913	49913	55565	56360	56454	56454
381	978529	978529	979352	980169	982689	982931	982931	994236	995316	1004155	1004155	1005606	1011116	1011468	1014926	1057626	1061151	1066407	1066407	1073789	1075406	1082193	1084193	1090378	1099949	1101329	1123225	1136782	1142376	1142991	1143391	1145933	1146778	1147648	1149468
382	93943	93943	93943	93943	93943	93943	93943	93943	93943	93943	93943	94041	94041	94041	94041	94781	94781	94781	94781	94781	94781	94781	94781	94781	95107	95107	95107	95107	97389	97389	97389	97389	97389	97389	97389
383	192567	192567	192567	192567	192939	192939	192939	194039	194039	194039	194039	194039	195113	195113	196128	196128	196128	196128	196128	196128	196128	196128	196128	196692	196692	206690	206690	207765	207765	207797	207797	207797	207856	207856	207888
384	97054	97054	97054	97054	97054	97054	97054	97155	97155	99161	99161	99161	99161	99161	99595	99595	99595	100660	100660	100660	100660	100660	100660	100660	100660	100660	100660	103138	103138	103754	103754	104948	104948	104948	104983
385	247149	247149	247149	247149	247149	247149	247149	250596	250596	250596	252199	252199	254749	256339	256339	273702	276401	276401	277690	278261	278261	278261	279133	280651	280651	287738	289066	289730	289730	289730	290919	290919	290919	291114	291114
386	64874	64874	66042	66042	66042	66042	66042	66042	66042	66042	66042	66042	66042	66042	66042	66042	66042	66042	66042	66042	66042	66042	69614	69614	69614	69614	70224	70224	70383	70383	70383	70383	70383	71870	71870
387	1567326	1567326	1567326	1567326	1571240	1571240	1571240	1582200	1582200	1608555	1619320	1622897	1630687	1638882	1653637	1667270	1683010	1703461	1710991	1712279	1713392	1713392	1719841	1729839	1730638	1734705	1747158	1777948	1779623	1779889	1779889	1782746	1783376	1796310	1801326
388	3550676	3550676	3550676	3551624	3585623	3591132	3597829	3620214	3626745	3685379	3747323	3773070	3775370	3777779	3787612	3813885	3813885	3825222	3828256	3828256	3837799	3847128	3856406	3881912	3888252	3897156	3918319	3933947	3936920	3940934	3952148	3953783	3962186	3962676	3966792
389	651457	651457	654068	654068	654263	654263	654263	654279	654279	656983	658016	661178	662280	662375	663105	667318	668747	675614	679052	679052	679052	679052	679052	679052	679742	681804	682972	682972	685384	686661	686661	687406	687987	688525	688812
390	615585	615585	618923	622193	622319	624336	624336	630206	630206	633577	634963	635342	638077	643676	643676	646241	646241	646768	646768	647704	649323	653144	654127	654127	654127	654161	654161	654463	660977	662733	663319	664814	664814	668639	668639
391	2957491	2957491	2970030	2979712	3002799	3019609	3033282	3039576	3053042	3069606	3080818	3083811	3091550	3094745	3101696	3131721	3151838	3194550	3199323	3242696	3250050	3272015	3283896	3288553	3292784	3305216	3317233	3328054	3338948	3353896	3360017	3370683	3371254	3396691	3399884
392	2400175	2400175	2409206	2413122	2424998	2432703	2438620	2452586	2453191	2473877	2473877	2483136	2500921	2536073	2553581	2558120	2558707	2563866	2574289	2575116	2576021	2582040	2600660	2609982	2621340	2634086	2635358	2641452	2644547	2653547	2657956	2666464	2678804	2680728	2685526
393	317911	317911	319295	319295	319295	319295	319295	319355	320108	327763	329794	330344	330344	333193	333193	336758	336758	338687	338687	338687	338687	338889	338889	339248	339254	339254	340020	341084	341084	341084	341084	341836	341836	341836	344766
394	1728338	1728338	1764998	1764998	1768027	1768238	1777817	1779621	1781808	1790939	1810632	1842304	1851949	1875931	1881567	1923455	1930019	1950294	1971129	2003387	2003387	2011596	2028414	2030237	2036490	2039089	2049730	2061038	2082969	2095429	2121485	2157749	2176126	2196332	2196383
395	476718	476718	480138	482974	488334	489879	491309	495258	495258	505475	510821	511401	512058	512058	512913	516422	516607	516607	520717	521134	521415	521415	521415	521415	522132	522132	522132	522132	538465	539850	541392	542609	542609	542609	542609
396	1749204	1749204	1766068	1771467	1773935	1775876	1776960	1782184	1782507	1789218	1801565	1805341	1823582	1825134	1833456	1833689	1837058	1839447	1842948	1863679	1863933	1866936	1872411	1874558	1881642	1883830	1893806	1894781	1899913	1904870	1907577	1909223	1912289	1917526	1922945
397	3073194	3073194	3164641	3182876	3186938	3203663	3211184	3269772	3276867	3431084	3493034	3501279	3506209	3512300	3540933	3578657	3583330	3601003	3614064	3634653	3646828	3659780	3667344	3680166	3683219	3701883	3715530	3724160	3726871	3733549	3771993	3781760	3783080	3797521	3798899
398	1822984	1822984	1845542	1847233	1857348	1866198	1871509	1897872	1900455	1919069	1928552	1935589	1973806	1977490	1981956	2007433	2024359	2038261	2050302	2051593	2057550	2063622	2063761	2076883	2085254	2087915	2088385	2102328	2118627	2143987	2168644	2174487	2199848	2204621	2208867
399	2775499	2775499	2782005	2786169	2795042	2802136	2821507	2831535	2832581	2880022	2895112	2955122	2960350	2969280	2994181	3013092	3026909	3047416	3063518	3068282	3068381	3094551	3094551	3135491	3162789	3163144	3163355	3176424	3186898	3190039	3194587	3201571	3205179	3214662	3223432
400	3086218	3086218	3102146	3138186	3185311	3206362	3257079	3306403	3322068	3357222	3382411	3398066	3398449	3406207	3411860	3416284	3419351	3448982	3463011	3486561	3487500	3515209	3528038	3543435	3582358	3606377	3611153	3625881	3633836	3641452	3645309	3668194	3670138	3673384	3673780
401	948549	948549	954672	956928	962639	965369	965369	966634	966634	976165	983198	988865	990284	990284	1022272	1032295	1049383	1057628	1061025	1061340	1061387	1061387	1062286	1070573	1070698	1071834	1078630	1080247	1088286	1093224	1093700	1096725	1103078	1107293	1108334
402	2336198	2336198	2337604	2337604	2346549	2351452	2360566	2372980	2373181	2426597	2458860	2458860	2472346	2482504	2489527	2492988	2494440	2508607	2518181	2528784	2534599	2535796	2540311	2573362	2593963	2601389	2608768	2608768	2608768	2608768	2608768	2612634	2614955	2621065	2621906
403	2420180	2420180	2432889	2437410	2443318	2454494	2461298	2473470	2477782	2532721	2539445	2589492	2644583	2674665	2679125	2729365	2745360	2765799	2792436	2795831	2795972	2800499	2805043	2824141	2833816	2837096	2875057	2911419	2918411	2921905	2962392	3006350	3012955	3020003	3028917
404	4833432	4833432	4849902	4869793	4892160	4905746	4926913	4978777	4998732	5044881	5059765	5088758	5120750	5164480	5203156	5233704	5253501	5272977	5306531	5328010	5336423	5348321	5361436	5397776	5416403	5428582	5525957	5592981	5620670	5637966	5648659	5655084	5682961	5712646	5719215
405	182464	182464	182464	182464	182464	182464	182464	186006	186006	186465	188405	189628	189628	189628	196369	196369	197124	199401	201589	201589	201589	201589	201589	201589	201589	211441	212702	214410	216846	216873	216873	216873	216873	216873	216873
406	469072	469072	480573	484449	489411	495380	498873	500047	500047	503027	503609	504001	515218	516787	518661	518976	520737	520860	528113	528268	528731	528821	528915	529659	530353	531496	533849	536660	537695	538153	541885	546459	549366	549827	552430
407	904642	904642	928781	934348	940280	950322	950867	952688	955266	968255	968986	972798	976414	983135	990461	992801	1017178	1019342	1019342	1019912	1019912	1021325	1021804	1025006	1036799	1049465	1050359	1052774	1056273	1056273	1057965	1062850	1068179	1078722	1080445
408	453640	453640	453640	454352	458154	458154	458154	458154	458154	459112	460370	460370	460648	460648	461463	462908	465258	465258	465258	465258	465258	466564	466564	468686	468686	468686	474141	474141	474141	474141	474141	474141	474475	476131	476131
409	635969	635969	636929	636929	637714	638175	638175	639474	639474	641188	641392	641392	642607	643702	643702	643702	644338	644338	644338	644338	644338	644338	644755	647615	647615	647615	650929	650929	650929	650929	650929	650929	650929	650929	651208
410	694652	694652	701145	708632	710795	710953	710953	711976	711976	721369	727960	730657	731299	731543	731774	735017	737633	737633	739460	739460	743130	743130	744819	746136	746136	749113	749474	756826	757689	758045	758045	759816	760877	764798	772202
411	66923	66923	66923	66923	66923	66923	66923	66923	66923	69531	69531	69531	69531	69531	69531	69531	69531	70963	70963	70963	70963	70963	70963	70963	70963	70963	70963	70963	70963	70963	70963	73255	73255	73282	73504
412	79580	79580	79580	79580	79580	79580	79580	79580	79580	79580	79580	79843	82366	82366	82366	82366	82366	82501	82501	85222	85222	85827	85933	85933	85933	85933	85933	85933	85933	86083	86083	86083	86083	86083	86083
413	120043	120043	120924	120924	121165	121814	121814	121814	121814	127521	133526	134529	134529	134529	134529	136806	136806	136806	136806	136806	136806	136806	136806	136806	136806	136806	136806	136806	136806	136806	136806	138097	138097	138097	138097
414	65074	65074	65074	65074	65074	65074	65074	65074	65074	65074	65074	65074	66284	66718	67265	67265	67265	67265	67265	67265	71946	71946	71946	71946	72902	72902	72902	73361	73361	74343	74343	76429	77623	77623	78021
415	781042	781042	784878	792079	792124	792666	794617	795785	795785	821828	822914	836155	844598	900632	908036	912241	914426	928860	937765	938859	942121	942121	946702	958513	958513	958735	963900	964602	966818	974151	974151	975324	976129	976129	976129
416	50329	50329	50329	50329	50329	50329	50329	50329	50329	53602	53602	53602	53602	53602	53602	53602	53602	53602	53602	53602	53602	53602	54560	54560	54560	54560	54560	54560	54560	54560	54560	54560	54560	54560	54560
417	210984	210984	210984	210984	210984	210984	210984	210984	210984	218582	218979	219112	219173	220740	220740	220740	220740	220740	220740	221121	224140	224140	228279	228279	229186	230726	230726	232235	232235	237531	237531	237531	237531	239580	239823
418	243309	243309	243309	243309	243309	244225	244225	245123	245123	250060	251311	252251	252251	253944	256745	256745	256745	258018	260255	260255	260255	269829	269999	276809	277058	277342	277342	278833	281850	282060	282060	282403	285601	285874	285874
419	324562	324562	324562	324562	324611	324631	324631	324702	324702	325061	326499	327049	328370	328509	328509	328669	328759	330997	331686	332064	332064	332064	332427	332450	332884	333042	334497	334757	338978	338978	338978	339113	339113	339715	339727
420	713402	713402	713981	713981	713981	714877	715223	716537	716537	728172	728172	728923	733819	739399	747344	750617	750864	754390	763718	779066	780211	781421	781421	787582	787582	788256	793440	796073	801630	802875	802875	825866	825866	826354	827441
421	473887	473887	475042	475042	475694	476773	476773	477187	477187	482196	482617	485928	485969	486396	487011	487011	492360	492360	493973	493973	493973	493973	493973	493973	494731	495401	498311	502040	502040	504634	506255	506317	506317	507027	510027
422	527474	527474	540035	540035	540482	540482	540482	540482	541037	549535	550841	551254	561128	565147	565147	566727	572000	573322	594915	640013	642741	642741	642741	650754	650754	656178	656178	657446	658356	658356	658356	665245	665245	665358	670122
423	1603800	1603800	1604812	1606125	1608112	1658365	1675547	1704038	1712542	1729254	1730517	1740029	1743077	1748606	1770461	1778690	1798748	1815113	1820573	1833701	1835773	1852221	1889987	1894507	1894507	1907407	1907623	1920461	1921408	1921408	1921802	1923442	1933282	1939099	1942431
424	754285	754285	754753	763604	763604	794406	795232	796295	796627	799570	799570	800940	823282	823282	824951	836689	838115	847264	849113	849113	856714	863674	891389	891879	895432	895941	897075	897075	897075	897075	897983	899723	899723	899723	899762
425	7890406	7890406	7895564	7929185	7938370	8025643	8045447	8154591	8238215	8315883	8362741	8442813	8520072	8636134	8671210	8710698	8791867	8900131	8913087	8938681	8956431	8962033	9551398	9577610	9650652	9695660	9731831	9791203	9819897	9820647	9844224	9863989	9908515	9931809	9974083
426	2565491	2565491	2582900	2594496	2620496	2631254	2652473	2654959	2659044	2666136	2667345	2670458	2671405	2673373	2681604	2695895	2697501	2710393	2715287	2734648	2734648	2741549	2781777	2793759	2801328	2807348	2808564	2849798	2872839	2884676	2894218	2896254	2899717	2902100	2906819
427	491771	491771	491771	491771	491771	491771	491771	491771	493412	493412	494072	497071	502567	502567	502567	502567	502567	502567	502567	502567	502567	502567	503556	503941	516067	516067	517191	518257	518257	519503	523030	523030	523030	525777	527088
428	608493	608493	609938	609938	609938	609938	609938	610007	610007	610007	610007	610007	610007	610007	610157	611230	611230	611230	611230	611230	611230	611230	612994	612994	613125	613125	613125	615921	617272	628207	629564	636338	638217	638759	640105
429	6211096	6211096	6224963	6237758	6263609	6277174	6295746	6304109	6309787	6338998	6365744	6377263	6386473	6414683	6441264	6461229	6490467	6550863	6574896	6588619	6636001	6653215	6777133	6789875	6817636	6822078	6865167	6882723	6888142	6903372	6908785	6969839	6987159	7000749	7010932
430	3525039	3525039	3542174	3575286	3580910	3607879	3614524	3649524	3654468	3658428	3668319	3675807	3693497	3715018	3722323	3750158	3767870	3808760	3818783	3825568	3826705	3827969	3915431	3915933	3918216	3932545	3946420	3947681	3969302	4001922	4027605	4045368	4059214	4076342	4083374
431	3079832	3079832	3122615	3135429	3150050	3173145	3192231	3207580	3217592	3223250	3230084	3232316	3249364	3268995	3292219	3302009	3309484	3341349	3346380	3356027	3356027	3361621	3449029	3449387	3452814	3452814	3468227	3487317	3501641	3513478	3513669	3514362	3520749	3524383	3527184
432	2874616	2874616	2874616	2890593	2906450	2973346	3008741	3019614	3033519	3036292	3065162	3099448	3135687	3139652	3159402	3162854	3174686	3178798	3179497	3195576	3195576	3196006	3293994	3315825	3319724	3398949	3398949	3418542	3464601	3467171	3469978	3480361	3481648	3490201	3491158
433	2354534	2354534	2358193	2380739	2401862	2446089	2475219	2510713	2579783	2584094	2626379	2662794	2670080	2717603	2728620	2814353	2822078	2827142	2868440	2901115	2901679	2930517	2994287	2998957	3005333	3056791	3072850	3074371	3100721	3161599	3229878	3284513	3298566	3304396	3319241
434	3479002	3479002	3485151	3493347	3496834	3508662	3533955	3537638	3541795	3566557	3593471	3599143	3607771	3610614	3623694	3634592	3636803	3644532	3646758	3650337	3651081	3651240	3763171	3768410	3770416	3770416	3774016	3780101	3785316	3786791	3789591	3795913	3797390	3799143	3808817
435	5464844	5464844	5470171	5513476	5538058	5564678	5573827	5599142	5601214	5608248	5624147	5649162	5650805	5658481	5724398	5752798	5771532	5778647	5785592	5789795	5791296	5799039	5893743	5910605	5927862	5959071	5970159	5989861	5994078	5997204	6010192	6016897	6048166	6075943	6086321
436	479549	479549	480302	480302	480302	481313	481773	481773	484388	484388	485024	485024	485451	487096	491518	491518	494528	494528	495563	495563	497375	497375	501421	501421	503118	503118	504570	506727	507922	516235	516235	516235	516235	516680	517102
437	656291	656291	656291	656291	656814	658575	658575	659579	659579	660655	662703	669433	673871	675986	682624	682624	682896	682896	685594	685742	685825	685825	706584	718266	728659	737059	738049	741873	742789	746176	746176	746824	746824	747773	752748
438	316588	316588	321780	325132	325719	326118	329598	333402	334401	334690	337092	339003	342006	346941	346941	349435	369417	373088	373669	373669	373669	376345	385081	394438	394850	398740	399338	414856	414856	414856	416410	416410	416726	418239	418458
439	256129	256129	256129	256129	256129	256129	256129	256129	259318	259318	259318	259318	259951	259951	259951	261152	261152	261152	261152	261152	261152	261752	264071	264071	264071	264071	264071	265076	269645	269645	269645	269645	272804	272804	273207
440	175953	175953	175953	176445	176445	176445	176445	176445	176445	176445	177704	177704	177972	177972	179184	180011	180011	182508	183553	183553	183553	183553	188234	188234	188234	189136	189136	190681	192986	194158	194158	194158	194158	194158	194158
441	288972	288972	288972	288972	288972	294142	294516	294893	294893	294893	294893	294893	294893	295314	295314	295314	299707	305231	306707	308902	308902	308902	309574	310007	310007	310007	314415	314415	314415	314734	314734	315203	315604	317946	318556
442	166143	166143	166143	166143	166143	166143	166534	166534	166534	166534	166565	166565	166565	173870	173870	173870	174678	175527	175527	175527	175527	175527	178807	178807	179419	179419	179419	180285	180285	181635	181635	181635	181635	181642	182557
443	229356	229356	229356	229356	229356	229783	229783	229783	229783	230622	230622	230622	230622	230622	232315	232315	232321	234031	234031	234181	234181	234203	234221	234221	235416	236856	236856	237647	239304	239428	239428	239460	239460	239460	239975
444	391126	391126	391126	391126	393492	395115	396085	396085	397088	399713	401448	404667	409284	418055	420051	420051	420051	421965	421965	421965	421965	421965	423984	424471	424871	424871	431164	432422	432422	439614	443048	443048	443795	444287	446081
445	192779	192779	192779	194035	194035	195286	195286	195286	195286	195589	197677	198815	198815	198815	198815	198815	203114	207624	207624	207624	207624	207624	210202	210202	210202	210202	210202	212588	215427	216604	218948	218948	218948	218948	218948
446	334683	334683	334683	334683	339462	339462	339462	339462	339462	340154	343593	344357	344357	350642	354071	354071	354122	355500	357322	358162	358162	358162	358162	358162	359658	366513	368013	368013	368013	368013	369365	370605	371722	371722	373906
447	197184	197184	197184	197184	197806	203197	203197	203197	203197	205541	205541	205541	205979	206652	206652	207533	207533	210556	212676	212676	212676	212676	212676	212676	212676	212676	212676	212676	213839	213839	213839	213839	213839	213839	216203
448	269142	269142	269142	269142	269142	294956	295656	296395	296395	296395	296395	296395	296395	300385	301641	301641	301918	318843	318843	318843	318843	318843	324271	324271	325632	325632	325632	325632	325632	325632	327067	333032	333032	334136	336248
449	282757	282757	282757	282757	282757	288107	296277	299796	299796	299796	299796	299796	304565	305651	307736	310587	310587	310587	311627	317066	317066	317066	328563	328563	328563	328563	328563	329368	329386	329386	329386	329386	329386	329386	329386
450	100757	100757	100757	100757	100757	101923	101923	102901	102901	102901	102901	102901	102901	103936	103936	103936	104617	104617	104617	104617	104617	104617	104946	104946	104946	104946	104946	104946	106696	106696	106696	106781	106781	106781	106781
451	366945	366945	366945	366945	367196	373347	373347	375646	375646	375646	379269	381831	382429	383164	387511	389712	389712	392149	395930	404164	404164	419211	423421	426810	427579	427579	427579	431745	431745	431745	433118	433118	434622	437129	437491
452	165709	165709	175104	175104	178893	178893	178893	178893	180366	181668	181668	181668	181668	181668	181668	182443	182443	184564	184564	184564	184564	184564	184564	184564	184572	184572	191865	192698	195147	195147	195147	195147	198406	198922	199862
453	258681	258681	258681	258681	258681	259444	259444	259444	259444	259444	259854	259854	259854	259854	259854	259854	261619	265323	265323	268052	270488	270524	273211	273211	276630	276630	276630	276630	276630	279294	283450	285084	285084	285084	285836
454	444733	444733	444952	444952	444952	445730	445730	445730	454309	457213	458960	458960	458960	466687	469653	470315	470315	472629	474377	474377	474882	485081	490050	491742	496862	497348	502026	516455	522697	525437	525437	527279	527279	529905	531186
455	181054	181054	181054	181344	181344	181344	181344	181344	182594	182594	182594	182594	182594	182842	182842	182842	183149	183149	183149	186030	186030	186030	187098	187098	187131	187274	187274	187274	187274	187677	187677	194646	194646	194646	195212
456	282899	282899	282900	282900	282900	285956	285956	286006	286006	286007	286007	288609	290342	290735	291435	295639	296256	300074	300422	300422	300716	300716	300716	310202	310202	310223	314479	317879	322090	322090	322090	322888	322888	322888	323173
457	420892	420892	420892	420892	420892	423259	423259	423919	423919	423919	424327	424631	426951	427381	428470	430562	430562	438463	440231	454353	454353	454353	454353	454369	459980	459980	463749	466151	470227	470227	470227	477709	479473	481141	482337
458	814372	814372	814372	815335	829198	851841	859020	867017	872367	885386	888336	888336	908125	910898	911303	911303	911303	917022	931597	939868	939868	940385	955721	975941	980764	982706	986679	986699	989336	989336	989404	996459	997381	997381	997873
459	381497	381497	381497	381497	382679	389696	389770	390957	390990	394217	395241	406508	406508	406541	409825	410715	417516	421207	421864	434112	434112	434112	438692	440214	440214	440214	441026	448173	464652	465987	466470	470491	485289	489703	491899
460	428808	428808	429492	429492	435110	443312	445479	447296	448275	448275	460556	480679	481111	484107	484107	484107	484621	484621	495921	528189	528189	530058	540607	546462	553321	553321	553321	554942	554942	564766	565558	565732	565732	565732	565732
461	542561	542561	542561	542561	545560	545648	545648	547771	550833	550833	552199	554773	555762	561121	563239	564607	571657	580782	585008	587836	588752	588752	594542	594542	594542	594542	596587	596587	598571	603377	609182	609579	631400	633829	635807
462	1009909	1009909	1010001	1010001	1018086	1023066	1025220	1050011	1055225	1055225	1057073	1057572	1058751	1062863	1071388	1077812	1086955	1107175	1125552	1135198	1135198	1135230	1157306	1158738	1161717	1166306	1170475	1170475	1170857	1170857	1174401	1179426	1186458	1196544	1206509
463	140442	140442	140442	140442	140442	140442	140442	141283	141283	141283	141283	141283	141283	145749	146274	146274	146493	146493	146493	146493	146493	146493	148986	148986	148986	153160	155519	155519	155519	155519	155519	155519	155519	155519	155886
464	329523	329523	329523	329523	329523	329523	329523	329523	329523	329523	333734	333734	334770	334892	334990	334990	334990	340864	340864	341171	341171	341171	346159	346444	346444	346444	346444	357813	357813	357813	358242	358908	360636	361690	369489
465	356027	356027	356027	356027	356027	356027	358907	358907	359821	359821	359821	360495	364662	364662	369035	369035	369035	373278	373311	373311	373311	373572	374189	374189	374189	374189	384764	384764	386968	386968	386968	386968	386968	386968	389400
466	374466	374466	374466	374466	375164	375164	375164	375164	375585	375585	377172	381226	381226	385295	387110	391980	392896	392896	392896	395704	396584	396584	397993	397993	399315	402525	403278	403707	403707	403823	405601	421046	421046	421117	421117
467	505813	505813	505813	506810	506810	508281	508416	512318	512318	512318	514651	514651	514651	517526	521069	526731	526731	528038	528699	528741	528741	531555	533731	536018	536018	536018	536018	539283	545715	545715	545715	547394	547616	549227	550968
468	401158	401158	404163	406055	406055	440922	443315	443315	444091	445831	446298	447081	458543	458543	459842	467555	471986	476114	476114	476114	477368	479771	485784	489796	489796	489986	489986	491974	491974	491974	492118	493669	493831	495681	496663
469	734164	734164	734164	734164	734657	745987	749360	749360	763276	768514	773947	798421	805599	806549	806549	806549	855387	895077	897950	903737	906506	912581	928529	928529	931970	933313	933313	933313	933313	939121	939121	947736	981518	981518	981909
470	1021854	1021854	1022046	1022046	1026226	1034741	1035627	1040671	1045534	1045534	1049307	1051954	1058123	1060361	1060361	1063792	1070305	1070305	1070305	1075670	1075670	1075670	1098488	1100676	1101810	1101810	1101810	1101810	1103562	1131407	1132091	1134727	1141309	1141309	1144748
471	183892	183892	183892	183892	183892	183892	184816	184816	184816	184816	184816	184816	185598	185598	185598	185930	185930	185930	185930	185930	185930	185930	185930	193614	193614	193614	193614	193614	193614	193788	194310	198452	198452	198452	198874
472	371973	371973	371973	371973	372863	375406	377748	378012	378012	381297	391099	396612	396806	398093	398456	417146	419869	419869	424207	424207	426234	426234	427037	427037	428243	428243	428243	428243	428243	428649	428649	428649	431885	431885	431885
473	335461	335461	335461	338976	338976	338976	338976	339922	341483	341483	344327	344581	349214	350329	351226	352568	354280	354280	355471	355471	355796	355796	362601	362601	366170	366170	366170	368318	381434	381434	381434	381434	381434	381619	386951
474	303801	303801	306245	306245	307952	307952	307970	308382	308382	311210	311989	312236	313380	314979	316707	318128	318128	320951	320951	320951	320951	320951	340452	340821	341049	341049	341664	343391	343391	344179	344179	344338	344395	344441	345358
475	1790253	1790253	1791465	1797714	1797894	1799423	1800324	1803248	1804435	1809960	1809960	1816715	1823209	1823209	1825399	1825399	1849583	1851986	1857612	1857612	1857612	1859735	1862960	1871290	1873767	1873767	1874662	1877763	1883287	1883287	1883287	1884525	1884525	1884525	1888496
476	2246926	2246926	2264447	2267615	2267615	2269809	2276123	2277848	2277848	2289843	2289843	2309937	2312843	2316419	2359404	2366676	2382203	2382922	2409082	2415009	2419999	2435022	2437489	2451198	2469893	2499090	2499090	2499090	2502982	2509075	2523377	2530213	2532237	2535657	2541421
477	2170311	2170311	2207517	2255304	2290429	2323434	2354396	2379350	2416260	2457636	2514708	2591150	2660580	2667378	2690694	2693285	2717440	2731757	2756548	2766758	2766758	2774092	2782647	2792733	2794866	2833868	2837405	2843009	2846086	2847834	2849086	2866168	2877667	2884844	2885534
478	210559	210559	214956	214956	214956	214956	214956	214956	215499	215781	215781	215781	221295	221877	222259	222259	222745	222810	224852	225430	226118	226118	226226	226564	226564	226564	226564	226564	226564	226564	226564	226564	226564	232247	232247
479	514345	514345	521394	521394	529750	532533	532533	532626	532626	532787	533659	533659	537921	539383	540278	540278	554491	554861	558043	562807	569604	571806	574967	583066	583133	584237	587068	589826	589826	589826	590930	591226	591226	591226	591226
480	91842	91842	93127	93127	93574	93574	93574	93574	93574	93668	93668	93668	93668	93668	93668	93979	95211	95211	95211	95211	95211	95211	95211	95211	95211	95211	95211	111389	115081	115297	115297	115297	115297	115297	115297
481	175237	175237	178366	178758	178758	178758	178758	179146	182638	182638	182638	183242	183242	183242	184280	184280	184280	185596	185596	185596	185596	185596	185596	185596	190789	190789	190789	190789	197700	197700	197700	197700	197700	197700	197700
482	132873	132873	136946	136946	136946	136946	136946	143580	143580	143580	143580	144367	144367	144367	145418	145418	145418	145418	145418	145542	145542	145542	145542	145542	145542	145542	145542	145542	145542	146350	146350	146350	149214	149214	149214
483	77876	77876	79339	79339	79339	79339	79339	79339	79339	79438	79438	79438	79438	79438	79438	79438	79763	79763	79763	79763	79763	79763	79763	79763	79763	79763	79763	79763	79763	79763	79763	79763	79763	79763	79763
484	246371	246371	250440	250440	250440	250440	250440	251109	251109	252228	252858	254139	254490	255114	258145	259154	259193	260550	260550	260550	260550	260550	260550	260550	260992	260992	260992	260992	260992	260992	262058	262058	262202	264005	264005
485	237608	237608	239633	242343	242343	255260	255655	259426	259427	259898	259898	266723	266723	267571	268733	268733	268733	268733	268733	272323	272323	272323	272323	272323	272323	272323	272323	272323	273531	273531	273531	277362	277362	277362	278228
486	66475	66475	66475	66475	66475	66475	66475	66475	66475	66475	66475	66475	66475	66475	66475	66475	66475	66475	66475	66475	66475	66475	66475	66475	66475	66475	66475	66475	66475	66475	66475	67249	67249	67249	67249
487	108709	108709	108709	108709	108709	108709	108709	108709	108709	109488	109488	109488	110349	110349	110349	110349	110349	111369	111704	111704	111704	111704	111704	111704	111704	111704	111704	111704	111704	111704	111704	111704	111704	111704	111704
488	53816	53816	53816	53816	55584	55584	55584	55584	55910	55910	55910	55910	55910	55910	56311	56526	56526	56526	56526	61223	61223	61223	66652	66652	66652	82699	83328	83328	83847	83847	83847	83847	83847	83847	83966
489	915992	915992	926841	928845	933284	938160	938160	943177	945645	958361	962795	966728	979183	983297	989189	989189	991564	997314	998381	1000627	1000627	1003485	1003485	1006242	1007999	1011034	1011034	1012152	1012841	1018016	1018016	1018016	1019266	1019266	1020019
490	381598	381598	394942	402219	403800	404819	406425	408008	408008	408008	411081	411258	413989	414082	415526	416608	416796	418280	423634	424376	432068	432068	432378	433575	433575	433648	434990	435374	435374	435374	436044	438363	438405	439947	441033
491	166251	166251	166918	166918	166918	166918	173117	173117	173117	173117	175170	175170	175170	175622	175622	176339	177623	177623	177623	177623	177623	177623	177623	179811	179811	179811	179811	179811	179811	179811	179811	179811	179811	179811	179811
492	117708	117708	118439	119119	119128	119128	119128	119216	119216	119722	120149	127426	134381	135031	135031	135691	137869	137869	137869	137869	137869	137869	137869	137869	137869	141165	141240	148349	148349	148349	153125	153125	153312	153438	154045
493	214630	214630	215216	215216	215216	215216	215216	215216	218181	221138	225168	226530	226530	226530	226530	226530	226530	226530	226530	227267	227267	227267	227267	227267	227267	227267	227267	227267	238591	241964	243316	244208	244208	244208	244208
494	56527	56527	56527	56527	56527	56527	56527	56527	56527	56527	56935	56935	58817	58817	58817	58817	58817	58817	58903	58903	58903	58903	58903	58903	58903	58903	59688	59688	59688	59688	59688	59688	59688	59688	59688
495	294931	294931	298054	298054	309134	309134	309134	309134	311589	314493	314493	314493	314493	315217	315217	315217	315217	315217	315217	315217	315217	319669	319669	319669	319669	319669	320436	320436	320436	320436	320436	320825	320825	320825	320860
496	127834	127834	127834	129607	129607	129607	129607	129607	129607	129607	130407	132923	134454	134454	134664	134664	134664	134664	136489	138299	138299	138621	138621	138621	138621	138621	138621	139421	139421	139421	139421	139973	139973	139973	140682
497	150513	150513	150513	150513	157546	157546	157546	157546	157546	158185	159483	160864	160864	160864	165550	165550	166370	171082	171082	171082	171082	171618	172062	172344	173803	173803	174238	174987	182881	182881	183113	183920	185059	187827	189943
498	75797	75797	75797	75797	76915	76915	76915	76915	76915	76915	76915	76915	76915	76915	76915	76915	76915	76915	76915	76915	76915	76915	76915	82070	82070	82070	83358	83358	83358	83358	83358	83358	83358	83358	83358
499	100212	100212	103604	103604	103604	103604	103604	103604	103604	103604	103604	103604	103604	103604	103989	103989	104037	104037	104037	104037	104037	104037	104037	104037	104037	104037	104037	104454	109452	109925	109925	109925	109925	109925	109925
500	92966	92966	92966	93993	93993	93993	93993	93993	93993	93993	94376	94376	94376	94376	94376	94376	95635	95635	95635	95635	95635	95652	98432	98432	98432	98432	98432	98432	98432	98432	98432	98432	98432	98432	98432
501	36484	36484	36763	36763	36763	36763	36763	36763	36763	36763	36763	36763	36763	36763	36763	36763	37354	37354	37354	37354	37354	37354	37354	37354	37354	37354	37354	37354	37354	37354	37354	37354	37354	37354	37354
502	53518	53518	53518	53518	53518	53518	53518	53518	53518	53518	53518	53518	53950	53950	53950	56086	56086	56086	56086	56086	56086	56086	56086	56086	56086	56086	56086	56086	56086	58305	58305	58305	58305	58305	58305
503	100521	100521	100521	103111	103111	103111	103111	103111	103111	103111	103111	103328	103328	103328	103328	103412	103412	103412	103412	103412	103412	103412	103412	103412	103412	103412	105675	105675	110307	114921	114921	114921	114921	114921	114921
504	91179	91179	91179	91429	91429	91429	91429	91429	91429	91429	91429	91429	91429	91429	91429	91429	91429	91429	91429	91429	91429	91429	91429	91429	91429	91429	91429	91429	91429	91429	91429	91429	91560	91560	92053
505	57751	57751	57751	57751	58354	58354	58354	58354	58354	58354	58354	58354	58354	58354	58354	58354	58354	58354	58354	58354	58354	59504	59694	59694	59694	59694	59694	59694	59694	59694	59694	59694	59694	59694	59694
506	104082	104082	104082	104082	104082	104082	104082	104082	104082	105822	105822	105822	105822	105822	105822	105822	105822	105822	105822	106710	106710	106782	107851	117370	119816	120765	121989	122318	125296	125296	125296	125296	125296	125296	125296
507	87665	87665	87665	87665	87665	87665	87665	87665	87665	87665	87665	90012	90012	90012	90012	90012	90012	90012	90012	90012	90012	90012	90012	90012	98523	98523	98523	98523	98523	98523	98523	98523	98523	98523	98523
508	66735	66735	66735	66735	66797	67067	67067	67067	67067	67567	67567	67567	67567	67567	67567	67567	67567	67567	67567	67567	67567	67567	67567	67567	71079	71079	71079	71079	71079	71079	71079	71079	71079	71079	71079
509	131829	131829	131829	131829	131829	132278	132278	132278	134254	145712	145712	148564	148978	149600	149600	149600	149600	149600	149600	149600	149600	149762	149762	149762	149762	149762	149762	154461	156260	156431	157027	157027	157027	157027	157027
510	318123	318123	318123	318123	318123	318123	318123	318123	318123	318693	318693	318693	320249	320249	320249	322191	322191	322191	323970	325499	325642	325642	327375	335133	339272	340675	347211	347975	349350	349350	349350	349350	352535	352609	352609
511	73019	73019	73019	73019	73019	73019	73019	73019	73019	73019	73238	73440	73440	73440	73440	73440	73440	73440	73440	73440	73440	73440	73440	73440	73440	73440	73440	73440	73440	73440	73440	73685	73685	73826	74470
512	104822	104822	104822	104822	104822	104822	104822	104822	104822	107230	109516	109516	110068	110303	110408	110408	110408	110408	112421	112421	112421	112421	112421	112421	112421	112421	112421	112421	112421	112506	117618	117618	117618	117911	120219
513	117965	117965	117965	117965	117965	117965	117965	117965	117965	118547	123559	123559	123581	123746	125022	125022	125022	125022	125022	125022	125022	125832	125832	125832	125832	125832	125832	130146	130146	130146	130146	130146	130146	130146	130146
514	84830	84830	84830	84830	84830	87193	87193	87193	87193	88020	88020	88020	88989	88989	88989	88989	88989	89751	89751	89751	89751	90410	90410	90410	90410	90410	90410	90410	90410	90410	90410	90410	90410	90410	90410
515	273320	273320	273320	274196	276847	278485	278485	278485	278590	285783	286268	286268	290378	291659	291841	294263	294276	296194	298032	299216	299216	299216	299216	299646	299646	300369	300369	300596	300736	301432	301654	302350	302350	302424	302617
516	262358	262358	262358	262358	262358	262358	262358	262358	262792	267036	267036	268998	270203	270203	270203	270203	272179	278716	278909	278909	279708	279708	279708	279708	279708	279708	279708	279708	279708	279708	279708	279708	279708	279708	279708
517	93646	93646	93646	93646	93646	94631	94631	94631	94631	96718	96718	96718	96718	96718	96718	96718	97031	97031	97031	97031	97031	97031	97031	100417	100417	102077	102302	102302	102302	104742	106088	106275	106275	106275	106561
518	43336	43336	43336	43336	43336	43336	43336	43336	43336	43336	43571	43571	43571	43571	43571	43571	43571	44390	44390	44390	44390	44390	44390	47611	47611	49218	49218	49218	49218	49398	49398	49398	49398	49398	49398
519	128302	128302	128302	128302	128560	128560	128560	128951	128951	128951	128951	128951	129553	131363	135682	135682	135682	135682	135682	135682	135682	135682	135682	135682	135682	135682	135682	135682	135682	135682	135682	135716	135716	135716	135716
520	58313	58313	58313	58313	58313	58313	58313	58646	58646	58646	58646	58646	58646	58859	58859	58859	58859	58859	58859	58859	58859	58859	58859	58859	58859	58859	58859	58859	58859	58859	58859	58859	58859	58859	58859
521	50386	50386	52447	52447	52447	52877	52877	52877	52877	53627	55115	55346	56116	56116	56116	56116	59453	60213	65641	65641	65641	65641	65641	65641	65641	65641	65641	71241	71499	71821	71821	71821	71821	71821	71821
522	27258	27258	27258	27258	27258	27258	27258	27258	27258	27286	27286	27286	27286	27286	27286	27286	27286	27286	27286	27286	27286	27286	27286	27286	27286	27286	27286	27286	27286	27286	27286	27286	27286	27286	27286
523	83487	83487	84852	84852	84852	85267	85267	85267	85267	86719	86992	88067	88067	88595	89055	89055	89436	89436	89436	89436	89436	89436	89436	89436	89436	89436	91740	91740	91740	91740	91740	91740	91740	91740	91740
524	107281	107281	115052	115052	115052	115052	115052	116068	116068	116068	121007	127505	127505	127505	132048	132048	134336	134336	134731	134731	135884	138663	138663	138663	138663	138663	138663	138663	138663	138663	138663	140025	140025	140025	140025
525	141893	141893	141893	141893	141893	141893	141893	141893	142619	143581	143581	143581	143581	143581	143581	145259	145587	145587	147235	147235	147235	149580	149580	149580	149580	149580	151211	155241	156027	156027	159303	159303	159303	159303	159303
526	100304	100304	100304	100304	100304	100304	100304	101996	101996	102089	102089	102089	102089	103099	103099	103099	103374	103374	104289	106593	106593	106593	106593	106593	106593	106593	106593	106593	106593	106593	106593	106593	106593	106593	106593
527	94507	94507	94507	94507	94507	94507	94507	94507	94507	94507	94507	95868	96697	98622	98622	98622	98622	98759	99247	99247	99247	99509	99664	99664	99664	99664	99664	99664	99664	99664	99664	101074	101074	101903	101903
528	1035936	1035936	1038809	1038809	1040407	1040407	1044283	1052135	1056219	1068675	1074065	1085441	1092203	1092203	1093423	1143456	1144547	1146790	1158219	1158219	1160930	1161020	1163554	1163554	1166353	1166353	1166353	1166353	1166353	1175308	1175308	1175308	1175308	1179972	1182591
529	42406	42406	42406	42406	42406	42406	42406	42406	42406	42406	42406	42406	46638	47053	48611	48611	49400	50793	50793	50793	50793	50793	50793	50793	50793	50793	50793	50793	50793	50793	50793	50793	50793	50793	50793
530	57241	57241	57241	57635	57635	57635	57635	57635	57635	58744	60534	61147	64177	64177	64177	64177	64177	64374	64374	64374	64374	64374	64374	64374	64374	64374	65916	65916	65916	65916	65916	65916	65917	66080	66080
531	82438	82438	82438	82438	82438	82438	82438	82438	82438	83005	83005	84366	85254	85254	85254	90598	90598	90598	90598	91849	91849	91849	91849	92514	92514	92514	92514	92514	92514	92514	92514	92514	92566	92566	92566
532	331822	331822	333770	335223	335223	335223	335223	335495	340269	342670	343519	346386	348488	348488	348488	351932	355687	356442	356442	381041	381041	381093	381093	381093	381093	385677	385677	387245	387245	387245	387245	388914	388914	388914	388914
533	1354720	1354720	1388192	1388465	1395387	1395387	1417826	1424287	1426489	1444274	1453329	1485712	1494077	1495710	1503895	1509923	1515543	1523710	1533279	1550855	1558720	1585463	1589479	1589479	1589925	1611764	1611843	1620054	1636202	1636202	1636202	1644006	1652724	1659332	1660485
534	181945	181945	184976	184976	184976	184976	184976	184976	185272	187377	187377	187377	187377	187377	187377	187377	187377	187377	188598	193975	195331	195331	195331	195331	196084	196084	196084	196084	196585	196585	196585	196585	197036	197036	197109
535	217675	217675	217675	217675	217675	217675	217675	217675	217806	217925	217925	217925	238944	241927	244005	244005	246580	246580	256692	256692	256692	256692	259193	259193	259193	259193	259193	259193	259193	259193	259193	259193	259193	259193	259193
536	52205	52205	52205	52205	55234	55234	55234	55234	55234	56606	56606	56661	56661	56661	58435	58435	58435	58435	59224	59224	59224	59224	59224	59224	59224	59224	59224	59224	59315	59315	59315	59315	59315	59315	59315
537	304354	304354	304354	304354	304354	304354	304459	308097	308961	308961	308961	309776	311740	326457	326457	326457	326457	326457	326457	326457	327875	327875	328824	329112	329112	329112	329112	329112	330963	330963	330963	337912	342080	342655	342655
538	215330	215330	215982	215982	215982	215982	215982	216329	216329	216407	216407	217164	217406	217406	217406	217406	220333	220333	220333	220333	220333	220333	220333	220333	220333	220333	220333	220333	223419	223419	223419	223419	223419	229114	229114
539	191775	191775	191924	191924	191970	191970	191970	191970	191970	191970	191970	192226	195339	195339	195339	196870	197586	197586	197586	197586	202781	202781	202781	204429	204429	208231	208380	208380	210247	210247	210247	210247	210247	210247	210405
540	88469	88469	90217	90217	90217	90217	90217	90217	90217	90649	90649	90649	90649	90649	90649	90649	90649	90649	90649	90649	90649	90649	90649	90649	90649	90649	90649	90649	90649	90649	90649	90649	90649	90649	90649
541	216811	216811	218896	218896	218896	218896	218896	218896	219084	219084	222026	222362	222362	222362	222362	222362	223698	223698	228180	230566	231249	231249	231249	239845	239943	239943	239943	246946	247886	247886	247886	247886	250849	250849	252384
542	115083	115083	116028	116028	116028	116028	116759	116902	116902	118658	118658	118742	118861	120115	120115	120305	120305	120323	120323	120323	120323	120323	120323	120323	120323	120409	120409	120409	120409	120409	120522	120522	121421	121421	121421
543	121429	121429	121810	121810	121810	122380	122380	122380	122380	123052	123149	123149	123346	123346	125507	125507	125507	125507	125507	125507	125507	126046	126046	126046	126046	126046	126046	126046	126067	126067	126067	126067	126067	126067	126067
544	194338	194338	194982	194982	194982	198235	198235	198235	198262	198262	198262	198670	206496	210624	210624	210624	211032	211032	216631	216631	216631	228809	235101	235101	235101	237019	237331	237331	237331	237331	237331	237331	238784	239966	240082
545	179364	179364	180370	180370	192092	192092	192092	192851	192851	193428	193428	193428	193498	194853	194853	194853	194853	194853	194853	194853	194853	194853	194853	194853	195597	195660	195660	197797	198125	198125	209280	209280	209280	209280	209280
546	1130167	1130167	1132222	1132929	1132929	1137073	1143208	1151864	1154939	1157541	1187161	1191694	1199493	1199598	1201624	1232143	1232413	1233159	1236491	1239475	1240881	1246481	1246481	1251448	1251448	1252662	1253247	1253247	1253247	1253247	1255153	1257148	1265054	1267743	1269653
547	306828	306828	311947	311947	312214	312214	312214	312214	312214	312214	312214	312214	313476	313494	313494	313494	322524	334485	342218	348861	348861	348861	352299	352299	352299	352299	352299	358193	361969	361969	361969	363907	363907	363907	364560
548	954981	954981	966341	967693	973398	995607	1001866	1010527	1011830	1018393	1026690	1063007	1095095	1104347	1106584	1108919	1114339	1119581	1133090	1135669	1136688	1143146	1143217	1180988	1187491	1187601	1189921	1192824	1215630	1222681	1227806	1227806	1227806	1232394	1234629
549	109565	109565	109565	109565	109565	109565	109565	109565	109565	112367	112367	113336	150223	150223	152531	155585	156765	156765	157058	157824	160309	160309	160309	163838	163838	163838	163838	169059	169059	169059	169059	169903	172444	173338	174079
550	184405	184405	184405	184405	184405	184405	184405	187245	187245	189011	189011	189011	191666	191666	191666	197995	197995	199686	202537	202537	202537	203704	203704	205421	205421	205421	205421	205421	205421	205421	205421	205421	206728	206728	207288
551	199132	199132	199132	199132	199132	199132	199414	200317	200317	201089	201533	212512	212512	212512	212657	215292	215292	215292	215292	216477	217661	217661	218632	218632	219741	238580	257187	257187	257187	257187	257187	257187	257187	257187	257291
552	265009	265009	265009	265419	266610	267714	267714	267714	267714	274890	274890	282106	285172	285266	285266	287114	288133	288133	288643	288826	292553	292832	292832	292832	301782	311327	311327	316846	316978	316978	318653	318653	318653	318653	318653
553	267939	267939	269843	269843	269843	269843	269843	269843	269843	271986	273227	273227	274062	281137	281355	281729	281729	281729	282113	283086	283086	283086	283086	283086	283086	283086	283086	283086	283086	286089	291616	291616	291616	295230	295251
554	280109	280109	280109	280109	280109	280109	280109	280525	280525	280594	280594	282082	286133	291551	292080	292502	295516	297972	297972	298503	298503	298503	299148	299148	299167	299167	302888	302888	305404	308396	308396	308641	313346	313845	313845
555	113719	113719	113719	113719	113719	113719	113719	113948	113948	113948	113948	113948	113948	114360	114462	114462	114462	114462	114462	114462	114462	114462	114462	114462	114462	114462	115258	115258	115258	115258	115258	115258	115258	115258	115258
556	611468	611468	611830	611830	614841	614841	614841	616247	622758	633749	640400	640400	658916	662000	662781	673025	673025	684002	684002	684002	684002	684002	684002	696336	696336	696336	696336	696984	696984	696984	700146	703676	703676	703676	703868
557	928362	928362	935007	939651	940118	942403	942749	959703	959703	983246	1027304	1032589	1059443	1060260	1065057	1072787	1072870	1072870	1082095	1082429	1082429	1115815	1128439	1128439	1131437	1131437	1136713	1143982	1144867	1147602	1147602	1151856	1161694	1165686	1177961
558	2006156	2006156	2041794	2050572	2061836	2108094	2119958	2201356	2202960	2233733	2233733	2271559	2287358	2303730	2337363	2346357	2387195	2397444	2418348	2419627	2419627	2427964	2430259	2436905	2467810	2468272	2471574	2471574	2473143	2477946	2483980	2490748	2532281	2551095	2556032
559	3942470	3942470	4013376	4027086	4035278	4088484	4106035	4114715	4119552	4170084	4195437	4230289	4252770	4256012	4427615	4436986	4471035	4480278	4490710	4494158	4495424	4503174	4507384	4508785	4508785	4513495	4524159	4607436	4609349	4617854	4629249	4646359	4657468	4657564	4661039
560	1546422	1546422	1552639	1553333	1556086	1605832	1612203	1630590	1631625	1634528	1636772	1636772	1638614	1639807	1641246	1643571	1643571	1643571	1645236	1645236	1645236	1645236	1674516	1675245	1675245	1675245	1675245	1677274	1677274	1682331	1682331	1687354	1687354	1690806	1691926
561	7547043	7547043	7614180	7647435	7676288	7695008	7708160	7746199	7784897	7849440	7869836	7907240	7916335	7928210	7983121	8044725	8051556	8060903	8079199	8091825	8094816	8102805	8128035	8139631	8161110	8184871	8201023	8223045	8240301	8245680	8276781	8281056	8282801	8286449	8297410
562	703763	703763	703763	710653	711348	730325	744479	750638	751857	754627	759146	764129	768646	786237	856511	860656	861103	868204	885584	887166	887537	893057	893057	896896	897432	903808	904598	905015	905015	907623	951207	952364	952503	957418	957422
563	106730	106730	122619	122668	122668	122706	122706	143961	147684	148813	151063	151413	151748	151748	151748	151868	151923	151949	151949	151949	151987	151987	152103	168110	168110	168110	168991	168991	168991	168991	168991	168991	168991	169085	169085
564	213129	213129	213129	217592	217592	217592	217592	217592	218120	221188	221188	221188	223735	223898	224311	228155	228155	232902	233376	233376	233709	237697	237697	243975	243975	244568	244568	251147	256204	260926	260926	261018	261018	261018	261018
565	271643	271643	271643	271643	276936	277287	277287	277287	279631	279631	279631	279631	288023	288023	288023	288023	292649	296362	302851	302851	302851	304018	304018	317015	317015	317015	325177	326088	326292	326292	326292	329800	329800	329800	329800
566	147651	147651	147754	147754	147754	147754	147754	148102	148102	149813	150871	151324	152658	155526	155526	169281	170182	170182	172564	172564	172564	172564	172564	173355	173412	173451	173746	174251	175970	176651	176651	180795	180795	180795	180795
567	346234	346234	347717	349371	387188	532681	532681	532681	532681	537694	547982	547982	565348	566500	566500	566500	567905	576275	580377	580377	589229	589229	589229	589229	589229	589229	589229	592061	593753	593753	593753	595221	598141	602728	610242
568	125128	125128	125128	125128	127120	130061	130061	130061	130061	130321	131113	131113	134892	137107	137111	138256	138256	138660	140868	140973	140973	140973	142075	143000	143000	148608	148608	148608	148608	148608	148608	148608	148608	151137	152816
569	196836	196836	199965	199965	199965	200047	200047	200047	200047	200047	200047	200047	201847	201847	204409	204409	204409	204409	206642	206642	206642	207035	207035	226165	226165	226165	226165	226165	226165	227662	227662	242180	242180	249482	249738
570	226088	226088	226595	226595	226595	226595	226595	226595	226827	227989	228702	229506	229506	229813	231002	231002	231002	231002	231346	233791	235087	235087	235087	235087	235087	235087	236089	236089	236089	236089	236089	236089	238779	238779	238779
571	468340	468340	470231	473950	474227	475969	483596	486637	486637	487455	488574	493280	519310	529112	553362	554485	555268	555268	556263	556263	556263	575473	576088	592518	592518	592518	592518	592518	592742	592742	592742	597954	600228	600347	601666
572	198612	198612	199733	199733	199733	199733	199733	200688	200688	200688	201062	201062	202928	202928	204431	209782	209782	209782	209782	209782	209782	209782	212765	212765	212765	213539	216501	217871	217871	217871	217871	217871	220823	220883	222601
573	518928	518928	524685	524685	524685	524685	524816	527325	527325	533796	558420	581106	586269	587175	587175	593061	596170	597661	597661	606822	606822	606865	613024	613024	613024	613371	614035	617761	618372	618695	618695	618938	619451	619451	619471
574	506017	506017	513262	513941	523564	523564	525204	525204	526796	552098	552098	552098	554130	554130	556299	556299	573539	588499	588499	588499	588499	588499	589069	589069	589069	589069	589069	589069	596668	596999	596999	596999	596999	599692	599692
575	171530	171530	171530	171574	171574	171574	171574	172324	176211	176211	176211	176211	177177	178129	178129	180517	182019	182019	182186	182186	182186	183909	185034	185346	185346	186240	186240	189477	191675	191675	191675	194105	195977	196226	196226
576	989277	989277	991654	993247	993256	1004004	1010730	1026885	1028396	1035489	1037297	1042208	1046884	1050539	1057762	1081133	1104126	1130965	1142380	1149130	1156995	1162270	1166456	1172883	1184079	1190956	1200188	1203460	1239578	1242174	1246755	1250433	1254684	1259831	1261934
577	336391	336391	339189	339189	339189	339848	339848	339848	339848	339848	340626	340626	341449	341449	345013	345013	350980	351491	351491	351491	355270	355270	355270	355277	360170	360170	362268	365270	367625	367682	368659	368659	368659	370582	374047
578	164294	164294	164294	164294	164294	164294	164294	164294	164294	164294	164294	167026	167570	167678	168515	168515	169075	169075	169075	169075	169075	169075	169075	169075	170301	171131	171542	171542	171542	171542	171542	171542	171542	171542	171564
579	171055	171055	171119	171170	171230	171472	171714	172043	172043	172043	173028	173028	173950	175478	175478	175478	175478	175478	180531	181054	181054	181054	181312	181312	181312	181312	181940	182002	190281	202601	202601	202601	202601	202601	203753
580	434080	434080	439081	439081	439081	440195	440195	441574	442694	442694	443694	445635	448882	455825	458789	460086	470262	470768	470781	471849	472568	472603	476900	477719	477719	477719	482957	491937	491937	492475	492475	492475	492475	495137	495913
581	155727	155727	155727	155727	155727	155727	156325	156325	156325	156657	156657	156657	156657	156841	158656	158656	158656	158656	158656	159959	159959	159959	160305	162396	163301	163301	163301	163319	167132	167132	168620	168620	168620	168856	169381
582	219390	219390	219415	219415	219415	219415	219415	219415	219415	220034	220034	220034	220034	220034	220333	225997	225997	225997	226322	226328	228531	228531	228531	228531	232541	235615	259468	259468	270669	272891	274296	274296	274296	274296	274432
583	83689	83689	83689	83689	83689	83689	83804	83804	83804	85968	86127	86127	91528	91657	91657	91657	91657	91657	91657	91657	91657	91657	91657	92403	93864	93864	93864	93864	93864	93864	93864	93864	93864	93864	93864
584	853412	853412	853412	864140	907202	910075	910412	910412	911115	914369	921587	956082	975346	983419	983419	989446	996516	1059935	1063275	1063275	1063275	1065989	1067404	1074514	1086068	1086068	1093215	1093215	1094414	1096583	1099315	1103119	1103119	1107935	1111129
585	69139	69139	69139	69139	69139	69139	69139	69343	70609	72064	72064	72064	72659	72722	72722	74403	74403	74403	74455	74455	74455	74455	75518	75518	75518	75518	75518	75518	75518	75518	77983	77983	77983	77983	79176
586	27904	27904	27904	27904	27904	27904	27904	27904	27904	28151	28151	28151	28151	28151	28151	28151	28151	28151	28151	28151	28151	28151	28151	28151	28151	28151	28151	28151	28151	28151	28151	28151	28151	28151	28151
587	488826	488826	489366	496102	496835	496835	496835	496835	498139	499496	501796	506132	507314	507314	510258	515389	518062	518062	518906	519153	521076	524640	526331	528448	530154	536076	536875	536875	537181	537181	537298	537641	540441	540492	541165
588	1513570	1513570	1531814	1537563	1552043	1554807	1560044	1573805	1578535	1586234	1588216	1593852	1598101	1600341	1602325	1613769	1663754	1674829	1689624	1709122	1709122	1716030	1718583	1738365	1751324	1751578	1751578	1751578	1752837	1752837	1754010	1758450	1760795	1767454	1773359
589	291863	291863	291863	292164	292164	292164	294285	295987	297134	298333	298333	305620	306999	307618	307618	310088	310088	310088	310994	310994	310994	310994	310994	311548	311548	311548	311548	316747	319934	320132	324303	324303	324303	324303	324303
590	148836	148836	150582	150582	150582	150695	150695	150695	150695	151635	151635	151635	151635	152052	152052	156726	156726	156726	158926	165473	167443	167443	167443	167443	167803	167803	167803	174296	180378	180378	183047	183047	190882	190882	190882
591	50571	50571	50571	50571	50571	50571	50571	50571	50571	50571	50571	50571	50571	50571	50571	50571	50571	50571	50571	50571	50571	50571	50571	50571	50571	50571	50571	50571	54095	54095	54095	54095	54095	54095	54095
592	377631	377631	377631	377631	377631	377644	377644	380890	380890	383089	383089	384546	384546	384546	384558	384558	384558	390032	390032	390032	390032	390032	391834	391986	391986	391986	391986	395955	395955	401349	401349	401349	402306	402306	402774
593	65375	65375	65375	65375	65375	65375	65375	65375	65375	65750	65750	65750	65750	65750	67391	67587	67587	67587	67587	67587	67587	67587	67587	67587	67587	67587	67587	67587	67587	67587	67587	67587	67587	67587	67587
594	411614	411614	414557	419500	421108	421108	422080	422080	422586	423507	426467	427949	429534	429534	429534	429534	431069	431069	432664	432664	432664	432664	432664	432664	433224	433224	438886	441886	444188	444188	444188	444188	444574	446566	446566
595	21568	21568	21568	21568	21568	21568	21568	21568	21568	21783	21783	21783	21783	21783	21783	22026	22026	22026	22026	22026	22026	22026	22026	22026	22026	22026	22026	22026	22026	22026	22026	22026	22026	22026	22026
596	141917	141917	142851	142851	142851	142851	142851	142851	142851	144955	144955	145418	145418	145418	145418	149996	149996	149996	149996	149996	149996	149996	149996	152732	152732	152732	152732	162040	162040	162040	162040	162040	162040	162040	162040
597	395557	395557	395557	395557	395557	396312	396312	396312	396361	397194	397194	400089	400186	400186	401410	401410	401410	401410	404580	405592	405592	405592	407979	407979	412456	412456	414888	414888	414888	419140	419140	424267	424267	425231	425874
598	874966	874966	881179	884938	908572	909621	910526	910574	910574	911151	911151	916311	918502	919933	921808	923048	925101	925101	930048	931678	940301	942535	945973	947548	947548	947953	954483	954483	955573	955573	955573	956298	956298	956298	956600
599	74409	74409	75431	75431	75431	75431	75431	75431	75431	75938	75938	78073	78073	78073	78073	79967	79967	79967	79967	79967	79967	79967	79967	79967	82970	82970	82970	82970	82970	82970	82970	82970	82970	82970	82970
600	177421	177421	177421	177421	177421	177421	177421	177840	177840	179067	179067	180506	180506	180506	180506	182662	185897	185897	185897	185897	188443	188443	188443	188443	191271	191271	191271	191271	191271	192135	192234	192234	192234	192234	192234
601	63816	63816	63816	64369	64369	64369	64369	64369	64369	64369	64369	64369	64369	64369	64369	64369	64369	64369	64369	64369	64369	64369	64369	70895	70895	70895	70895	70895	70895	70895	70895	70895	70895	70895	70895
602	61883	61883	61883	61883	61883	61883	61883	61883	61883	62092	62092	62092	62092	62092	62092	62092	62092	62092	62092	62092	62092	62092	62092	62092	62092	62092	62092	62221	62221	62221	62221	62221	62221	62221	62221
603	42299	42299	42299	42837	42837	42837	42837	42837	42837	42837	42837	42837	42837	43247	43247	43247	43247	43247	43758	43758	43758	43758	43758	43758	43758	43758	43758	43758	44184	44184	44184	44184	44184	44184	44184
604	86650	86650	86650	86650	87326	87326	88329	88329	88329	88786	88786	88786	89360	89360	89439	89439	89862	89862	89862	89973	89973	89973	89973	89973	89973	97974	105903	106492	117279	117279	117279	117279	117279	117279	117279
605	152646	152646	152646	152646	152646	152646	152646	153703	153703	154042	154042	154042	154042	154207	154207	154540	159481	159481	159481	159481	159481	159481	159481	159481	159481	159481	160289	160289	160289	160289	160289	160289	160289	160296	160296
606	150699	150699	150699	150699	150699	150699	151386	151386	151462	155895	156966	160019	160019	160991	163596	163596	163596	163596	163791	163791	163791	163791	163791	171386	171386	171386	171386	171386	171754	171754	171754	172211	172211	172211	173030
607	37374	37374	37374	37374	37374	38512	38512	38512	38512	39065	39065	39065	39065	39065	39065	39065	39065	39065	39065	39065	39065	39065	39065	39065	39065	39065	42229	42229	42229	42229	42229	42229	42229	42229	42229
608	791208	791208	791532	791532	793336	794115	794115	794227	794227	796924	800295	804844	806696	810026	811239	815089	817921	817921	834014	838503	838503	838503	840183	840531	841526	845773	849765	852754	852798	854284	854284	864646	873860	878194	879863
609	96850	96850	96850	96850	97276	97276	97276	97276	97276	97276	97276	97276	97996	97996	97996	97996	97996	97996	98551	98551	98551	98551	99075	99075	99386	99386	99386	99829	99829	99829	99829	99829	99829	99829	100502
610	207686	207686	207686	207686	207686	207686	207686	213655	213655	215657	216007	216811	216811	222372	222372	222565	222710	222710	222710	224162	224162	224162	224228	224228	224228	229376	229603	234153	234961	246326	246326	246326	246326	246982	246982
611	134435	134435	134435	134435	134435	134435	134435	135276	135276	136792	140380	140380	140380	142324	142324	142324	144320	144320	144320	146494	148423	149533	149555	149555	151135	152037	172197	172197	177694	177694	177694	177694	178701	178831	179185
612	844689	844689	845750	853447	856929	866059	891239	900999	903928	907357	907892	909426	915649	916966	936184	936222	937228	938483	953903	953915	953915	953915	953930	957254	957254	957746	957746	966534	975429	977500	977578	980417	980417	980763	981501
613	142954	142954	143317	143352	143624	145301	145817	145859	146406	148255	149674	150404	150408	153526	153526	153526	154465	154465	154519	154519	154519	154519	154519	154519	154519	154519	154519	154519	154519	154743	154743	154743	154743	154743	154911
614	130116	130116	130356	130356	130356	134077	134865	136609	136609	140687	140687	150079	150139	150139	153827	154326	155779	157236	157735	157735	157735	157735	157735	157735	157735	157735	157735	157735	157735	158014	159197	159564	159564	159964	161259
615	501455	501455	504264	504264	506923	507781	507781	512335	512335	518136	518730	524153	524153	524153	525228	525228	525992	526942	526942	526942	526942	526942	526942	526942	527719	529540	529540	531667	533503	533686	533686	533686	533686	533729	535705
616	66667	66667	66667	66667	66667	66667	66667	66667	66667	66667	66667	66748	66748	66748	66748	66748	66748	66748	66748	66748	66748	66748	66748	66748	66748	66748	66748	66748	66748	66748	66748	66748	66748	66748	66748
617	124021	124021	124021	124382	124382	125120	125120	125120	125120	126106	126106	127499	127499	128173	128521	128521	128521	128521	128521	128521	128521	129786	129786	129786	129786	129786	129786	129786	133387	133387	135365	141746	142525	143605	144891
618	50360	50360	50360	50360	50360	50360	50360	50918	50918	50918	50918	50918	50918	50918	50918	50918	58249	58249	58249	58249	58249	58249	58249	58665	58665	58665	58665	58665	58665	58665	58665	58665	58665	58665	58733
619	215185	215185	215185	215185	215185	215185	215185	216183	216625	217134	217134	218307	219040	219730	220408	220624	220624	224191	226175	230187	230953	232864	235656	236484	238465	245275	245378	245378	246260	247986	248585	248708	251058	251381	251440
620	152033	152033	152033	152089	152089	152089	152089	152089	152089	152089	152089	152089	152089	152932	152932	152932	153212	153212	153212	153268	153268	153268	153268	153268	153268	153268	154350	154350	154350	154350	154350	154350	155365	155365	155561
621	122153	122153	122153	122760	122760	123534	123534	124173	124173	124173	124173	126324	126324	129386	129486	131023	133727	133727	133727	133727	133727	133727	133727	133727	133727	133727	133727	133727	135424	135424	135424	135424	135424	135424	136095
622	132710	132710	132710	132710	134652	136298	136298	137295	137295	137295	137295	137295	137295	137295	139729	140083	140504	142152	142152	142152	142152	142152	142152	142152	143099	143099	145565	145565	145565	145565	151484	151484	151484	151484	151484
623	193072	193072	193072	193072	193072	197469	197469	198193	198193	203120	204631	210165	210422	210422	212084	212084	212255	213349	213349	214406	215908	215908	220114	220807	220974	220974	220974	223401	223401	225780	225780	228705	228705	228793	233727
624	66152	66152	66152	66152	66152	66889	66889	66889	66889	66889	66889	67247	67508	67508	67508	67508	114962	117937	118984	119665	119665	120406	120534	120602	120824	122795	122795	122797	122797	122797	124655	124901	125887	126657	126657
625	91815	91815	91815	92904	92904	93661	93661	94176	94176	94176	94335	97497	97633	97823	98027	98027	98027	98027	98027	98027	98027	98027	98027	98027	98027	98027	98027	98531	98531	98531	98531	98531	98531	98531	100857
626	330486	330486	330486	331221	331221	331221	331221	332140	332140	332140	332140	332556	333596	333596	333596	335322	335322	336883	336883	336883	336883	336883	337221	337844	337844	340489	343039	348206	350202	350202	350202	350202	350202	350394	351515
627	430879	430879	430879	430930	432888	434077	434077	434077	434077	434923	435050	436300	438180	438180	439711	445810	450451	451330	451330	451330	451330	452408	452408	452408	452408	452408	452960	452960	460717	462467	463493	464526	464526	464526	464526
628	157879	157879	157879	157879	157879	157879	157879	157901	157901	157901	160359	165488	165488	165488	179709	179709	180365	182458	183583	183866	183866	183866	184542	184542	184542	196059	196981	196981	196981	196981	196981	196981	196981	196981	196981
629	165356	165356	165356	165356	165356	165356	165356	165953	165953	165953	165953	165953	165953	165953	166174	166174	167018	167018	167018	167106	167106	167106	167106	167106	167106	167106	167106	167106	167106	167106	167106	167608	167608	169307	169307
630	267338	267338	267338	267338	267350	267350	267350	268347	268347	270639	270639	272950	274540	274944	278131	278788	279490	279977	280183	283033	283033	283033	284465	284465	284465	286732	286732	309676	310939	310939	310939	313332	313332	313332	314103
631	1571863	1571863	1571863	1587252	1595633	1599140	1621550	1640242	1640242	1655996	1664721	1681934	1701817	1702319	1704875	1707415	1729619	1733658	1737091	1746905	1751615	1760076	1760076	1760971	1767505	1768514	1770475	1775113	1781107	1783167	1783902	1784402	1795323	1802023	1802023
632	59976	59976	59976	59976	59976	59976	60257	61572	61572	62465	62465	62465	62591	62591	62905	62905	62905	62905	62905	62905	62905	62905	62905	62905	62905	62905	62905	62905	62905	62905	63906	63906	64105	64105	64105
633	165872	165872	165872	166677	166677	166677	166677	167576	167576	167775	167775	178762	178918	179499	179499	185165	185165	185165	185165	186299	186299	186299	187150	187150	191726	191868	199073	199073	199073	201943	201943	202366	202639	202639	202639
634	270373	270373	270607	270607	270607	272424	273360	273360	274266	275448	279214	280678	285746	289537	291501	292048	292048	292048	292048	292048	292048	293465	293760	293760	294783	294783	294783	296898	297021	297021	300271	301220	301220	301220	301899
635	122585	122585	122585	122585	122585	122585	122585	124746	124746	124746	124746	124746	124746	125860	126174	127336	127336	129946	152475	154268	157196	158655	160595	161400	162590	164278	164655	164655	164733	164970	166711	172823	173020	178415	179869
636	233943	233943	233943	233943	236504	236504	236504	239738	239738	240903	240903	240903	245523	248871	253186	253186	253581	263845	263845	270833	272042	272042	272042	274220	274220	277798	278532	278532	280680	296063	296303	299052	300926	301353	302674
637	92250	92250	92250	92250	92250	92250	92250	92250	92250	92250	92250	92250	92723	92723	93719	93719	93719	95119	95119	95119	95119	95119	95119	95119	97531	97531	97531	98800	101988	102637	104290	104290	104290	104290	104511
638	119075	119075	120006	120006	120006	120006	120006	120006	120006	121253	121595	121595	122514	122514	123349	123349	123785	123986	123986	124443	124443	127473	127713	127713	127713	127713	127713	127713	127713	130051	130051	130051	130051	130051	132207
639	959304	959304	962274	969010	986533	992389	996097	1005577	1008571	1026575	1028081	1062146	1070180	1079704	1104951	1140671	1155112	1182760	1196338	1207374	1208345	1211786	1238905	1241145	1244050	1291239	1309607	1317316	1344044	1361263	1455645	1472823	1473362	1482630	1486818
640	73094	73094	73094	73094	73133	73133	73133	73133	73133	73133	73133	73133	73133	73133	73133	73133	73133	73376	73376	73376	75717	77664	77664	77664	77664	77664	78035	83112	83112	83112	83112	83112	83112	83357	85894
641	1028174	1028174	1029205	1031680	1046269	1062300	1067182	1068026	1069847	1071055	1071268	1075962	1075962	1075962	1077683	1109049	1113086	1130485	1133448	1145771	1152794	1152794	1152794	1156254	1161046	1172355	1172355	1173636	1174535	1175785	1182015	1182015	1182733	1184660	1186079
642	185388	185388	185388	185388	185388	185388	185388	186232	186232	186232	186232	186232	187106	188903	188903	188903	188903	189169	189670	189670	189670	190018	190018	190018	190018	191848	205669	205669	207201	207641	207641	207641	207641	207641	207641
643	65633	65633	65633	65633	65633	65687	65870	65870	65870	65870	65870	65870	65870	65870	66083	70191	70191	70191	70191	70191	70191	70191	70191	70191	70191	70191	70191	70191	70191	70191	70191	70191	70191	70191	70191
644	1262531	1262531	1262531	1268497	1271218	1271218	1279135	1285638	1290689	1295767	1303850	1309450	1323915	1329830	1342352	1368292	1379162	1391320	1395773	1395773	1396880	1396880	1406299	1406691	1407559	1407559	1415988	1415988	1417725	1420993	1422952	1424513	1424513	1432723	1434364
645	200659	200659	200659	200659	200659	200659	201790	204420	204749	210003	215661	215745	215851	215851	218005	218005	218005	218005	221623	221978	221978	221978	222544	222544	232849	232849	232849	232849	233199	233829	233829	233829	233829	235374	236290
646	201895	201895	202174	209472	211143	218590	218590	222196	224662	224968	227191	229967	230141	231485	231485	234046	234545	234545	234545	236584	237492	238481	238481	238481	239198	241167	241167	241167	241167	241167	241167	242373	242373	242373	242845
647	113306	113306	113306	113306	113306	113306	113306	113306	114935	117575	119297	119827	122099	122099	123093	123093	123093	123093	123093	123093	123093	123093	124761	124761	124761	127551	128850	128850	128850	128850	128850	128850	128850	129367	129367
648	54917	54917	54917	54917	54917	56131	57357	57357	57357	57357	57357	57357	57357	57357	57357	57357	57357	57357	57357	57357	57357	57357	57357	57357	57357	57357	57357	57357	57357	57357	57357	57357	57357	57357	57357
649	129995	129995	129995	129995	129995	130668	130668	130668	130668	131453	132096	132096	133974	133974	133974	133974	135547	135547	135547	136201	136201	136201	136201	136201	136201	136201	136201	139068	139068	150986	150986	151536	151536	151986	153264
650	110128	110128	110128	110128	110128	111306	112187	112187	112187	112187	112187	112209	112735	112821	112821	112821	112821	129961	130449	130449	133262	133262	134140	134140	134140	134140	134140	134140	134140	134140	134140	134140	134140	134140	134446
651	113409	113409	113409	113409	113409	113409	113409	113409	113409	116687	116687	127384	127384	127384	127384	127483	127483	127483	127483	127483	127483	127483	127672	127672	127672	127845	127845	129418	129690	130623	130709	130906	133135	133920	133941
652	78098	78098	78098	78098	78098	78098	87921	87991	87991	87991	87991	87991	87991	87991	88498	88498	88720	90061	90061	90061	90061	90061	90061	90061	90061	90061	90061	90061	103430	103430	103430	103458	103630	103630	103630
653	110463	110463	110463	110467	110500	110500	110500	110504	110504	110614	110614	110614	110653	114809	123251	123251	127087	127087	127087	127363	127363	127363	127363	127363	127627	127627	129235	130621	131014	132146	132146	132146	132146	132146	132554
654	84904	84904	84904	84904	88126	88565	88565	88565	88565	89286	89286	91222	91378	91378	91378	91378	91378	91378	91378	91378	91378	91378	91378	91378	91378	91931	99149	100277	101812	107803	107803	107845	108967	108983	123337
655	51401	51401	51401	51401	51401	51401	51401	51401	51401	51401	51401	51401	51401	51401	51401	52373	52373	52373	52373	52373	52373	52373	52373	52373	52936	52936	52936	52936	52936	52936	52936	52936	52936	52936	52936
656	406469	406469	406675	413556	414271	417343	420747	420747	446223	451664	451664	453771	482008	488917	511992	544179	544586	544586	544586	545958	552201	552675	555009	562951	565283	565283	565283	571513	571841	571841	574348	574348	574348	574348	576514
657	169171	169171	169384	169384	169384	169384	169384	169384	171174	171174	173215	173494	173494	175241	175241	177320	179402	179402	179402	179402	179402	179402	179402	179402	179402	179402	179402	179402	179450	179450	179450	179953	180216	181332	181332
658	328213	328213	330332	330332	330332	330332	332433	332433	333061	334361	408692	410833	414124	419319	449784	449784	450937	453232	458978	458978	458978	458978	458978	508082	508082	508082	509092	518601	518601	521845	521845	521845	527783	527883	527912
659	261338	261338	267735	268033	268033	268820	269918	272566	273101	273248	273248	273723	279534	279534	280363	282218	286275	294490	294490	297337	298586	299266	299586	299706	301076	301606	301606	301606	301872	303783	304030	304680	304680	304959	305067
660	163883	163883	166259	166259	167624	167624	168215	168629	168629	168629	172129	172129	173176	173176	173176	173176	173176	177749	178249	178249	178249	178249	188607	197542	197542	197542	197542	197602	199780	200191	200909	200909	210074	210074	210074
661	80052	80052	84326	84720	84720	84720	84720	84720	84720	84720	84720	84720	84720	89076	93392	93392	93392	93392	93392	93392	93392	93392	93392	94944	94944	94944	94944	94944	94944	94944	94944	94944	94944	94944	94944
662	218549	218549	220181	222586	222586	226125	226125	229597	233605	234306	234306	234306	234438	234438	243484	243484	244280	244280	252697	255030	255777	255777	257986	257986	259699	259699	266995	266995	267799	268757	268757	268864	270810	275000	275759
663	76430	76430	76440	76440	76440	76440	76485	76485	76490	78241	78241	78446	78446	78446	78488	78488	80534	80534	81186	81186	81186	81186	81186	81186	81186	81186	81186	81186	81347	86957	86957	86957	86957	86957	87665
664	420574	420574	420954	422733	423410	426295	426784	427307	428912	436941	438122	441333	441333	443518	446326	446326	452362	453659	454637	454637	467563	467563	469333	474583	492753	496954	497452	504881	504925	505413	512059	514503	516633	517235	519979
665	58292	58292	60710	60710	60710	60710	61311	61311	61311	61311	61311	61921	62432	62432	62432	62432	64166	64166	64166	64166	64166	64166	64166	64166	64166	64166	64166	64980	64980	64980	64980	64980	64980	70145	70145
666	66056	66056	66056	66056	66056	66056	66056	66056	66056	66056	66056	66056	66056	66056	66056	66056	66056	66056	66056	66713	66713	66713	66713	66713	66713	66713	66713	66713	66713	66713	66713	66713	66713	66713	66713
667	57661	57661	57661	57661	57661	57661	57661	58785	58785	62818	64580	64580	64580	65112	67004	67004	67004	68967	68967	68967	68967	68967	68967	68967	69134	69134	70940	70940	73975	76750	76750	76750	76750	76750	77611
668	58713	58713	60111	60111	60111	60111	60111	60111	60111	60357	63284	63284	63284	63284	63284	63284	63284	63284	63828	63828	63828	63828	63828	63828	64503	64503	72299	72299	72299	73188	73188	73188	73188	73188	73188
669	168347	168347	168347	168347	168347	168347	168695	168695	169489	171230	171230	172716	173196	173500	173500	174905	174905	174905	175685	175685	175685	175685	178781	178781	178781	182948	184993	187822	187822	187822	187822	187822	190024	190024	190024
670	966900	966900	967911	969135	971790	977454	977993	987843	989310	989699	995531	995531	1002746	1007166	1013239	1018946	1032687	1035736	1041071	1044867	1048239	1049022	1050028	1053084	1053139	1063825	1071649	1072586	1078033	1078556	1078556	1079470	1079471	1080155	1082155
671	124148	124148	124148	124377	124377	124377	124377	124377	124377	124826	125098	125192	125192	126171	126171	126171	126171	127050	127050	127050	127050	127483	127483	127483	134278	136403	140265	140265	140265	140265	140587	140930	141906	141906	141906
672	96118	96118	96118	96118	96118	96118	96118	96166	96166	96166	96166	96166	96166	97013	97013	97013	97013	97013	97013	97323	97323	97323	97892	97892	107507	107507	107507	107507	107507	107507	107881	107881	107881	107881	107881
673	73974	73974	78429	78429	78429	78429	78429	78429	78429	78429	78429	78429	78429	78429	78429	78429	78429	78429	78529	78529	78529	78529	78529	78529	78529	78529	78529	78993	78993	78993	80217	80217	80217	80217	80217
674	255298	255298	259626	259626	259626	261032	262051	262342	262342	262793	264222	264561	266437	266472	271552	271858	271944	271944	271944	271944	271944	271944	272463	272463	272463	274071	279340	281487	281487	282304	284569	284569	284569	284569	285235
675	231791	231791	232320	233177	233177	233177	237998	239790	240309	241935	244781	246508	246562	246562	247667	247667	247842	247842	247842	249093	249093	250454	250715	250715	252145	252145	252145	252787	252787	252787	252787	252787	252787	253670	254108
676	417497	417497	440558	445490	445490	450911	453595	458083	459609	460263	465973	465973	471396	471396	471396	471396	471396	473162	475566	476282	476282	476282	476282	478714	478714	478714	478873	478873	482564	488075	488075	488075	488075	488075	488218
677	224189	224189	225380	225380	225380	225380	225503	226092	226092	228430	230099	231120	233305	233305	235990	235990	235990	235990	235990	235990	235990	236479	236479	236479	238953	238953	245645	248958	260579	260579	261252	261252	261252	262230	262336
678	260337	260337	264142	264142	264142	264448	264448	266173	266173	266173	266482	270064	271153	271153	271153	271524	273549	276908	278158	281245	281245	281245	290021	290021	290021	292378	295772	297337	299559	304890	304890	304890	304890	304890	305558
679	108083	108083	108130	108211	108211	108211	108211	109367	109367	110076	110076	116593	134196	137815	137815	138827	138986	139494	139494	139507	139874	140091	140092	140125	140125	140531	140703	140703	140939	140939	140939	140939	140939	140939	140939
680	127999	127999	127999	127999	127999	127999	127999	128601	128601	130270	130270	131554	131779	131779	133261	133261	139002	139002	139002	139002	139002	139002	141862	141862	145119	145119	145119	147208	147208	147208	148002	148002	148002	148002	148002
681	204976	204976	204976	204976	204976	204976	204976	208448	208448	210050	210050	210050	211924	213857	215950	219972	220853	220853	220853	220932	220932	220932	220932	220932	220932	220932	220932	220932	220932	224162	224162	224162	229634	229680	229680
682	114691	114691	116879	116879	116879	116879	116879	120818	120818	120818	120818	120818	121010	121010	121010	121010	121010	121290	121290	121290	121290	122243	122243	128098	128098	128098	128098	128098	129603	133005	133005	134035	134035	134035	134035
683	86680	86680	86680	86680	86680	86680	86680	86680	86680	86680	87114	87114	87909	89793	89793	89793	89793	89793	89793	89793	89793	89793	89793	89793	89793	89793	89793	89793	89937	89937	89938	89938	89938	89938	89938
684	212894	212894	213153	213679	214199	214206	214206	215167	215167	215167	215186	216713	221732	222747	222759	222759	222943	222943	222943	223229	223955	227395	227428	227507	227958	230124	230307	234306	235115	235732	235732	236653	237446	237511	237585
685	177043	177043	179885	179885	181429	181429	181429	183864	185535	186204	186204	186204	191753	191753	191753	193604	193604	193604	198934	198934	198934	198934	202680	202680	202680	202680	202680	202680	202680	205879	205879	207966	212909	212909	212962
686	114706	114706	117178	117178	117178	117178	117178	117178	117178	117178	118385	118936	120780	120780	120780	120780	121526	122469	122469	122469	122469	127895	127895	137817	137817	137817	137817	156296	156296	156296	156296	156296	158871	158871	158871
687	391600	391600	393182	393182	396178	396178	396178	396924	398413	401957	408336	414027	426455	426455	434971	437285	438618	439036	439566	445958	445958	445958	450214	450214	450214	450214	450699	451535	453411	458402	460916	460916	460916	460916	460916
688	149114	149114	149114	149114	149114	149114	149114	149114	149114	149114	149114	156597	158471	159388	160683	160683	176232	178390	178678	178678	178678	178678	178678	180201	180201	180201	181768	183772	184525	184525	184525	185021	185021	185021	185150
689	604236	604236	607794	608253	608392	608392	609548	609548	611381	611967	611967	612937	612937	613282	616187	616187	623189	623189	624246	624487	624487	625259	626090	626702	626702	627042	634663	635872	638477	638623	638623	639175	643586	643586	643586
690	174750	174750	176077	177330	177330	177330	177330	177330	177330	177330	177330	182691	184186	184525	186761	186761	188185	189129	190503	190503	190503	190503	190503	196811	196811	196811	199260	215668	216340	216340	216340	216340	216340	216340	216414
691	111103	111103	112421	112421	112421	112421	112421	112421	112421	112421	112421	114226	114226	114899	117920	117920	117920	117920	117920	117920	117920	117920	117920	117920	117920	117920	117920	120007	131193	132223	132223	132223	132309	132309	132309
692	79482	79482	79482	79482	79482	79482	79482	79482	79482	79482	81091	81091	81091	81091	81091	81091	81091	81091	81091	81091	81091	81091	81091	81091	82148	85972	85972	85972	85972	86506	86506	86506	86506	86506	86506
693	744034	744034	744034	744034	744317	744508	744508	748013	751228	754047	760557	766292	781572	788015	792124	800890	801126	801219	802386	803579	805468	805472	811571	817148	833220	836366	843243	848560	861523	863218	863663	863846	868169	871159	872433
694	155084	155084	155422	155422	155723	155862	156039	156039	156039	156064	156064	158296	158296	158474	158474	159087	160234	160234	165174	165241	165241	172982	173701	173701	179105	182802	192403	192403	192403	192403	195306	197591	197591	197642	197705
695	227075	227075	227075	227075	227075	227075	228068	229573	230332	230372	234703	234703	234703	237910	237910	237910	237910	237910	237910	237910	240111	240839	248508	248508	252656	254058	265558	265836	265836	265836	266185	266185	266185	266185	266185
696	218633	218633	218633	218633	218633	218633	220177	220201	221416	221416	221416	221416	221416	221416	221416	221416	221416	221416	221416	221416	221416	221416	221416	221416	229818	229818	229818	230400	232628	232628	232628	235152	235152	235262	236401
697	63549	63549	64157	64157	64157	64252	64324	64344	64344	64345	64345	64345	64345	64345	64345	64345	64345	64345	64345	64345	64345	64345	64345	65353	65353	65353	65353	65353	65353	65353	65353	65353	65353	65353	65353
698	158978	158978	158978	158978	163090	163090	163090	164848	164848	164848	164848	164848	165288	169119	172587	172997	174670	175437	176098	177622	177622	177622	177622	177622	177622	178225	178225	178225	179341	179341	179341	179341	179341	179761	181041
699	105729	105729	105729	105729	105729	105729	105729	105729	106647	106647	106647	106647	108468	108468	108468	108468	108468	108468	108468	108689	108689	108689	108689	108689	108689	108689	108689	108689	108689	108689	108689	108689	109220	109220	109220
700	137212	137212	137212	139770	139770	139770	139770	139770	139770	140446	140446	140446	143198	144725	148812	149041	150109	150109	150125	150194	150194	156034	156034	156034	159209	159209	163743	163743	164642	164642	164642	170874	170874	175518	175518
701	749333	749333	749333	751138	751138	751138	751138	757485	758319	758939	758939	759477	766051	767776	767776	771876	772625	773303	773679	773679	773679	773679	774082	774082	774082	779679	779679	782177	782177	782177	782411	783578	783578	785047	788582
702	66886	66886	66886	66886	67005	67005	67005	67005	67005	67005	67005	67005	68190	68190	68280	68904	68904	68904	68904	68904	68904	68904	68904	68904	68904	68929	72030	72030	72030	72030	72640	72640	72640	72640	72640
703	1350094	1350094	1350094	1354016	1359277	1365490	1367721	1370715	1378198	1399613	1417741	1426224	1430789	1436009	1452599	1455904	1462637	1465022	1466794	1472140	1472140	1475684	1487806	1493074	1500355	1515749	1576585	1583356	1629764	1637548	1639966	1644062	1644062	1658151	1660206
704	87261	87261	87261	87261	87261	87261	87261	87261	87261	87261	87261	91749	91749	91749	91749	91749	91749	93841	94211	94211	94211	94211	94709	94709	96442	96442	96442	96442	96442	96442	96442	96442	96442	96442	97247
705	246017	246017	246017	246017	246017	253159	253159	254548	254950	256012	256742	257008	260383	260383	260383	262240	262240	262240	262240	262240	269145	269145	269145	269145	276665	281777	286703	289786	289786	289786	289786	291122	291742	291742	291953
706	75882	75882	75882	75882	76583	76960	76960	76960	76960	76960	76960	76960	76960	76960	76960	76960	76960	76960	76960	76960	76960	76960	76960	76960	77612	77612	77612	77612	77612	77612	77612	77612	77612	77952	78452
707	59882	59882	59882	59882	59882	59882	59882	59882	59882	59882	59882	59882	59937	59937	59937	59937	59937	59937	59937	59937	59937	59937	59937	59937	59937	59937	59937	59937	59937	59937	59937	59937	59937	59989	59989
708	137156	137156	137156	137156	137156	137156	137156	139803	139803	140281	141232	141232	141232	141232	141232	142180	142180	144204	144204	144204	144204	144204	144204	144204	146612	147212	147212	147212	147212	148740	149079	149079	149079	149079	149241
709	154475	154475	154475	154475	155738	156209	157059	157067	157067	158824	158824	158899	158899	158899	158899	160852	160852	160852	162187	163270	163270	165010	165098	165301	165301	165301	165301	173807	179163	179163	179163	179665	179665	180356	180356
710	120455	120455	120455	120455	120455	120456	120456	120456	120456	122615	122615	122617	122619	122619	122619	122619	122619	122619	122619	122619	122619	122619	122619	122619	122619	122619	122619	124858	124858	124858	124858	124858	124858	124858	124858
711	164157	164157	164157	164810	164810	164810	164810	164810	164810	164810	164810	164810	164989	164989	164989	164989	166751	166751	166751	166751	166751	170614	170614	170614	170614	174861	174861	174861	174861	178771	179930	181225	181225	181225	181820
712	367881	367881	367897	368472	368472	370492	372738	373202	373202	373252	375552	376159	379390	381725	381725	398635	401480	406423	406423	412123	412123	413068	421219	422787	422787	423378	423378	423378	424958	425802	426611	426669	426669	435292	436749
713	51362	51362	51362	51362	51362	51362	51362	51362	51362	51362	51362	51362	51362	51362	51362	51362	51362	51362	51362	51362	51362	51362	53224	53224	54221	54221	54221	59240	59240	59240	59240	59240	59240	59240	59240
714	128781	128781	128781	128781	128839	129075	129075	130494	130494	134054	134054	134054	134054	134054	134054	134054	134054	134054	135919	135919	135919	135919	138275	138275	138275	138275	147147	147147	147147	147147	147147	147147	147147	147147	147147
715	105633	105633	105633	106774	106774	107065	107065	107065	107065	107065	107065	107065	113838	113838	113838	113953	114183	114183	114183	114183	114183	114183	116264	116264	120253	120253	134113	134113	134113	134113	134113	134113	134113	134113	135459
716	174335	174335	175364	176370	176481	176481	176723	177174	177174	183191	183191	183191	184151	185971	185971	185971	187349	188934	188934	192053	192053	192555	194830	197813	197871	199277	210022	212723	215655	215974	215974	216285	216285	216346	216381
717	22234	22234	22234	22234	22234	22234	22234	22234	22240	22414	22504	22598	22605	22605	22605	22605	22605	22605	22605	22605	22605	22608	22608	22608	22608	22608	22608	22608	22608	22608	22608	22608	22608	22608	22608
718	85935	85935	85935	85935	85935	85935	85935	85935	85935	87662	87662	87662	87662	87662	87662	89640	89640	90669	93001	93001	98244	98244	99696	102750	102750	102750	103660	103660	103660	103660	103660	103660	103660	103660	103660
719	140004	140004	140004	142342	143118	143118	143118	143118	143216	144824	144824	146715	146715	146715	146715	146715	146715	148750	148750	148750	148750	148750	154646	154646	156355	157158	161326	162604	163574	164785	164785	165820	165820	165820	165860
720	202503	202503	202503	202694	202694	202694	202694	202694	202694	204233	204233	204233	204233	204658	205606	211922	211922	211922	218778	218778	220078	220078	220078	220078	220078	220089	220089	220089	221374	221374	221374	221374	222276	222276	222276
721	68431	68431	68431	68431	68431	68431	68431	68638	68638	68638	68638	68638	68638	68638	68638	68638	68638	68638	68638	68638	68638	68638	68638	68638	68638	68638	68638	68638	68638	68638	68638	68638	68638	69839	69839
722	2007762	2007762	2032412	2033230	2095913	2109709	2126837	2132645	2145148	2148615	2158299	2195532	2217090	2217575	2229933	2240347	2262882	2268276	2277769	2301261	2303137	2311610	2316960	2321607	2326490	2341674	2370810	2384971	2403942	2417423	2421201	2446931	2453232	2461900	2477831
723	5272710	5272710	5347754	5424279	5426364	5428936	5466098	5509822	5529539	5565747	5594514	5621210	5644877	5665799	5709007	5730593	5735490	5759491	5783362	5793365	5800271	5801549	5847832	5875716	5887260	5887662	5965382	5977047	5983909	6022498	6056902	6079823	6096578	6124737	6129955
724	1092546	1092546	1092546	1094359	1094359	1095300	1097025	1102031	1102031	1103262	1103303	1109919	1113186	1113673	1126368	1128249	1128249	1129878	1142148	1142171	1146190	1149177	1161562	1165754	1165787	1165787	1170154	1171134	1172944	1172944	1174904	1178918	1192707	1199747	1199922
725	2253714	2253714	2310178	2332318	2357140	2428203	2447458	2548023	2568776	2581329	2595486	2606669	2643671	2648305	2680331	2710136	2766843	2774894	2785978	2786275	2793753	2800017	2835100	2864331	2901785	2927438	2929694	2968972	2974859	2998550	3010887	3016355	3030576	3051580	3051580
726	2901369	2901369	2919654	2925436	2936495	2942567	2991319	3160384	3168003	3208230	3260492	3314322	3330589	3352084	3423919	3474364	3502414	3564639	3603996	3625932	3643545	3716852	3740212	3790551	3847513	3886503	3971731	4001041	4103306	4132292	4143531	4178965	4188101	4198519	4204705
727	777991	777991	777991	781078	788571	807565	813646	825065	827221	827221	827221	831647	845880	848220	848234	855885	855885	859362	859483	862641	862641	862641	862641	862925	862925	870582	870582	897079	970014	970310	970310	970510	984550	991475	991475
728	221782	221782	222271	222456	222456	222456	222456	224695	224695	224695	224695	224695	225603	225603	225603	228166	228166	228166	228166	228166	229516	229516	232558	232625	232625	232625	235666	237521	248095	248288	248288	249119	249542	249542	249542
729	268054	268054	268155	268155	268155	268155	268155	273706	273706	274110	276178	277787	278436	279644	279644	287003	287163	287163	287229	287453	287453	288872	290277	293901	293901	300755	300755	303710	304200	306355	306355	309482	309482	312812	312812
730	313623	313623	314346	314346	314346	314346	314807	316397	316397	316655	316655	316655	320079	320079	320079	321629	321629	321806	322989	322989	322989	322989	322989	322989	328382	329655	338991	349593	349593	353964	354471	355803	355803	356603	356668
731	242243	242243	244738	244738	244738	250401	251578	262476	262476	269088	269088	269907	276500	276500	277317	278536	278536	283559	283559	283559	283559	283559	285154	286044	286044	289218	290170	297018	297186	298226	298226	298226	298226	298420	298420
732	286199	286199	286199	286199	286199	286199	286199	289825	289825	289825	289825	289825	296059	296059	296059	301907	301907	303245	304626	304626	305817	314160	314811	315004	315004	317642	317642	321301	321301	321301	321301	321301	321301	321301	323099
733	110294	110294	111233	111233	111233	111604	111604	112458	112458	112458	112458	112458	113583	113583	114344	119675	119675	119675	119675	119675	119675	119675	119675	119675	119675	119675	120223	120484	120484	120484	120484	120484	120484	120484	120484
734	711920	711920	716306	716557	719821	721630	721630	727020	727020	727814	735444	738156	738439	738439	739874	750089	750441	751806	751807	757138	766305	772374	775566	783853	792442	798559	827096	832099	837948	873325	882348	887293	888522	889185	889844
735	128671	128671	139086	139086	139086	139086	139086	140436	142326	142326	143045	143218	147633	149483	150059	150059	150059	152641	153534	153534	153534	153534	154249	154249	154249	154249	154249	154249	154249	154249	154249	154249	154249	154249	154249
736	480977	480977	480977	481299	481299	481299	481299	483439	484763	485418	485797	485797	487993	491153	493768	528295	537838	557802	563525	566114	566114	568632	570470	570470	571089	574204	591472	596726	597435	599841	600014	600058	602103	603618	605714
737	274088	274088	274253	274731	274731	274731	274731	276260	276260	276260	276486	277207	277207	277207	277404	281464	282731	286784	287846	288435	288435	288435	288435	299490	299490	303366	316671	329070	329943	332072	332210	332210	332210	332210	332210
738	456639	456639	459306	460073	460073	465665	474678	485864	487688	494035	498211	498211	499213	519716	525690	530304	534453	534513	534870	537625	537625	537625	537625	537625	537938	538303	538303	538939	542879	544816	545331	545331	562693	563737	566173
739	87947	87947	87947	88071	88071	88071	88071	88071	88071	88071	88071	88694	88694	88694	88921	88921	88921	89226	89226	89226	89226	89226	89226	89226	89226	89987	89987	89987	89987	89987	89987	89987	89987	89987	89987
740	700946	700946	705314	706611	707596	709733	720376	732040	733800	739379	746588	748293	748293	748293	752009	757030	758318	764250	766225	793318	796026	800443	804683	805145	808684	812607	826879	831445	836869	839878	842134	845474	847476	862534	865823
741	58897	58897	58897	59096	59096	59096	59096	59096	59096	59096	59096	59218	59218	59218	59218	59449	59449	59449	59449	59598	59598	59598	59598	59888	59888	59888	59888	59888	59888	59888	59888	60548	60556	60556	60556
742	242478	242478	243935	245622	245622	246287	246655	248950	248950	249596	249596	249660	249692	252515	258167	260410	262264	263520	267559	268837	268837	268837	269520	269520	269570	270015	272798	280505	280572	280618	280829	281380	283371	286859	288108
743	70103	70103	70103	70103	70103	70103	70103	71297	71297	71297	71297	71297	73640	73640	73640	73640	74604	74604	76475	76475	76475	76475	76475	76475	76475	76475	76475	76475	76776	76776	76776	76776	76776	76776	76776
744	91583	91583	93278	93278	93278	93278	93278	97884	97884	97884	99119	99577	100832	100832	100832	100832	100832	100832	100832	100832	100832	102030	104227	104227	104227	104227	104227	104227	104227	104227	104227	104227	104227	104227	104227
745	397991	397991	397991	397991	397991	397991	398537	406975	406975	408012	408304	408950	414844	415749	416713	416713	416713	416713	416713	416713	416713	416945	416945	416945	417258	421554	421554	421554	421554	421677	421677	421677	421677	421677	421677
746	231939	231939	231939	234188	234188	234188	234751	241930	246102	247056	249011	249011	259700	260652	260652	260652	261982	261982	261982	263312	263312	264040	264040	264040	264586	264586	265542	267122	267272	267272	271692	271692	271692	273487	273487
747	433771	433771	437782	437782	437782	437782	438133	452104	452104	463318	463791	463867	473524	475531	476843	477371	480350	485521	485521	485521	485521	485521	485521	485521	491822	491822	491822	493739	495900	499553	499553	499553	502561	502831	502831
748	157313	157313	157313	157313	157313	157313	157313	174660	174660	174660	174660	174660	174660	174660	174660	175560	177108	177108	177108	177504	177504	177504	177504	177504	180577	180577	181387	181638	181638	181638	182558	182558	182558	182558	182558
749	307275	307275	310676	310676	312342	312342	312342	319471	320855	322745	322846	323320	327888	327888	329254	329254	329692	332610	333541	333695	333788	333788	334282	334592	334592	338645	338645	339003	339360	340830	349693	350319	352175	352187	352406
750	99582	99582	99582	99582	99582	99582	99582	99582	99582	99582	99582	99582	99582	99582	99582	99582	99582	99582	99582	99582	99582	99582	99582	99582	99582	99582	99582	99582	99582	99582	99582	99582	99582	99582	99582
751	85552	85552	85943	85943	85943	85943	85943	85943	86006	86006	86006	86948	86948	86948	86948	86948	87370	87370	87370	87370	87370	87370	87370	87370	87370	87370	87370	87815	87815	87815	87815	87815	87815	87815	87815
752	76298	76298	77604	77604	77604	77604	77604	78857	78857	78857	78857	78857	78857	78857	79570	79570	79570	79570	79570	79570	80592	81026	81514	81514	81514	82274	82274	83024	83024	84557	84557	84557	84557	84557	84557
753	143489	143489	143489	143489	143489	143489	143489	143489	143489	143489	144813	144813	146532	146588	146647	146647	146647	147355	147355	147355	147355	147355	147355	147355	147355	147355	147355	147504	147504	147807	147807	147807	147807	147807	147930
754	266966	266966	269088	269088	270163	270163	270163	273007	273007	273007	273007	273007	276923	279720	279720	279720	280713	280794	280794	281695	282548	282548	282548	282548	282548	282548	282548	282548	286489	287863	288919	288919	289374	289374	290309
755	202111	202111	202111	206016	214318	216964	220525	228194	228194	228353	228353	229396	230467	230467	230736	232994	233240	233240	233240	233240	233240	233240	233240	234183	234183	234183	234183	234183	234183	234363	235632	235632	235632	235632	236169
756	258772	258772	258843	258843	259098	263688	264190	271309	271309	271822	271822	271822	273486	284431	284956	288094	293825	295621	295621	300224	300224	300224	301143	301143	307553	307553	309295	309982	311296	311296	311296	313022	314224	314224	316129
757	184318	184318	184318	184318	184318	185411	185411	187320	187320	187320	187320	188888	190245	191900	193003	193003	193003	195597	195597	195597	195597	196081	197383	197383	197383	197383	197383	197383	197383	198956	198956	201081	202083	202083	202083
758	93920	93920	93920	93920	93920	93920	93920	96640	96640	96640	96640	97414	97414	97832	97832	97832	97832	98485	98485	99738	99738	99738	99738	101915	101915	101915	101915	101915	101915	101915	101915	102671	102671	102671	102671
759	414457	414457	417189	417700	418333	423452	423452	437977	440418	472317	480461	500588	506126	512248	512248	535164	535164	535849	536131	542851	542851	550978	553607	554499	554914	554914	577332	578403	582968	593007	613527	613527	616984	617804	617804
760	106784	106784	106784	106784	106784	106784	106784	107682	107682	107682	107682	107833	108532	109641	110180	110180	110180	111465	111465	112138	112793	112793	112793	112793	112793	112793	112793	112793	112793	112793	112793	112793	112793	113570	113920
761	462181	462181	462383	463358	463438	463438	463438	465630	465630	465630	467951	469744	473731	475043	475043	475391	475391	475391	476125	476125	476125	476125	476404	490402	490868	490868	503486	516037	518020	519005	520976	521163	529127	529141	529141
762	1002454	1002454	1004022	1010174	1013185	1018531	1030403	1053512	1080781	1099266	1107010	1123127	1134986	1136239	1136239	1144625	1178978	1178978	1254759	1256338	1262923	1267401	1273318	1275356	1291713	1304771	1326272	1330241	1349454	1355758	1365487	1379400	1387627	1392839	1397653
763	766866	766866	766866	766866	771330	771355	771355	783213	783213	787716	788251	791790	796319	799085	801016	802043	807147	810473	813615	814047	817739	817948	819119	821650	826097	829893	830196	830356	873762	888112	890217	900896	903958	905047	907302
764	116004	116004	116004	116729	116729	116729	116729	117570	117570	117570	117570	117570	117598	117598	117598	120580	120580	120580	120580	120580	122436	122436	122436	122656	122656	123591	127601	127601	130216	130216	130216	130216	130216	130216	130216
765	877104	877104	879309	879309	879309	881417	881417	936189	936189	938635	939869	942412	954165	957278	958507	959990	977807	1003940	1006051	1012165	1012165	1012358	1034560	1065939	1070473	1070473	1072239	1080136	1080988	1081574	1088828	1095379	1105519	1106022	1121837
766	1090581	1090581	1097013	1102145	1102891	1102891	1103363	1134475	1134475	1137876	1137876	1143493	1145228	1164721	1178367	1182721	1193961	1204883	1212659	1234139	1235358	1235358	1237061	1245484	1247442	1252680	1267366	1272081	1280233	1280233	1282307	1286264	1286264	1292738	1293667
767	65102	65102	67456	67456	67456	68585	68585	68585	68585	70096	70096	70096	70096	70096	70096	70096	70096	70096	70096	70096	70096	70096	70096	70096	70096	70096	74754	74754	74754	74754	75498	75498	75498	77919	78013
768	660574	660574	662745	662745	664896	664896	664896	686359	686359	687193	687880	695944	713639	713639	716134	721643	731378	731378	731378	732356	735987	736454	736949	753343	756042	756042	757463	770977	779077	779077	779891	784810	787278	790593	790593
769	268000	268000	269677	269702	269702	269702	269702	274511	274511	275779	276850	276850	276850	276850	276850	284267	290749	290878	290878	290961	290961	290961	290961	290961	294960	296429	298375	298469	298785	298785	298852	299232	300503	302710	302710
770	122940	122940	122940	122940	122940	122940	122940	123213	123213	123213	123719	123719	123719	123719	123719	129435	129435	129435	129435	129435	129435	129435	129435	129435	129435	145283	148398	148398	148398	148398	150764	150764	153829	153829	153829
771	245867	245867	245867	245867	245867	245867	245867	254319	254319	254319	254319	254319	254698	254698	254698	254698	254698	254698	257347	258940	261911	264309	264309	271395	275506	279380	289513	290157	291380	292287	297685	298709	298993	299659	307348
772	230794	230794	230794	230794	230794	230794	230794	237562	237562	237562	237562	238941	238941	238941	238941	243275	244723	244723	244723	244967	245795	246425	251663	251663	251663	252450	255780	255780	255780	255780	257646	257646	257646	257646	257646
773	202472	202472	202472	202472	202472	204279	204279	209820	210936	210936	210936	210936	210936	210936	210936	212534	213354	213354	213908	213908	214813	216179	220751	235916	236632	238773	240162	240907	240907	240907	240907	241057	241734	243033	243033
774	337579	337579	337579	337579	337579	337579	337579	349111	349111	349111	349111	349111	349111	349111	371334	403129	403129	403129	403129	403129	403129	403129	409331	415565	420406	422655	425560	427286	427286	428160	428605	429509	429509	430756	430756
775	194266	194266	199627	199627	199627	199627	199627	202127	202762	202762	202801	204222	204853	204927	205034	205034	205181	205181	205727	205727	205727	206978	210610	229705	232880	235368	235563	242282	243059	243059	243916	244305	244367	246488	246659
776	545473	545473	546825	546825	550613	550613	551114	559956	559956	563984	565806	571276	573472	577942	580734	588115	590823	593624	596500	599865	600596	600596	601077	610598	615903	615966	622432	626192	633010	633010	633084	647034	653797	684776	687903
777	220710	220710	220710	220710	220710	221306	221306	223054	223054	223054	223054	223054	223054	223054	223581	223581	223711	223711	226339	226339	226339	226339	226339	226387	227081	227081	227081	227081	227081	227081	227081	227389	228096	228096	228096
778	234337	234337	235140	236958	237918	237918	237918	238591	238591	239491	239491	239491	239491	239491	239491	239491	240105	240346	240346	242928	242928	243576	244591	245265	251238	251238	267412	267412	269871	269902	274706	274706	274706	275330	276008
779	802813	802813	803196	803910	803910	803910	803910	814567	814567	814567	814567	814733	824498	824545	824867	842879	842879	842879	842879	843356	843356	846656	876267	877225	883907	886200	896429	905792	905792	905792	905809	915179	916259	928378	928378
780	140802	140802	141411	141411	141411	141411	141411	141411	141411	141411	141411	141411	141411	141411	141411	142415	142415	142415	143463	143463	143463	143463	144598	144598	144598	149267	149267	150105	152844	152844	152844	160137	160137	160137	160561
781	82589	82589	83258	83258	83258	83258	83258	83630	83630	84673	85908	85908	89155	89155	89155	89155	89155	89893	93937	93937	93937	93937	93937	93937	93937	93937	93937	93937	93937	93937	93937	93937	93937	93937	93937
782	49737	49737	51024	51024	51024	51024	51024	52632	52632	52632	52632	52632	52632	52632	52632	52632	55520	55520	55520	55520	55520	55520	55779	56078	56078	56078	56078	56078	56078	56078	56078	56078	56078	56078	56078
783	78603	78603	80965	80965	80965	80965	80965	81784	82343	82343	82343	82343	82343	82343	82343	82779	82779	82779	82779	84614	84614	84614	84944	84944	84944	84944	98617	98617	98617	98617	98862	98862	98862	98862	100074
784	211472	211472	211472	211943	211943	211943	212765	216526	216526	216526	216526	216526	218406	220476	220476	220476	220476	220476	220476	220476	220476	220476	220476	220476	220476	220476	220476	220476	220511	220511	220511	220511	221707	221750	245417
785	70865	70865	70865	70865	70865	70865	70865	70865	70865	70865	70865	71727	73530	73530	76308	76308	76863	76863	76863	76863	76863	76863	76863	76863	77047	77084	77084	79166	79166	79166	79166	79166	79166	79166	79199
786	29002	29002	29002	29002	29002	29002	29002	29002	29002	30116	30116	30116	30116	30116	30116	30116	30116	30116	30116	30116	30116	30116	30116	30116	30116	30116	30116	30116	30116	30116	30116	30116	30116	30116	30116
787	55523	55523	55523	55523	55523	55523	55523	55523	55523	55818	55818	55818	56639	56639	56639	56639	60961	62697	62697	62697	62697	64252	64252	64252	64252	64252	64252	64252	64252	64252	64252	64252	64252	64252	64252
788	67568	67568	67568	67568	67568	67568	67568	68268	68268	68268	68268	68268	68406	68406	68406	68406	68406	69034	70363	70363	70363	70363	71336	71336	71336	71336	71336	74682	74682	74682	74682	74682	74682	74682	74682
789	54919	54919	54919	54919	54919	54919	54919	54919	54919	54919	54919	54919	54919	54919	55016	55016	55016	55016	55016	55016	55016	55016	55016	55058	55058	57272	57272	67831	67831	67831	67831	68408	68408	68408	68549
790	137056	137056	142609	142609	142609	142609	142609	142609	142609	142609	142609	151117	152946	153571	153571	153571	153571	153715	153715	163055	163055	163055	163055	167265	167265	169547	169547	169872	177568	177568	177568	177568	178383	178383	178383
791	914017	914017	922009	922335	925659	926030	928403	952203	960081	962062	964680	965336	973830	974125	982731	984598	1004513	1007542	1016586	1022590	1022877	1031900	1043961	1083804	1088839	1090673	1093972	1098322	1104619	1112282	1118670	1120207	1130091	1137973	1140402
792	212366	212366	212385	212385	212385	212385	212385	213849	216167	216829	216829	216829	216829	216829	218227	221177	221177	221177	221177	222123	222123	222123	225401	226319	227018	227018	231660	231660	231660	232779	233060	234393	234393	234393	235618
793	58279	58279	59088	59088	59088	59088	59088	60862	60862	60862	60862	60862	60862	60862	60862	60862	60862	60862	60862	60862	60862	60862	60862	60862	60862	60862	60862	60862	60862	60862	60862	60862	60862	60862	60862
794	346066	346066	353806	355406	355406	355406	355406	357148	358114	359264	359509	359509	360877	363491	365470	366438	367917	368466	368466	368466	368466	368466	377857	379092	380786	381326	392828	398467	398467	398730	399017	399017	399017	399017	399017
795	363362	363362	363362	363362	363362	364972	364997	367261	367261	368938	369350	372848	376776	381585	385598	385598	385598	385598	385598	385598	385598	385598	387814	387814	388435	389234	392623	416595	417039	417039	418738	419176	419176	419721	420006
796	149110	149110	149110	149110	149110	149178	149178	149178	149178	149178	149178	149178	149751	149751	149751	149751	149751	155127	155363	155363	155363	155363	155363	165135	166139	168677	169533	169533	170264	171978	171978	171978	171978	175656	175656
797	33560	33560	33560	33560	33560	33560	33560	33560	33560	33560	34442	35745	35745	35745	35745	35745	35745	35745	37016	37016	37016	37016	37016	37016	37016	37016	37016	37016	37016	37016	37016	37016	37016	37016	37016
798	212429	212429	212429	212429	212429	212429	212429	213792	213792	213792	214158	214674	214674	214674	216994	217075	217075	217075	217075	217075	217075	217075	217075	217075	217075	217075	217075	217075	217075	221734	221734	221734	221734	221734	222025
799	295052	295052	295052	295052	295120	295245	295245	313907	313907	314122	320381	321809	321839	322373	322373	322373	338708	343479	343968	344235	344235	344698	345956	346042	346042	346243	347301	348552	353203	353474	353474	356695	356985	359618	359618
800	137064	137064	137064	137064	137820	137820	137820	137820	137820	138290	138290	138419	139575	139575	139755	139755	141223	143443	143443	143443	143443	143443	144241	145445	145445	145445	150727	158079	158079	158079	158079	158079	158526	158526	158526
801	135919	135919	135919	136370	136370	136370	136370	136370	136370	141520	141520	144548	144548	144548	145213	145213	145213	145213	145213	145213	145213	148129	148129	148129	148129	148129	148554	148554	148554	148554	148554	150484	150484	150484	150484
802	295634	295634	297051	299523	300102	300151	300151	300174	301284	301284	301284	302152	303697	304130	304130	304130	308356	308356	308356	308356	308356	308356	308356	308356	308356	308356	313859	313859	320887	322210	322210	322210	322849	324523	324523
803	210692	210692	210692	210791	210791	211254	211254	211254	211254	212252	212252	212252	213060	213060	213060	217167	217167	217167	217167	217167	217167	218795	218795	221175	222471	223614	223614	227028	228216	228216	228435	229436	229436	229436	232474
804	137097	137097	138839	138899	138899	138899	138899	141111	141111	142239	143084	143084	143299	143299	143299	143299	145357	148663	148663	148941	148941	148941	150641	150641	151426	151426	151426	151426	154250	154250	154250	154250	154250	154250	154354
805	79600	79600	80072	80072	80072	80072	80072	80573	80573	80573	80573	80573	82211	82211	82211	84007	84007	84007	84007	84007	84007	84007	86058	86058	86058	86058	86058	86058	89174	90849	90849	90849	90849	90849	91840
806	227585	227585	227585	227585	227585	227585	227585	227585	227585	227585	227720	227720	228405	228405	228405	228405	232221	232336	233505	233505	233702	233702	234839	235051	236188	236188	260338	267545	270252	270252	270252	271052	273632	278222	278222
807	239671	239671	239671	239838	239838	239838	239838	240844	240844	240844	240844	240844	241130	241130	241911	245050	245050	245050	245548	246413	246413	246413	246413	246413	246413	246413	248304	248304	248304	248304	248304	248304	248304	248304	248304
808	90189	90189	90189	90189	90189	90318	90318	90534	90534	90576	90576	90576	93650	93650	93650	93650	93650	94890	94890	94890	94890	94890	94890	95483	95483	95483	95483	95483	95483	95483	95483	95483	95483	95483	95483
809	167765	167765	167765	167974	167974	167974	167974	167974	167974	167974	171312	171312	171312	171312	171312	172872	172872	173633	173669	173669	173669	174102	190683	191154	191609	191609	195141	198821	198821	205823	207203	207863	207863	207863	209787
810	273464	273464	274132	274132	274895	274895	274895	274895	274895	274967	274967	274967	276869	277524	279412	279412	279412	281510	283763	287911	287911	287911	288119	298609	306486	306486	306486	316450	316886	320627	320627	322575	327038	327038	327700
811	45460	45460	45460	45460	45460	45460	45460	45669	45669	45669	45669	45669	45669	45669	45669	46382	46382	46382	46382	46382	49155	49155	49559	49559	49559	49559	49559	49808	49808	49808	49808	50101	50101	50101	50101
812	228979	228979	228979	228979	228979	228979	228979	230943	230943	230943	230943	232098	232987	232987	232987	232987	232987	232987	232987	232987	232987	235005	241305	241305	241305	241305	241305	241305	242192	242192	242192	243566	243990	243990	243990
813	461482	461482	461482	461482	461482	461512	463177	463749	463749	463749	469829	474682	475212	481214	486947	493226	493226	495336	498357	498788	499292	504464	504844	508667	509257	509257	509257	511202	517308	517308	517308	521003	521003	523316	523372
814	213486	213486	214531	214531	214838	214838	214838	214838	214838	214927	214927	215290	217306	217306	217960	218398	218398	218398	220507	220507	220507	221746	224208	224208	224208	226697	226697	228696	228696	228696	228696	228696	229792	229792	230357
815	98406	98406	98406	98406	99578	100378	100378	100781	100781	100781	100781	100877	101900	105751	105751	105751	105751	105751	105751	105751	105751	105751	105751	108750	108750	108750	108750	109076	109076	109581	109581	109581	109581	109581	109581
816	228099	228099	228099	228099	228099	228099	228099	228597	229966	229966	229966	230860	230874	230874	230874	230874	230874	230874	230874	233325	233325	233325	236053	236053	236053	236053	236053	236053	236053	236053	236053	240865	240865	241744	241744
817	116314	116314	116314	116314	116314	116314	116314	116314	116314	116314	116314	116343	116343	116343	116343	116343	116343	116343	116343	116343	116343	116343	116343	116369	117041	117041	117041	117041	117041	117041	117041	117063	119089	119325	119325
818	152405	152405	152405	152405	153241	153241	153241	153241	153241	153241	153241	153241	154213	154213	154579	157806	157806	158306	158306	158306	158829	158829	158829	162248	162248	162248	162248	162248	162248	162248	162248	162248	162248	162248	162248
819	103980	103980	103980	103980	103980	103980	103980	103980	103980	103980	103980	103980	104183	104183	104183	104183	108345	108345	108345	108345	108345	108345	110673	110673	110673	113050	114600	115104	115104	115104	115104	115104	115640	116271	118486
820	82501	82501	82501	82501	82501	82501	82501	82630	82630	82932	82932	82932	83053	83053	83053	83053	83053	83053	83053	85525	85525	85525	92720	97227	97227	97227	100119	100119	105646	105646	106897	106897	108683	108683	108683
821	63879	63879	63879	63879	63879	63879	63879	63879	63879	63879	63879	63879	65359	65359	65495	66818	66818	66818	66818	66818	66818	66818	66818	66818	66818	66818	66818	66818	66818	66818	66818	66818	66818	70294	70294
822	58236	58236	59385	59385	59385	59385	59385	60993	62300	62300	62300	62300	62300	62300	62300	62300	62300	62300	62300	62300	62300	62300	62300	62300	62300	62633	67210	67210	67210	67468	67468	67468	67468	67468	67468
823	226184	226184	226184	226184	226517	226517	227822	231669	231669	232251	232251	232914	234207	234207	234207	234207	234207	234207	234207	234207	234207	234207	234264	235736	235736	235736	235736	235736	235736	235736	235736	235736	235755	235755	235755
824	331509	331509	333659	334236	335093	335788	335788	337848	337848	337848	342958	345807	345807	345807	347771	349149	351160	351628	352914	353149	354704	354704	363733	363733	364694	364694	375148	386958	386958	386958	386958	388379	388379	388379	390874
825	183255	183255	183362	183362	183362	183362	183362	184096	184176	185471	185471	185471	185471	185471	187113	187113	187113	188656	188656	191519	191519	191519	192191	193986	197064	197064	197064	198209	202959	202959	202993	202993	202993	202993	204290
826	598432	598432	600134	602510	604662	617313	620058	625861	625861	626339	627345	632844	641615	641615	650193	650524	650524	650734	652943	655080	655080	655080	659463	660564	660564	660564	668805	678301	681107	681762	683345	683649	684010	684287	685538
827	411641	411641	411641	411641	411641	412926	412926	419563	421446	421446	421446	425255	425958	425958	425958	427655	428305	428305	428305	428305	428305	433171	433609	434803	435360	435740	438518	449194	465823	465823	466018	467776	468593	468593	474704
828	320233	320233	320571	321259	321259	321259	321259	321259	321259	321259	321259	321259	322754	322754	322754	324884	328057	328057	328057	329022	329022	329847	337183	340603	341717	344338	350530	350530	353232	353232	354338	354338	354338	354338	354672
829	261137	261137	261744	261744	261744	261744	261744	261822	262542	262828	262828	263843	263843	263843	263843	265707	265707	265707	265707	265707	265707	265707	265707	265707	265707	265707	265707	267440	272065	272065	272065	272065	272065	272065	272760
830	167538	167538	168091	170316	170316	170316	170955	171841	171841	171841	174554	174554	179098	179098	179098	182460	182460	182460	182460	183351	183351	183351	183351	183351	184413	184413	186513	187821	187821	187821	187821	187821	187821	187821	187821
831	621761	621761	625859	626612	630933	632776	635374	644943	644943	644943	644943	646422	659117	659117	663072	668279	675686	677241	680255	683766	683766	683766	685192	690994	693223	693223	694363	715653	722739	723495	723495	745242	745242	747190	747420
832	321438	321438	322168	325604	325604	325659	326288	326288	326288	326875	326875	328488	338692	338761	338761	339404	341088	341125	341125	341125	341125	343582	343582	343582	343582	349672	353044	353816	353816	354488	354533	354533	355370	355370	355916
833	665327	665327	672718	674574	674882	677890	678399	691322	691322	695074	698701	707086	708490	716907	717691	725294	751099	754157	760820	782653	783965	792479	794164	799434	807979	809119	867978	883757	890363	892229	892977	899103	900694	906432	924054
834	758839	758839	766809	766809	766809	766809	772347	775031	775031	779145	780340	787907	797961	798160	799348	808237	808237	810079	812171	813729	813986	815921	822748	837989	839760	854386	859430	883228	884597	885662	893279	894280	901745	904205	905196
835	446012	446012	446828	446828	446828	446828	447151	447279	447279	447886	447886	447886	452473	452473	452473	462436	462436	462436	463409	463887	464088	464609	464609	468826	469207	470257	471712	471712	471712	473431	473491	477865	481697	483123	483633
836	161133	161133	161133	161133	161133	161133	161133	161252	161252	163577	163577	163577	163577	163577	163577	168474	168474	168474	168474	168474	168474	168474	168474	169138	170595	170595	171223	171223	174565	174565	174565	175444	177008	177175	177175
837	172638	172638	172638	172638	172638	172638	172638	172638	173635	174313	174313	174313	174313	174313	174313	179438	182978	182978	182978	182978	182978	182978	182978	182978	183626	183626	183626	185358	185358	185358	185358	185358	185358	185358	185358
838	380142	380142	380142	380646	381163	382898	384740	386303	386303	386303	386303	386303	389223	389223	389223	394914	394914	394914	394914	396380	396380	397679	397679	397679	400084	402367	402367	411523	411523	411523	411523	411523	417788	417788	418004
839	243090	243090	243090	243090	243090	243090	243090	243090	243090	243090	243090	243090	243090	243090	243090	245548	245548	245548	245548	248853	248853	248853	248853	249689	253872	253872	253872	257385	257385	257385	259897	259897	259897	259897	259897
840	638049	638049	639013	639269	639269	643957	644334	644334	644504	648331	649887	650973	656857	659511	660014	669477	672716	677255	677993	677993	677993	677993	678768	681188	683173	686877	688739	702079	709184	709184	709244	709244	710169	711644	712767
841	325869	325869	325869	325869	325869	325869	325869	330415	330415	334846	334846	334846	335849	335849	335849	339526	339725	342338	347402	347976	347976	347976	349470	349470	349470	352609	362135	364988	364988	368441	368953	369067	369067	369067	369067
842	272337	272337	272337	272337	272337	273655	273655	278433	278433	278433	278433	278469	278636	280412	280643	283888	286207	287397	288916	289264	289264	289264	289264	289264	297723	297840	298802	298802	299952	299952	301332	301332	301332	301542	302724
843	393818	393818	397014	400418	400469	400706	400706	400719	400719	401126	401126	404307	405417	405417	405417	409649	426886	430390	430390	434109	435059	435632	435847	436213	436425	437273	438624	449680	453111	454294	455495	472982	474450	475335	478824
844	1496967	1496967	1505244	1525375	1531743	1536492	1537308	1556024	1557626	1570112	1575223	1586457	1640056	1643473	1653655	1661013	1680116	1689800	1742681	1786448	1786657	1802725	1809047	1842198	1870190	1898332	1907180	1912222	1929002	1935255	1938562	1939915	1951944	1955194	1958715
845	324237	324237	325294	326068	326068	326068	326068	326068	326068	338224	338224	338224	338224	338224	338224	342139	342139	342139	342139	342139	342139	342139	343719	344461	344461	350488	350488	350488	355793	362738	362738	362738	362738	362738	362738
846	224666	224666	224666	224666	224666	224666	229070	231154	231154	231154	234100	234100	234100	235050	235050	238194	240820	240820	240820	241404	241404	241404	243000	243000	243000	243000	245677	245677	245677	245677	245677	245677	245677	245677	245677
847	228142	228142	229265	229265	229265	229265	229265	229265	229265	229265	229265	229508	229508	229508	229508	232036	232036	234081	234081	234623	234623	235137	236392	246738	246738	246738	247547	247547	247547	247547	247547	247547	247547	249665	249665
848	263559	263559	264591	265200	265200	265637	266282	267399	269807	269807	270963	270963	272116	273577	273615	273615	273615	274549	276351	276351	277139	277139	277139	277139	277550	277550	282233	282233	284971	285226	285333	285333	285333	285333	285333
849	140523	140523	140523	140781	140781	140974	140974	142355	142355	142940	142940	142940	142940	142940	143193	146273	146273	146273	146831	146831	146831	146831	146831	148120	148120	148120	148166	148166	148539	148539	148539	148539	148539	148539	148539
850	240118	240118	240118	240118	240118	240118	240118	240118	240118	240118	240118	240118	240118	240118	241182	244186	244186	244186	244186	247111	247111	247111	247111	247111	251102	251102	259320	260355	260355	274455	276133	276133	276133	276133	276133
851	2196384	2196384	2196384	2201574	2203965	2205866	2215221	2234701	2264299	2285283	2306717	2322867	2388675	2394983	2424694	2438640	2446882	2518633	2524813	2532315	2533778	2534816	2555533	2558066	2558066	2562116	2563083	2563592	2576314	2577158	2583615	2617463	2622072	2634247	2644338
852	3162670	3162670	3174658	3182953	3185955	3189261	3195449	3242204	3252448	3282199	3320759	3389242	3422460	3438231	3455193	3476172	3486685	3495282	3505249	3519321	3519321	3528047	3548626	3559259	3574450	3594580	3601392	3603835	3628450	3642387	3665405	3695220	3701634	3711244	3716488
853	955337	955337	968758	968758	968758	988938	993138	994985	994985	1002052	1002052	1002052	1002052	1003587	1003587	1007859	1011063	1067547	1078968	1100171	1102855	1120709	1183846	1202469	1214929	1221839	1222409	1222409	1229571	1237684	1237684	1243365	1243477	1247327	1257517
854	3672063	3672063	3695824	3731252	3761029	3786784	3881174	4015267	4102113	4118988	4164200	4258190	4341438	4361441	4472238	4575136	4638236	4750503	4826215	4868562	4874714	4919427	4985375	5051794	5083695	5129282	5249755	5267076	5306764	5315775	5382936	5432298	5460513	5616540	5624179
855	3892487	3892487	3904934	3931819	3962776	4164049	4221926	4355305	4404408	4467620	4503041	4536046	4601881	4670861	4789538	4864019	4900408	4985473	5155808	5194093	5217656	5230288	5244484	5260723	5285669	5306456	5319636	5342294	5442526	5503470	5637347	5669541	5784332	5863475	5899247
856	13751500	13751500	13799378	13878623	13961197	14181173	14288305	14421222	14482034	14753148	14866774	14921345	14971264	15021712	15066971	15086328	15172766	15241345	15287468	15330816	15335687	15382868	16016609	16092347	16335094	16442260	16461673	16484696	16563552	16715403	16730508	16823232	16872489	16938436	16988872
857	1849962	1849962	1849962	1852236	1854997	1864849	1865054	1876134	1886055	2024692	2089322	2094150	2096817	2098267	2102205	2121509	2145184	2153046	2158642	2186085	2188734	2191430	2219340	2222204	2260972	2268919	2271288	2276421	2286415	2304207	2309172	2314175	2319566	2325607	2326986
858	136500	136500	136500	136500	136500	136500	136500	136500	136500	136500	136500	136500	136500	137336	137336	137336	137336	143989	143989	143989	143989	143989	143989	143989	143989	145730	145730	145730	145730	145730	146512	146512	147012	147012	147012
859	266460	266460	266460	266460	267974	267974	267974	267974	267974	267974	267974	268431	268431	268431	268444	268444	269070	269470	269470	269470	269470	269470	269470	269492	269492	269492	270730	270730	271605	274386	279358	279358	279358	279908	279960
860	48353	48353	48353	48353	48353	48353	48353	48353	48660	48660	48660	48660	48660	48660	48660	48660	48660	48660	48660	48660	48660	48660	48660	48660	48660	48660	48660	49498	49498	49498	49498	49498	49498	49498	49498
861	95926	95926	95926	95926	95926	95926	95926	95926	95926	98753	98753	98753	98753	98753	98753	98753	98753	100131	100131	100131	100131	100131	100131	100131	100131	100131	100131	100131	100131	103031	103031	103031	103031	103031	105158
862	144844	144844	144844	146095	146095	147965	147965	147965	150989	150989	150989	152126	152126	152126	152126	155393	161990	161990	161990	161990	161990	161990	164499	164499	165111	165931	165993	165993	169026	169519	171378	180702	180921	182503	182659
863	834234	834234	834435	835193	835281	838726	840099	845949	846133	846136	848190	873426	883543	884732	885235	895456	895456	905382	906823	909528	909528	910104	917108	918004	950425	951996	951996	951996	958701	964379	967449	983288	998043	998165	1003354
864	107547	107547	107547	107547	107547	107547	107547	107547	107547	107547	107547	107547	107547	107547	107654	107654	107654	107654	107654	107654	107654	107654	107654	107654	107654	107654	107654	112595	112757	112757	112757	112757	112757	112757	112757
865	103120	103120	103120	103120	103120	103120	103120	104626	104626	104626	104626	104626	104626	104626	104626	104626	106564	106564	108312	108312	108312	109006	109006	109006	109006	109006	109006	109006	109006	109006	109630	109630	109630	110336	111432
866	65972	65972	65972	65972	65972	65972	65972	65972	65972	65972	65972	65972	66470	66470	66470	66470	66470	67046	67046	67046	67046	67046	67046	67046	67046	67046	67046	67046	67046	67046	67046	67046	67046	67046	67651
867	92858	92858	92858	92858	92858	92858	93071	93477	93477	93477	93477	93477	95323	95732	95732	97324	97324	98141	98141	98141	98141	98141	98141	98141	98141	98141	98141	98141	98141	98141	98141	98141	98141	98141	98254
868	195128	195128	195128	195128	197746	197746	197746	197746	197746	198672	198672	199517	206301	207305	216215	216215	221244	221591	221591	221591	221591	221591	223709	224933	224933	225352	225352	225352	225352	226426	226426	226426	226426	226426	226426
869	80705	80705	80705	80705	80705	80705	80705	80705	80705	80705	80705	80705	80705	80705	80705	80705	80705	82592	83373	83373	83373	83373	83373	83373	86017	86017	86017	86017	86017	86017	86017	86017	86017	86476	86476
870	328665	328665	328665	328665	328665	330368	331060	340363	340363	340363	340363	340412	341280	341280	341280	351956	360090	376189	376189	378384	378384	379214	392282	405477	421617	423610	425160	426332	430367	432978	434331	439958	439958	446760	447029
871	372378	372378	372378	372378	372817	375432	375432	375432	376138	376138	376138	376138	378377	383588	387363	388858	391911	391911	392122	392122	392122	392122	392122	393308	395793	398413	399134	399134	402013	402013	402013	402013	402207	403134	403805
872	709627	709627	715085	715085	715085	715654	760389	760923	762620	780554	795592	819752	822395	831139	842375	851199	855252	859325	861542	865737	869258	870184	870184	870184	870188	870188	871443	871443	873012	873992	877585	877585	877585	878976	880211
873	93226	93226	93304	93304	93327	93510	93816	94457	95303	95681	95681	96861	97133	97154	97645	97803	97831	97930	98038	98084	98084	98084	98084	98084	98084	98084	98084	98128	99651	101845	102015	102219	102645	103623	103982
874	426085	426085	426245	459527	464109	464701	475096	481652	481652	492761	493518	497065	498165	498171	499744	499744	502530	502530	502530	502561	502561	515599	526582	526795	529046	529046	531048	531702	533247	535820	539828	542115	542765	543406	546124
875	137725	137725	138146	138146	138146	138146	138146	138951	138951	138951	139752	139752	145862	147775	147775	147954	148033	148055	148055	148923	148923	148923	148923	148923	152277	153313	162769	162800	162800	162800	162800	164646	164876	164876	164876
876	107995	107995	108057	108161	108161	108161	108161	108532	108532	114307	114316	114316	114443	114778	114897	114897	115797	116819	117043	118149	118322	120107	132146	133827	134569	135238	135894	137245	137589	137589	143752	143771	143771	144109	146209
877	80707	80707	80707	80707	80707	80707	80707	81179	81179	81496	81637	85438	85611	85611	123257	132337	134327	135947	141478	142464	146236	154302	155632	156775	161257	166108	171313	178965	180707	182846	187295	190364	190657	193648	193648
878	254963	254963	257217	257362	257388	258874	266159	268997	270799	271532	276633	283313	289856	290845	300036	306250	307950	312718	320740	325028	326781	328804	329316	331918	332789	334237	337171	338450	338805	339374	339574	339783	339847	340367	340914
879	980236	980236	980236	984657	984657	990186	992792	996829	1002724	1005465	1010905	1012485	1049569	1049569	1055598	1065110	1071759	1087706	1087706	1088775	1091757	1092445	1098640	1098640	1100818	1107496	1112895	1113336	1119928	1119928	1119928	1119928	1124768	1126309	1126966
880	320940	320940	320940	320940	320940	320940	322748	322748	322748	322748	322748	322976	324707	342287	347470	360277	361093	364947	364947	365444	365444	365444	365444	370552	370954	378673	378673	378673	393062	393062	393517	393517	393517	393517	393517
881	277128	277128	277128	277128	278878	278878	278878	282018	282018	282018	282536	282536	285358	285358	285358	285358	287457	293414	301862	301862	301862	303600	312000	314836	314836	314836	314836	314836	321748	321748	322839	322839	323715	323715	324292
882	558486	558486	561747	561747	562789	565303	574148	581417	584393	587353	588874	590426	595346	595346	614193	619609	619609	624862	624862	631666	631666	633687	642467	642467	642467	642467	642479	642479	642479	642479	642479	646622	652750	654907	661557
883	209461	209461	209461	209461	209461	209461	209461	209461	209461	209461	210199	210199	211240	211240	211240	212316	212316	214890	216143	216143	216143	216143	216143	216143	216143	216143	216143	216143	216143	216143	216143	216587	217494	220017	228195
884	376446	376446	377393	377393	377393	377828	377828	378852	379741	379935	382524	382871	389793	389793	389793	394827	394827	402568	407970	415115	415115	415115	415115	415115	416101	416687	417353	417353	418660	419361	419361	422275	422275	422275	422275
885	598326	598326	598417	599243	600859	600859	600910	600910	600910	601694	602590	603657	606435	619715	633610	639642	643700	649618	651979	661286	662514	663494	664822	665259	666820	671526	671944	674598	675903	677230	677230	679942	681654	684869	684988
886	567894	567894	567894	567894	570930	570930	570930	572434	572760	576227	582798	585513	586037	588783	589324	596980	601458	612853	612853	612875	612915	612915	615280	618727	618727	621684	621684	621684	622466	622466	628328	635792	636322	636322	638962
887	347902	347902	347902	347902	347902	348730	348730	350608	350608	350608	350608	350608	350608	351422	351422	357788	357788	359505	368955	369230	369566	369566	369566	377153	377153	377153	377153	377153	377153	377153	378017	378017	378017	378167	378167
888	264458	264458	264458	264458	264458	265521	265521	265546	265546	265546	266011	266011	266011	266011	266011	266011	267112	276437	279345	280681	280681	280985	280985	288401	288401	295242	299780	299780	299780	299780	300952	300952	301780	301780	303488
889	437701	437701	437701	437701	437701	437980	439169	439169	439169	439169	452008	463590	464712	466205	470056	470343	470343	472774	477435	478821	478821	478821	478821	478821	478821	481836	481836	486773	486841	487012	487012	490732	490732	491255	491365
890	564591	564591	569805	576877	581622	591015	595884	597267	605106	608435	612697	615400	618907	645527	647663	666140	672015	672979	675314	677830	682588	687980	695302	744558	745331	746266	748042	748163	751690	757706	760451	769219	770127	780130	787504
891	474084	474084	474084	475398	475398	475398	475398	475398	475398	477942	489383	489534	505814	511349	511349	514117	520222	521919	521919	527676	527676	527676	528058	530036	530036	534266	541906	546872	549756	550502	551221	556432	567978	570901	570915
892	50497	50497	50497	50497	50497	50497	50497	50497	50497	50497	50497	50497	50497	50497	50497	50497	50497	53881	53881	53881	53881	53881	53881	53881	53881	53881	53881	53881	53881	53881	53881	53881	53881	53881	53881
893	136968	136968	138074	138074	139931	139931	139931	139931	139931	139931	139931	139931	140022	140022	142154	142154	142154	144299	144299	144531	144531	144531	144531	144531	144531	144531	144531	145221	145221	145221	145221	145221	145221	145221	145221
894	719541	719541	719541	719707	719707	719707	720671	721614	725174	726843	727508	728266	731386	734360	740075	741304	742213	752110	758460	763784	763784	774625	774740	775908	787157	787415	791015	791015	792226	792226	798396	806234	810928	814748	815829
895	156523	156523	156523	156523	156523	156523	156523	156523	156523	156523	156523	157062	158198	158198	158198	158198	159275	163507	163507	163507	163507	163507	163507	163507	163507	163673	163673	163673	163727	163727	163727	163727	163727	163727	163727
896	250869	250869	250869	250869	253286	253736	253736	253736	253736	254404	254404	261142	261142	262510	262510	263151	263151	265984	265984	265984	265984	265984	267200	267200	267200	267200	267200	267200	267200	267200	267200	267200	269629	269629	270672
897	243678	243678	243678	243678	243678	243678	243678	243678	243678	243678	243678	243678	248693	248693	248693	248693	248693	249830	249830	250472	250472	250472	250472	250472	250472	250472	250472	250472	250472	250472	250472	250472	251220	251220	252327
898	212492	212492	212492	212492	212492	212492	212492	213972	213972	218393	218393	220189	220189	220189	220524	222359	222359	222359	222359	222359	222359	222359	222359	222359	222359	224288	224288	226586	226586	226586	226586	226586	227883	229032	229032
899	272784	272784	272784	272784	272784	273286	273286	273286	273286	273286	273286	274158	274199	274199	274199	279991	279991	282674	282674	282674	282728	282728	282728	282728	282728	282728	282728	282728	283310	283310	283310	283310	283310	283310	283310
900	70118	70118	70118	70118	70118	70118	70118	70118	70428	70428	70428	70428	76802	76802	77664	77664	77664	77664	77664	77664	77664	77664	77664	77664	77664	77664	77664	77664	77664	77664	77664	77664	77664	77664	77664
901	291360	291360	291360	291360	291360	291360	291524	291524	291524	291524	317066	322935	324981	325629	326251	327065	328558	330103	330331	331119	332106	332290	332544	332544	334588	336807	339140	339643	339966	340162	342147	342459	345552	345779	347160
902	124060	124060	124060	124060	124060	124078	124078	124078	124078	124078	124590	124590	124590	125194	125611	126108	127630	127630	127854	127854	127854	127854	127854	127854	127854	127854	127854	127854	128674	128674	130116	130116	130116	130116	130116
903	90721	90721	91741	91741	91741	91741	91741	92388	92388	92388	93187	93187	94763	94763	94763	94763	94763	95749	95749	95749	95749	95749	95749	95749	95749	95749	95749	95749	95749	95749	98169	98169	98169	98169	99009
904	102881	102881	102881	102881	103298	103298	103298	103298	103298	103298	103298	103298	103298	103298	103298	103298	103298	104391	105299	105299	105299	105299	105299	108249	109204	110418	110418	110418	110418	110418	110418	110418	110418	110418	110584
905	93513	93513	93513	94603	94603	94603	94603	94645	95023	96033	96033	96064	96064	96552	96552	96552	96552	98439	101382	101382	101382	101382	101382	101382	101382	101704	102258	102258	102691	102708	105014	105248	105248	106057	106057
906	137268	137268	137268	137268	137268	137268	137268	137694	137694	137694	137694	137694	138079	138079	138079	138079	138216	140172	140172	142307	143685	143740	143740	143740	143740	143802	143986	144020	144020	145260	145260	156441	156586	156586	156850
907	453855	453855	453855	453855	453930	455702	455727	466452	466452	467200	467265	471161	483632	484669	489989	490108	490186	498692	501542	502888	502888	505781	506074	514679	516694	517514	520534	520534	523118	523906	524231	525936	525936	528799	529727
908	86552	86552	86552	86552	86552	86552	87619	87619	87619	87619	87619	87752	87752	87752	89347	89347	90088	92010	92040	92809	92809	92809	92809	92809	97213	97213	97213	97213	97213	97213	97791	97791	97791	97791	98650
909	121024	121024	121024	121024	121024	121050	121089	121089	121093	121093	121132	121132	121132	121132	121132	121132	123606	123606	123606	123664	123664	123708	126330	127755	127755	127755	127755	127755	127755	127755	128996	131859	134890	134890	134916
910	52557	52557	52557	52557	52557	52606	54098	54218	54218	54218	54218	54218	54709	54709	55235	55235	55235	57886	58113	58141	60562	60861	60861	60990	61931	62381	62474	62479	62567	62576	62576	62576	62576	63171	63171
911	295395	295395	295395	295395	295395	295395	295395	295395	295395	295395	295395	295395	295395	295395	296366	297967	298450	305643	305643	306731	310712	310712	310712	312054	322115	323996	323996	324606	324606	324635	324635	324635	324635	324635	324635
912	423340	423340	423340	423340	423799	423799	424261	425329	453850	453850	549691	605275	615073	615073	616703	618369	618421	619209	619297	619318	621354	621354	621719	621719	621719	623934	623934	623934	625039	625039	626562	633934	633934	635090	635738
913	908898	908898	914177	915075	915075	915075	915075	916701	920664	927329	928825	947153	950415	951049	954425	955343	955343	957383	958588	967885	969452	971370	972103	972103	972699	972699	972699	977072	994260	1009145	1009145	1009676	1020027	1020420	1024288
914	212578	212578	212578	214110	215199	215215	215215	216072	218306	218306	218404	219108	233738	248668	249033	253050	258193	258193	258193	258451	258451	258680	258680	260787	260787	260787	260787	260960	260960	260960	260960	260960	260960	260960	261262
915	419086	419086	419086	419086	419086	419525	419525	420440	420440	420440	420440	421889	422695	422725	422725	428149	428238	429282	429282	431051	431051	431051	431051	431051	432754	432754	432754	434614	437608	443018	443018	443018	443183	443183	443183
916	217686	217686	217686	217686	217686	217686	217686	217686	217686	217686	217686	218253	218253	218253	222631	222631	223852	225411	227063	227077	227077	227773	227773	229443	229443	231532	231532	231946	231946	231946	231946	232405	232405	233565	233735
917	157005	157005	157005	157005	157005	157005	157005	157005	157005	160415	160415	166873	166873	166873	166873	167056	168193	168193	168193	168193	168193	168193	168193	168193	168193	168193	168193	168193	168193	168545	168545	168545	168545	168545	168545
918	595254	595254	595254	595254	595254	595536	597116	597948	597948	601451	601886	601886	601886	603878	606953	607071	607071	609138	611485	613715	613715	624599	640192	642218	642523	648650	649130	649130	649130	649416	649416	649416	649416	649416	649416
919	39383	39383	39383	39383	39383	39383	39383	39383	39383	39383	39383	39383	39383	39383	39383	39383	39383	40073	40073	40073	40073	40073	40073	40073	40073	42688	43225	44631	44631	44631	44631	44631	44631	44631	44631
920	184516	184516	185827	185827	185827	185827	185827	185827	185964	185964	186457	186457	186507	186625	186625	186625	186625	188232	188232	189151	189151	189151	189151	189151	189151	189151	189151	207761	207761	207761	207761	207761	207761	208088	209000
921	72621	72621	72621	72621	72621	72621	72621	72621	72621	72621	72621	72621	72621	72621	72621	72621	72621	72621	73259	73259	73259	73259	73259	73259	77180	77180	77180	77180	77180	77180	77180	77180	77180	77180	77180
922	16314	16314	16314	16314	16314	16314	16314	16314	16314	16314	16314	16314	16314	16314	16314	16314	16314	16314	16314	16314	16314	16314	16314	16382	16382	16382	16382	16382	16382	16382	16382	16382	16382	16382	16382
923	320033	320033	320033	320033	323399	323399	325272	325601	328406	334524	363467	369405	370883	375097	375181	376974	377793	383430	384919	384919	384919	386361	386761	389955	391681	403097	403097	408753	409457	409850	409850	411862	413303	413788	414833
924	98742	98742	98742	98742	98742	98742	98742	99202	99202	100106	100106	100106	100106	101674	101674	101674	102052	103015	103495	105100	105100	105185	105562	107785	108667	108815	109899	110366	110366	110366	110366	110366	110366	110366	110403
925	216427	216427	216630	216630	217105	217105	217105	217331	217331	218379	219974	219974	220246	220246	220933	223654	223654	224409	225505	225505	225505	225505	232465	232465	232465	232465	232465	234194	234194	234194	234194	234194	234194	234194	235644
926	144521	144521	144521	145125	145125	145439	145439	146336	146427	148191	148191	151941	151951	151994	155135	155805	157485	159558	159558	160229	160229	160557	160557	161321	161321	161321	161497	161497	161497	161497	161497	161497	161497	161497	161497
927	115432	115432	115432	115432	115432	115432	115432	115432	115432	116350	116350	117654	118997	118997	120276	120364	122190	123260	123260	123260	123260	123260	123260	123260	123260	123260	123260	135402	135402	135402	135402	135402	135402	135402	135778
928	257070	257070	257070	257715	257715	263686	263686	263686	263686	263686	263686	275418	275527	275847	279048	280430	281885	282475	283522	284453	284453	284778	284778	284778	286100	286100	286383	286383	287313	287313	287317	287317	287317	287317	287317
929	133836	133836	133836	133836	133836	133836	133836	133836	133836	134654	134681	138444	138880	138880	139624	139625	139625	139625	139625	139625	139625	139625	141881	147635	147635	147635	147635	147635	148137	148137	148975	148975	148975	148975	149526
930	217186	217186	217936	218240	218309	218484	218484	220246	220246	221546	222539	222539	223056	223056	223056	226934	226934	226934	228572	231047	231052	231052	233043	240660	240660	240850	249812	249812	250422	250845	250845	250845	250845	251950	251950
931	157822	157822	157822	157822	157822	157822	157822	157822	157822	161391	161391	161391	167420	168003	168003	170207	170207	170207	170341	170341	172215	172215	172215	172215	173414	173414	173414	173414	173414	173414	173414	173414	173414	175301	175301
932	212579	212579	213242	213242	213242	213242	213242	213242	213242	213242	213921	214378	215334	215601	222580	222580	223936	228545	230123	230123	230123	230123	230123	230327	233205	234872	235057	235172	240799	242561	244221	244751	245204	245646	245646
933	339052	339052	339052	339438	339438	339438	339438	340333	343246	345039	345463	352546	355220	355220	356232	356232	356232	357243	357243	357828	358734	358734	358798	358834	359821	360012	362089	364852	364852	372688	372688	374333	375735	378045	382817
934	179128	179128	179318	180223	181659	182398	182398	182908	182908	187838	190013	191192	191958	191958	192660	192660	195346	195346	195346	197488	197488	197488	197488	197488	197488	197488	197488	197883	199001	199001	202877	202877	202877	202877	204089
935	199896	199896	199896	199973	200065	201244	201244	204690	206415	208953	208953	209417	209417	210101	210101	210101	210101	212885	212885	212885	212885	212885	214656	215301	225073	225073	225073	225073	225306	229016	229016	230353	249232	249912	249912
936	71728	71728	71728	71728	71728	71728	71728	71728	71728	72759	72759	72978	74348	74348	74348	74348	74348	75259	75613	75613	75613	75613	75613	76414	76693	76693	76693	76693	76826	77245	77245	77245	77245	77245	79870
937	473209	473209	474498	475212	475212	476731	476731	476731	476731	478896	478932	478932	479261	480373	480957	484857	484857	485242	485512	485512	486309	486309	486798	486798	486798	487386	487753	488806	488806	491259	491259	492372	492379	493228	494246
938	43863	43863	43863	43863	43863	43863	43863	43863	43863	43863	44931	44931	44931	44931	44931	44931	44931	44931	44931	44931	44931	44931	44931	44931	44931	44931	44931	44931	44931	44931	44931	44931	44931	44931	44931
939	70324	70324	70324	70324	70324	70324	70324	70324	70324	70324	70324	70324	70324	70324	70324	70324	70324	70324	70477	70477	70477	70477	70534	70871	70871	71138	72223	72223	72223	72223	72223	72477	75271	75271	75271
940	47264	47264	47264	47264	47264	47264	47264	47264	47264	47264	47264	47264	47727	47727	47727	47727	47727	47727	47727	47727	47727	47727	47727	47727	47727	48573	48573	48573	48573	48573	48573	48573	48573	48573	48573
941	97563	97563	97563	97563	97563	97563	97563	97563	97563	97563	97563	97563	97563	97563	97563	97563	97563	97742	99273	99273	99273	99273	99273	99273	99273	99273	99273	99273	99273	99273	99273	99273	99273	99273	99751
942	106260	106260	106260	106260	106260	106260	106260	106260	106260	106260	106260	107019	108593	109724	109724	109724	109724	111159	111159	111159	111159	112573	120077	120716	120716	120716	131581	131581	131581	131581	131581	131581	131581	131581	131581
943	230447	230447	230447	230447	230831	231184	231184	231184	231184	231883	232393	232393	232813	232813	232813	233122	233122	233604	233770	239265	239265	239265	239265	239307	245693	246195	246195	246195	246195	246195	246195	248570	249431	249689	249689
944	170188	170188	170188	170188	170188	170188	170758	170758	171327	171702	172137	172410	172815	172815	172860	173091	173091	174550	174550	174550	174550	174550	174550	174608	174752	174752	181577	181577	181674	181674	183293	183293	183293	183808	183938
945	87757	87757	87757	87757	87757	87757	87757	87757	88763	88763	88763	90425	90780	90780	90780	90780	91475	91475	94389	94389	95156	95784	95784	95784	95784	95784	95784	96152	96422	96422	96422	96422	96422	96833	96833
946	10047	10047	10047	10047	10047	10047	10047	10047	10047	10047	10047	10047	10047	14901	17733	17733	17733	17733	17733	17733	17733	17733	17733	17733	17733	17733	17733	17733	17733	17733	17733	17733	17733	17733	17733
947	2541386	2541386	2571943	2588818	2593961	2639981	2695909	2777899	2799581	2843038	2858776	2912787	2949796	2963732	2969595	2972233	2988347	3013199	3015142	3040122	3055794	3056840	3175235	3185812	3187570	3188017	3189388	3210865	3210865	3210865	3211316	3223096	3239520	3260980	3261854
948	6376884	6376884	6383045	6402988	6405652	6423644	6482946	6493203	6507195	6559805	6631752	6641799	6688762	6703329	6719724	6729950	6735999	6764155	6772351	6843510	6853016	6866477	6908319	6917804	6927445	6939348	6950868	6974462	7011209	7063865	7071446	7083802	7105820	7113077	7124361
949	891169	891169	891169	893464	893464	895460	895460	899645	904774	910036	911719	916348	922035	922035	922035	923915	923915	925151	928617	932575	932575	934529	934529	935827	939320	944237	944237	945121	945121	945365	945365	945847	945847	946185	946185
950	58118	58118	58118	58118	58118	58118	58118	58118	58118	58118	58118	58118	58118	58118	59488	59488	59488	59488	59488	59488	59488	59488	59488	59488	59488	60393	60393	60393	60943	60943	60943	60943	60943	60943	61412
951	66376	66376	66376	66376	66376	66376	66376	66376	66376	66376	66602	66602	66602	66602	66602	66602	66602	66602	66602	66602	66602	66602	66602	66602	66602	66602	66602	66602	66602	66602	66602	66602	66602	66602	66602
952	289456	289456	289456	291690	291690	292590	292974	292985	295531	298451	299909	303628	303670	303670	303670	304041	304041	304041	304041	304450	304450	304450	304450	304450	304450	304450	304450	304450	304824	314160	322575	323519	323519	327662	341366
953	31765	31765	31765	31765	31765	31765	31765	31765	31765	31765	31765	31765	31765	31765	31765	31765	31765	31765	31765	31765	31765	31765	31765	31765	31765	31765	32328	32328	32328	32328	32328	32328	32328	32328	32357
954	99911	99911	100384	105809	108133	108931	111017	112481	117351	117351	120948	122149	122149	122149	122149	122149	122149	122701	122701	122701	122701	122701	122701	122701	122701	122701	122701	122701	122701	122701	122701	122701	122701	122701	123920
955	784722	784722	784722	784722	784722	786849	790001	796288	797012	806427	816480	823017	827818	827818	881016	897643	935407	1021876	1120734	1153780	1153885	1157476	1159815	1159815	1159815	1161400	1161400	1161400	1162592	1163522	1165144	1165144	1165144	1167073	1168668
956	48883	48883	48883	48883	48883	48883	48883	48883	48883	48883	48883	48883	48883	48883	48883	48883	48883	48883	48883	48883	48883	48883	48883	48883	48883	48883	48883	49375	49375	49375	49375	49375	49375	49375	49640
957	288538	288538	288538	288538	288538	288716	288716	288716	288716	299046	299046	301505	301505	302682	303308	303308	312864	342815	346966	346966	346966	346966	346966	350435	350435	350435	350435	350435	351665	360045	360045	362161	369101	369101	369101
958	147980	147980	147980	147980	147980	147980	147980	147980	147980	148803	148803	149184	149184	149184	149184	149184	149184	149184	150515	151963	151963	153168	156619	156619	156619	156619	156619	156619	157052	157052	157052	157052	157565	157607	157607
959	100368	100368	100368	100368	100368	100368	100368	100368	100368	100368	100368	100368	100368	100368	100368	100705	100705	100705	100705	100705	100705	100705	100705	101550	101550	101550	101550	101550	101550	101550	101550	101550	102462	102462	104170
960	99908	99908	99908	99908	100170	100170	100170	100170	100170	100170	100170	100170	100170	100170	100170	100170	100170	100170	100170	101086	101086	101086	101086	101086	101086	101086	101086	102506	102506	102506	102506	102506	102506	102506	103159
961	61932	61932	61932	61932	61932	63771	63771	63771	64264	64264	64264	64264	64264	64264	64264	64264	64264	64264	64264	64264	64264	64264	64264	64264	64264	64264	64264	64264	64264	64264	64264	64264	64264	64264	64264
962	212988	212988	212988	212988	213585	213585	213585	221915	234631	235911	235911	235911	235911	235911	237579	239323	239323	239323	239323	239323	239729	239729	239729	239729	239729	239729	240008	240008	240008	240008	240008	240008	240008	240008	240021
963	274240	274240	274240	274240	274240	279356	279356	279356	280466	281953	281953	283760	283760	283760	284803	284803	288928	292613	292613	292670	292670	294684	295029	295063	295063	295063	297256	297256	297256	297256	297256	297256	297256	297256	298660
964	226240	226240	228881	228881	228881	230619	230619	230619	230619	230619	231681	231681	233574	234233	235962	235962	235962	237958	238223	238440	238440	239557	242580	242580	242580	242580	242580	242580	242580	242580	242580	242580	242580	242580	242945
965	294534	294534	294534	294534	294696	294696	294696	294854	294854	294854	294854	299621	302480	302480	303326	303532	303532	303532	303667	303667	306058	306058	306058	306058	306058	306058	306058	306058	306058	306058	306058	306058	306058	306237	308301
966	240446	240446	240446	240446	240738	240738	240738	240738	240738	240738	240738	241618	241618	242179	243268	243484	243484	244822	244822	244822	246480	246480	246480	246660	246660	246660	247323	247323	251443	251443	251443	251443	251779	251779	253262
967	1318438	1318438	1320756	1320756	1320756	1366482	1431576	1431576	1434398	1434854	1435009	1436616	1447061	1454639	1456136	1474902	1474902	1491446	1511741	1515853	1515853	1593052	1619495	1632437	1650956	1655500	1670406	1683768	1687829	1688605	1692490	1705188	1717764	1729187	1732552
968	390078	390078	390078	391344	391344	394953	394953	395740	395740	395740	396416	403522	403522	403522	405971	407198	408542	419060	419060	420237	420237	420237	432531	434591	439802	439802	439802	443163	443163	444642	444642	444642	444642	444642	447259
969	104841	104841	104841	104841	104841	106999	106999	106999	108970	109326	109326	109326	109326	109326	109671	109671	109671	109873	109873	110031	110031	112352	116235	116235	116235	116837	116837	116837	116837	116837	116837	116837	116837	116837	116837
970	289477	289477	289477	289477	289477	290117	290153	290254	290254	290254	290254	290254	291700	291700	292715	292715	292715	292715	292715	292715	292715	292715	297515	297515	297515	297515	297515	297515	297515	299686	299686	299686	299686	300106	300106
971	299703	299703	299703	299703	299703	301709	301709	301709	301709	301709	301709	302669	302669	302669	303244	303244	303244	304431	304983	307392	307392	307392	311369	311369	311369	311369	311369	311369	311369	311369	311848	311848	311848	313824	315397
972	544585	544585	545914	545914	545914	546844	546844	546844	546844	546844	546844	546844	547097	548344	548344	548344	552088	554450	555144	555144	555144	555144	567416	567416	567416	571093	582001	585795	586129	586129	586129	586129	586129	586129	589130
973	19575	19575	19575	20378	22252	22307	22307	22307	22307	22307	22307	22307	22307	22307	22307	22307	22307	22808	22808	22808	22808	22808	22808	22808	22808	22808	22808	22808	22808	22808	22808	22808	22808	22808	22808
974	48931	48931	48931	48931	48931	48931	48931	48931	49103	49103	50001	50001	50001	50001	50001	51644	51644	51644	51644	51644	51644	52549	52549	52549	52549	52549	52549	52549	52549	52549	52549	52549	52549	52549	52549
975	89874	89874	89874	89985	89985	89985	89985	89985	89985	89985	89985	89985	89985	89985	89985	89985	89985	90831	90831	90831	90831	91349	91349	91349	91559	91559	92473	93589	93589	93589	93589	93589	93589	93589	93589
976	347399	347399	347982	347982	347982	347982	347982	350808	351522	351839	356166	357732	358221	363148	363148	363148	365849	366611	366611	392973	394772	394772	394772	396144	396144	396394	396427	396427	396428	396428	396428	396428	396428	396428	396487
977	77984	77984	77984	77984	77984	77984	77984	77984	77984	77984	84109	84109	84109	84109	84109	84109	84109	84289	84289	84289	84289	84289	84289	84289	84289	84289	84289	86931	86931	86931	86931	86931	86931	86931	86931
978	100135	100135	100135	100135	100135	100135	100135	101691	101691	101691	101691	101691	101691	101691	101691	101691	101691	101691	101691	101691	101691	101691	103456	103456	113971	113971	113971	113971	113971	113971	113971	113971	113971	116928	116983
979	478562	478562	478562	478562	478562	480279	484301	484301	484301	484301	484301	501201	504092	505336	506926	520994	540017	554459	558385	562525	562525	562525	562525	562525	563740	564342	565766	566619	567458	573649	577745	577745	577745	580329	583028
980	76900	76900	76900	76900	76900	76900	76900	76900	76900	76900	76900	76900	76900	76900	76900	76900	76900	76900	76900	76900	76900	76900	76900	76900	76900	76900	78990	78990	78990	78990	78990	78990	78990	78990	82813
981	136105	136105	136140	136140	136269	136971	139176	139176	139176	139176	139176	139491	140304	140304	140304	140540	140540	141157	141157	141607	143170	143170	144150	144219	144219	146080	154765	157266	168045	168045	168148	168148	168564	168564	169386
982	83924	83924	83924	83924	83924	83924	83924	83924	83924	83924	83924	85229	88698	88698	88698	88698	88698	88698	88698	88698	88698	88698	88698	88698	88698	88698	88698	89143	89731	90490	90490	90490	90490	90490	90490
983	27070	27070	27070	27070	27070	27070	27070	27070	27070	27070	27070	27070	27551	27551	27551	27551	27551	28133	28133	28133	28133	28133	28133	28133	28133	28133	28133	28133	28133	28133	28133	28133	28133	28133	28133
984	136106	136106	136106	136106	136106	136106	136106	136106	136106	136106	136734	136734	137002	139733	139733	139733	139733	139733	140369	141015	141015	141015	141015	141015	141015	141015	144493	144493	146140	146140	146140	146563	146563	150785	151001
985	80175	80175	80175	80175	80175	80175	80175	80175	80175	80193	80193	80235	83531	83531	83531	83531	83531	83531	83531	83749	83749	83749	83749	83749	83749	83749	83749	83749	84804	84804	84804	84804	84804	84804	84804
986	26407	26407	26407	26407	26407	26407	26407	26407	26407	26407	26407	26407	26407	26407	26407	26407	26407	26407	26407	26407	26407	26407	26407	26407	26407	26407	26407	26407	26407	26407	26407	26407	26407	26407	26407
987	159973	159973	159973	159973	159973	159973	159973	159973	164383	166336	168062	168062	168062	168517	168517	168517	168517	169201	169748	169748	169748	171390	171390	171390	171390	171390	171390	171390	173345	174235	174235	174235	174235	174235	174717
988	228601	228601	228601	228603	230696	230696	230696	230696	232274	232790	232790	232790	235099	235099	235692	235692	235692	238930	241797	241797	241797	241797	241797	241805	241805	241805	246180	246180	246481	246690	246770	249781	251973	252360	253164
989	113630	113630	113630	113630	113630	113630	113630	113630	113630	113630	113630	113890	118008	118328	118328	118328	118328	120640	121282	121613	122007	122191	122191	124940	126603	126603	127250	127369	127369	127369	127369	127369	127617	127617	127617
990	51153	51153	51153	51153	51153	51153	51671	51671	51671	51671	51784	51784	51784	51784	51784	51784	51784	51784	51784	51784	51784	51784	51784	51784	56337	56337	56337	56337	56337	56337	56337	56337	56337	56337	56507
991	69052	69052	69052	69052	69052	69349	69349	69349	69349	69349	69349	69349	69349	69349	69623	69623	69623	69623	69623	69623	69623	69623	69623	69623	69623	76639	78251	78251	78251	78251	78812	78812	78919	78992	80508
992	43161	43161	43161	43161	43161	43161	43161	43161	43161	43161	43161	45075	45075	45075	45075	45075	45075	45747	45747	45747	45747	45747	45747	45747	45747	45747	45747	45747	45747	45747	45747	45747	45747	45747	45747
993	171382	171382	171382	171382	171382	173539	173539	173674	173674	173674	173674	173674	173674	176535	177351	177351	177514	179658	181990	181990	181990	183642	184194	184194	184194	184194	184194	184194	185270	185270	185270	185430	185430	185430	185927
994	389914	389914	389914	435648	435648	444897	450995	459892	492772	510278	512053	561810	567199	573036	573036	574520	574520	592520	595649	599171	603273	606916	606916	606916	607685	609861	612451	612451	619066	624025	625934	632597	632597	651633	658619
995	98710	98710	98710	98710	98710	99608	99608	99608	99608	99608	99608	99608	100224	100224	100224	100224	100224	100224	100224	100224	100224	100224	100224	100224	100224	100224	100224	100224	100224	100224	100224	100224	100224	100224	101624
996	172853	172853	172853	172853	172853	172853	172853	172853	172853	173159	173159	173159	173159	173159	173912	174037	174037	176918	178144	178144	178144	178899	179090	179090	179090	179605	179605	179974	180886	180886	180886	182594	184089	190620	192447
997	428586	428586	428586	428586	428586	428586	428586	428586	432913	434880	435197	436520	436633	436633	442724	448273	448408	449529	449529	449529	449529	449529	461869	461869	461869	461869	461869	461869	471573	471573	471573	471573	471573	471573	471573
998	358753	358753	358753	359389	359389	359644	360135	364544	364564	364564	365826	366133	366133	366133	367608	374833	374833	379979	388605	388605	388605	388605	388605	388605	388605	388605	388605	388605	388605	391538	391538	391538	391538	393689	395265
999	82608	82608	82608	82608	82608	82608	82608	83547	84083	84083	84265	84265	84725	85274	85274	85274	85274	89310	89310	89310	89310	89310	89310	89310	89310	89310	89310	89310	89310	89310	89310	89310	89310	89310	89310
1000	292601	292601	292601	292601	292601	292601	293416	293746	293746	293746	293746	293746	294722	296160	298751	299354	299354	299360	299673	299673	299673	299673	299673	300914	300914	300914	301373	301373	301373	301373	304020	305827	305827	308546	309969
1001	534984	534984	534984	534984	534984	534984	551342	560074	560074	563299	572061	582842	582842	582842	588818	588818	588818	588818	588818	588818	588818	588818	593936	599635	600195	600195	600195	600195	604629	610960	610960	610960	610960	635229	635229
1002	275524	275524	275524	276092	276092	276092	278508	282387	282387	282387	282387	282387	282474	282474	285069	285069	285069	285069	285069	289562	291385	293630	293630	293882	293882	296100	297867	300740	300740	300740	300740	300740	300740	305804	308080
1003	39047	39047	39047	39047	39047	39047	39047	39047	39047	39047	39047	39971	39971	39971	39971	39971	39971	39971	39971	39971	40086	40086	40086	40086	40086	40086	40086	40086	41761	41761	41761	41761	41761	41761	41761
1004	51813	51813	51824	51824	51824	51824	51824	51824	51824	51824	51824	51824	52004	52004	52004	52004	52189	52189	52189	52235	52235	52235	52235	52235	52235	52235	52235	52235	52235	52257	52257	52995	52995	52995	52995
1005	64403	64403	64403	64403	64403	64403	64403	64403	64403	64403	64403	64403	64403	64646	64646	64646	64646	64646	64646	64709	64709	64709	64709	64709	64709	64709	68508	68508	68508	68508	68508	68508	68508	68508	68508
1006	43791	43791	43791	43805	43805	43805	43805	43805	43805	43805	43805	43805	43805	43805	43805	43805	43805	43805	43805	43805	43805	43805	43805	43805	43805	43805	43805	43805	43805	43805	44633	44633	44633	44633	44633
1007	73082	73082	73082	73085	73085	73085	73085	73085	73085	73085	73085	73085	73085	73085	73085	73436	73436	73436	73436	73436	73436	73436	73436	73436	73436	74900	78334	78334	78334	79451	79451	79451	79451	79451	79451
1008	46545	46545	46545	46545	46545	46545	46545	46545	46545	46545	46545	46545	46545	46545	46824	50196	50196	50196	50196	50196	50196	50196	50196	51223	51223	51223	51223	51223	51223	51223	51223	51223	52534	52534	52534
1009	125721	125721	125721	125721	126213	126213	126213	126213	126213	126516	126516	126832	128939	128939	128939	129293	129293	131950	131950	131950	131950	132793	134832	134832	138954	140605	140605	140605	140605	141360	141360	141360	141360	141360	141360
1010	39146	39146	39146	39361	40027	41066	41066	41066	41066	46646	46646	46646	46646	46646	46646	48571	49250	53559	53559	53559	53559	53559	54430	54430	54430	54430	54430	54430	54430	54430	54430	54430	54430	54430	54459
1011	164457	164457	164457	164457	164457	164457	164457	164457	164457	164457	164457	164457	164567	165366	165366	165366	165366	165366	165366	165366	165366	165366	165366	168063	169027	170743	180396	180396	180396	180396	184139	184139	184139	184300	185034
1012	28331	28331	28331	28331	28331	28331	28331	28331	28331	28331	28331	28331	28331	28331	28331	28331	28331	28331	28331	28331	28331	28331	28331	28331	28331	28331	28331	28331	28331	28331	28331	28331	28331	28331	28331
1013	125485	125485	125485	125775	125775	125775	125775	126482	126482	126482	127516	127617	127617	127617	127617	127617	127617	127617	127617	129277	129277	129277	130753	130753	130753	130753	130753	130841	130841	130841	130841	131131	131131	131701	132349
1014	35150	35150	35150	35151	35151	36152	36152	36152	36152	36152	36152	36152	36235	36235	36235	36235	36235	36235	36235	36235	36235	36235	36235	36235	36235	36235	36235	36235	36235	36235	36235	36235	36235	36270	36270
1015	56225	56225	56225	56225	56225	56225	56225	56225	56225	56742	56742	56742	58475	58475	58475	58475	58475	59318	59318	59645	59645	59645	59645	59645	59645	59645	59645	59645	59645	59645	59645	59645	59645	59645	59645
1016	28112	28112	28112	28112	28112	28112	28112	28112	28112	28112	28112	28112	28112	28112	30366	30366	30366	30366	30366	30366	30366	30366	30366	30366	30366	30366	30366	30366	30366	30366	30782	30782	30782	30782	30782
1017	71390	71390	71390	71390	71390	71390	71390	71390	71390	71390	73698	73995	73995	73995	73995	73995	73995	75285	75285	77129	77129	77129	77129	77129	77129	77129	77129	77129	77129	77129	77129	77129	77742	77845	77845
1018	211825	211825	211825	211825	211825	212981	212981	212981	212981	212981	212981	212981	212981	212981	212981	212981	212981	213694	213694	213694	213694	214335	226130	226130	227301	227301	227301	231256	232638	233701	233701	257941	257941	258005	258005
1019	230398	230398	230398	230398	230398	230398	234913	235822	235822	235822	235822	236596	237509	237509	238149	243367	243367	243367	243877	243877	243877	243877	243877	243877	247267	247267	254230	254230	254841	254841	254841	255498	256110	256110	256110
1020	627992	627992	627992	627992	629917	631928	631928	636528	637088	637317	637317	639052	654739	654739	661810	666677	666677	682936	684699	685306	685306	687896	689635	689635	698910	702273	712901	714300	727639	733312	736750	740623	742275	753831	753831
1021	258666	258666	258666	259906	260360	260899	260899	260899	260899	261882	266709	266837	267086	267086	267489	268983	270134	270281	270633	270633	270633	272096	272096	274729	274729	274729	276662	276662	277841	277841	277841	279216	279231	284019	285421
1022	35203	35203	35203	35203	35203	35203	35203	35203	35203	35203	35203	35203	35203	35203	35203	35203	35203	35203	35203	35203	35203	35203	35203	35203	35203	35203	35203	35203	35203	35203	35203	35203	35203	35203	35203
1023	338228	338228	338228	339501	339501	339501	339501	339501	340855	341733	343935	345118	365865	365865	365865	365865	365865	377432	377432	377432	377432	377432	377432	377432	379364	379364	380539	381051	381792	386133	386133	388557	392180	394622	394622
1024	71168	71168	71168	71168	71168	71168	71168	71212	71212	71237	71237	71237	72108	72108	72108	73155	73155	73155	73155	73155	73155	73155	73155	73155	73155	73155	73155	73155	73352	73352	73352	73352	73352	73352	73352
1025	18465	18465	18465	18465	18465	18465	18465	18465	18465	18465	18465	18465	18465	18465	18465	18465	18465	18465	18465	18465	18465	18465	18465	18465	18465	18465	18465	18465	18465	18465	18465	27291	27311	27311	27311
1026	319470	319470	319470	323279	323279	323279	323279	323279	329481	329481	329481	329940	332878	332878	332878	332878	332878	332878	332878	335532	335532	335532	335532	335532	336715	336715	337275	337275	337275	337275	337275	337955	337988	338453	339152
1027	523132	523132	523132	531892	533102	533177	533177	534849	538078	538369	538369	540581	546900	546900	546900	546900	547231	558623	558623	558989	574549	574647	574647	583513	583513	583513	583513	583513	584708	584708	584708	584708	584708	584708	586143
1028	875642	875642	875642	875642	876255	879594	879594	883481	885578	892726	894231	895316	900336	901215	901970	901970	902228	906767	910425	916732	921959	922736	922736	923617	923617	923617	924373	963114	1240241	1241122	1241543	1242459	1242459	1243786	1245278
1029	283196	283196	283196	284384	284384	284802	284802	284802	288452	288452	288452	288452	289009	306559	309581	313287	313287	314512	314512	314512	314512	314512	314512	314512	332855	356573	356573	356573	358693	359686	360071	360071	360195	360195	365093
1030	138095	138095	138123	138935	138935	138935	138935	139091	139091	153236	153301	153346	154427	155442	155442	155442	155486	155486	155486	155486	155486	155486	155946	155946	155946	155946	156093	156093	156779	157172	157172	161949	162930	162991	162991
1031	30190	30190	30190	30190	30190	30190	30190	30190	30190	30190	30190	30190	30241	30241	30241	31493	31493	31493	31493	31493	31493	31493	31493	31493	31493	31504	31504	31504	31504	31504	31504	31504	31504	31504	31504
1032	71974	71974	71974	71974	71974	71974	71974	71974	71974	71974	71974	71974	72114	72297	72297	72297	72297	73031	73697	73697	73697	73697	74419	74419	75775	75775	75775	75775	75775	75775	75775	75775	75775	76062	76062
1033	109557	109557	109557	109557	109557	109557	109557	110495	110495	110495	110495	110495	110495	110495	110495	111933	111933	111933	111933	112076	112076	112076	112076	112076	112076	112076	112464	112464	112464	112464	121751	121751	121751	125865	125865
1034	289668	289668	289668	290153	290153	295897	295897	295897	295897	295897	297004	297004	297790	297790	297790	298841	298841	299466	302382	302510	302510	302510	303376	303376	303376	303376	303376	303376	303376	304421	305842	306843	362731	381476	383174
1035	226727	226727	226727	226727	226727	226727	226727	226727	226727	226727	226727	226727	226727	226727	226727	226727	226727	226727	226727	227684	227684	227684	229142	231298	231298	231298	231298	232713	232861	233269	233269	233269	233269	233269	233269
1036	82218	82218	82218	82329	82329	82329	82329	82398	82398	82398	82398	82398	82398	82398	82398	82398	82398	82398	82398	82398	82398	82398	82398	82398	82398	82398	82398	82398	82398	84036	84036	84036	84036	84492	84656
1037	460657	460657	460657	460657	460657	483003	483606	506054	506423	506423	506423	511456	516549	516549	516788	516788	520419	530434	530524	534894	534894	537878	537878	537878	537878	538842	545318	545318	545318	545318	545415	545415	545415	545528	549090
1038	179739	179739	179739	179739	179739	179739	179739	179739	179739	181213	181213	182518	183469	183469	183469	183469	183469	183469	183469	184716	184716	184716	184716	184716	184716	184716	185455	185455	185455	185455	185455	185455	185455	185455	185455
1039	390761	390761	390912	409850	409850	409850	412853	413115	414035	414035	415359	420696	420696	420696	420696	420696	420696	435815	438404	438544	438544	438544	438544	438544	442482	442482	442482	442482	442482	442482	442482	442545	442545	442545	444509
1040	103216	103216	103216	103350	103707	104338	104338	104338	104338	104338	104338	104338	104338	104338	104338	104338	104338	104338	104338	104338	104338	104338	104338	104338	107109	107109	107109	107109	107109	107109	107109	107109	107109	107109	107109
1041	164466	164466	164466	164466	164466	164466	164466	165520	165520	165520	165520	166025	166025	166025	166162	167376	167376	167376	167552	169265	169265	169505	169505	169505	169505	169505	171193	171193	172762	172762	172762	172762	172762	175091	177738
1042	37526	37526	37526	37526	37526	37526	37526	37526	37526	37526	37526	37526	37526	37526	38266	38266	38266	38266	38266	38631	38631	38631	38631	39060	40384	40384	40931	40931	40931	40931	40931	40931	40931	40931	40931
1043	1326674	1326674	1337229	1338980	1341497	1344669	1349443	1352460	1354596	1354894	1358223	1397219	1400650	1419143	1419196	1426371	1428638	1439221	1441321	1444378	1444509	1444559	1447633	1449894	1450372	1450933	1457174	1465080	1469282	1469282	1471130	1477941	1477941	1478806	1483132
1044	1472468	1472468	1472468	1473674	1474595	1478391	1479084	1523228	1536043	1540179	1545605	1549806	1554730	1558031	1566375	1573434	1573434	1600466	1600498	1603770	1603770	1603770	1608394	1608394	1610921	1612873	1612873	1616399	1616399	1616399	1616399	1616399	1620686	1628720	1634236
1045	71070	71070	71070	74468	74468	74468	74468	74468	74468	74468	74468	74468	74468	74468	74468	74468	75290	75290	75290	75290	75290	75290	75290	78166	78166	81626	81626	81626	81626	81626	81626	81626	81626	81626	81626
1046	76824	76824	76824	78201	78201	78201	78201	78201	78201	78201	81195	81195	81195	81195	83455	83455	83455	83455	83455	83455	83455	84109	84109	84109	84109	84109	84407	84407	84407	84743	84743	84743	84743	84743	84743
1047	37855	37855	37855	38221	38221	38221	38221	38221	38940	38940	39691	39691	39691	39691	42558	42558	42558	42558	42558	42558	42558	42558	42558	42558	42558	42558	45768	45768	45768	45883	45883	45883	45883	45883	45883
1048	124144	124144	124144	124227	124227	124227	124227	124227	124556	124556	124556	124556	124556	124556	125189	125189	125732	125732	125732	126238	126730	126730	126730	126730	131541	131541	132565	132674	132674	132674	132674	132674	132674	132674	132842
1049	150477	150477	152026	152026	152353	152353	152353	152647	152647	152771	152771	152771	153688	153688	153688	153688	153688	155108	156371	156371	156371	156371	156371	156371	156371	160758	162362	170987	170987	170987	194688	194688	194688	194688	194688
1050	48031	48031	48031	48031	48031	48031	48031	48031	48031	48031	48031	48031	48031	48130	48130	48130	48130	48130	48130	48130	48130	48130	48130	48130	48130	48130	48130	48130	48130	48130	48130	48130	48130	48130	48130
1051	39577	39577	39577	39577	39577	39577	39577	39577	39577	39722	39722	39722	39722	39722	39722	39722	39722	39722	39722	39722	39722	39722	39722	39722	39722	39722	39722	39722	39722	39722	39722	39722	39722	39722	39722
1052	169700	169700	169700	169700	169700	169700	170286	170286	170286	172179	172756	172756	172756	173825	173825	174681	178596	183674	183674	183674	183674	187599	187599	187599	187599	195119	195119	195119	195119	203860	206297	206297	206297	206305	206605
1053	25023	25023	25023	25023	25023	25023	25023	25023	25023	25023	25023	25729	25729	25729	25729	25729	25729	25729	25729	25729	25729	25729	25729	25729	25729	25729	25729	25729	25729	25729	25729	25729	25729	25729	25729
1054	11590	11590	13521	13521	13521	13521	13521	13521	13521	13521	13521	13521	13521	13521	13521	13521	13521	13521	13521	13521	13521	13521	13521	13521	13521	13521	13521	13521	13521	13521	13521	13521	13521	13521	13521
1055	68893	68893	68893	68893	68893	68893	68893	68893	68893	68893	69413	69413	69747	71789	71789	71789	71789	71789	71789	71789	71789	71789	71789	71789	71789	71789	71789	71789	71789	71789	71789	71789	71789	71789	71789
1056	354857	354857	354857	355350	357301	357301	357301	361926	363885	363885	366586	367405	367450	369714	369714	370786	376780	377085	377085	377085	377085	377085	377253	377592	377592	377592	377592	377592	377592	377592	382132	382431	382431	391373	391373
1057	124540	124540	124540	124540	124540	124540	124540	124540	124540	124540	124540	124540	124540	124540	124540	125846	126951	126951	126951	126951	126951	127588	127588	129823	129823	129823	129823	129823	129823	129823	129823	129823	131384	131384	135696
1058	4353203	4353203	4356505	4368990	4405104	4505298	4540824	4582240	4620599	4723125	4759275	4818972	4839704	4872359	4913072	4946031	4984767	5083223	5085213	5091255	5098782	5116456	5203021	5222584	5247548	5254190	5272053	5278885	5290378	5318036	5419145	5426439	5465652	5507096	5529637
1059	4011087	4011087	4031390	4062565	4096118	4139557	4169525	4223100	4269499	4426541	4509680	4533655	4552772	4557665	4585600	4595760	4605678	4648897	4674636	4710494	4710971	4749366	4784875	4830992	4851366	4939891	4944390	4964544	4982070	4984753	4986841	4990024	4999933	5005572	5023603
1060	2560305	2560305	2560305	2572527	2607225	2645866	2672106	2677530	2698613	2713631	2721325	2742222	2753890	2760329	2788668	2794171	2795737	2802285	2815403	2820585	2870771	2879862	2925438	2951443	2961405	2968875	3018186	3056871	3068977	3079258	3084453	3093471	3104572	3105572	3119384
1061	2788618	2788618	2815453	2823827	2888499	2901416	2925057	2928643	2935244	2950971	2993475	3015788	3052574	3069895	3093050	3094388	3100013	3126530	3162957	3177847	3196099	3650708	3686591	3697063	3723762	3745064	3752831	3799622	3815110	3840795	3849036	3851535	3856854	3868462	3873130
1062	2983845	2983845	2993081	3017490	3033583	3053365	3071405	3107643	3112371	3165861	3190414	3193171	3199034	3202623	3223904	3246565	3300982	3341626	3395427	3408740	3421684	3426179	3489603	3515702	3690278	3722911	3729811	3759156	3816048	3836080	3854880	3879000	3911706	3911706	3914920
1063	972473	972473	972473	972473	975017	976664	979635	979635	979635	981355	981355	981355	981466	981786	998140	999221	999221	1003541	1006714	1010842	1010842	1021712	1037354	1049035	1057918	1057918	1145984	1145984	1150958	1151020	1151441	1151509	1151509	1153841	1155388
1064	1494987	1494987	1496625	1503566	1524221	1538142	1641995	1652882	1665341	1676757	1683658	1686167	1691147	1691147	1693894	1693894	1693894	1717023	1717304	1723553	1723553	1771080	1805724	1842109	1846406	1846868	1851779	1851779	1856052	1860126	1861084	1861846	1863138	1863138	1866040
1065	4444185	4444185	4455113	4464622	4507441	4525468	4562271	4564149	4574701	4678271	4704673	4781645	4805932	4825088	4838548	4840325	4876691	4908741	4976601	5046423	5056857	5074034	5138535	5211233	5223978	5271897	5315443	5338225	5348180	5373990	5395799	5417603	5461003	5465162	5468931
1066	1645479	1645479	1656324	1656324	1666832	1669303	1671594	1715604	1771096	1776807	1812448	1834033	1843335	1849698	1856701	1865146	1866562	1891048	1925175	1931417	1936406	1956396	1961411	1965022	1980614	1986693	1995436	1998860	1998860	2014242	2059870	2076692	2076692	2100137	2104048
1067	1127313	1127313	1127358	1129088	1132276	1132309	1134171	1138154	1140200	1164873	1206535	1211364	1215851	1219413	1223407	1223465	1225334	1230026	1231944	1255372	1255979	1256559	1265731	1270029	1270745	1270745	1275538	1285689	1292717	1311663	1319967	1320981	1323095	1323526	1325747
1068	952770	952770	952770	954218	957780	965019	966883	972589	973944	978090	993613	1002038	1008546	1024219	1033681	1036720	1048179	1050325	1067771	1072978	1082390	1082637	1087914	1091691	1095592	1097239	1101101	1105012	1105012	1105012	1107124	1107124	1109593	1113663	1118075
1069	151260	151260	151260	151260	151260	152696	152696	153189	153189	153189	156100	156100	156100	156100	156100	156100	156100	156100	156829	156829	156829	156829	156829	156829	157911	157911	157911	160354	160354	160354	160354	160354	160354	160354	160354
1070	107791	107791	107791	107791	107791	107791	107791	107791	107791	107791	107791	110352	110352	110352	111065	111065	111065	111460	113094	113094	113094	113094	113094	113094	116106	117244	117244	117244	117244	117244	117244	117244	117244	117244	117244
1071	60853	60853	60853	61744	61744	61744	61744	61744	61744	61744	61744	61744	61744	61744	61744	61744	63155	65937	65937	65937	65937	65937	65937	65937	65937	68711	68711	68711	68711	69265	69265	69265	69265	69265	69265
1072	204012	204012	204012	204012	204012	204012	204012	204012	204012	204012	204028	204028	204867	204867	204867	204867	204867	207855	210283	210283	210283	210283	212515	212515	212515	212515	216878	217010	217010	219381	219381	219381	219751	219751	219751
1073	248671	248671	248671	249317	249317	249317	249317	249317	253381	254567	256462	256462	258103	258748	259267	259995	259995	268107	268606	268606	268905	270606	272062	272062	272062	276290	276290	278633	280181	287431	290047	293257	294478	296059	296059
1074	199731	199731	199731	199731	199731	199731	199731	199731	199997	200192	206620	207793	210865	210876	210876	213099	217507	217849	218190	218765	219376	220036	220036	220036	220036	220036	220036	220036	220036	220862	225475	225475	225475	226105	226218
1075	263743	263743	263743	263743	263743	263743	263743	263743	263743	263743	265892	265892	265892	265892	266083	266083	268890	270527	270866	271289	271903	275099	275099	275099	275099	275099	276011	276067	276123	276123	276797	277299	282241	284730	285903
1076	564766	564766	564766	564988	569107	569107	569107	569107	569107	569107	569107	569107	569107	573179	573179	573838	574349	582900	584961	588644	588644	588644	593021	599205	599205	605548	605548	611843	614998	616220	616220	617221	617221	617221	618269
1077	282096	282096	282109	285653	287316	287316	287316	287316	295904	295945	298471	300110	300110	300893	303705	305012	306979	308992	308992	314341	314341	314341	314341	314559	315244	315244	317003	320914	320914	321487	321487	322627	322627	323743	324529
1078	499032	499032	500638	500638	500664	500664	500664	506340	506340	509226	509226	509952	511263	519375	521650	522156	524195	526263	527655	528584	528731	528731	529837	529837	529952	529952	530727	542507	546880	550969	550969	560438	560438	560438	560706
1079	290171	290171	290171	290171	290171	292732	293172	293728	295478	295478	295619	295619	297784	297784	299103	300839	328222	331237	334186	354783	354783	354783	357631	357631	357631	357631	357631	357631	357631	357631	357631	357631	358061	359539	362794
1080	414111	414111	414111	414111	414111	414111	414721	414721	415467	416886	417050	422531	422531	423719	423719	429108	447211	453386	459337	462770	462770	463481	468804	468804	468804	468804	468804	468804	468804	468804	469364	486544	490484	490484	491525
1081	243229	243229	243229	243229	243229	243229	243229	243229	243229	252538	255287	255287	255300	255300	255300	255965	255965	259965	259965	259965	259965	259965	259965	265934	265934	265934	265934	267512	271861	271861	271861	277619	277619	277619	278397
1082	281247	281247	281247	281247	281247	281346	282960	282960	283125	284032	284675	284675	285541	285541	285963	290015	295235	299690	299690	300195	300195	300195	300195	301018	301018	301018	301018	302067	303040	304847	304847	304847	307034	307034	307348
1083	108488	108488	108488	108488	108488	108571	108571	108571	108571	108772	108772	108772	108810	108810	110888	110888	110888	111059	111059	111059	111059	111059	111059	111059	111059	111141	111363	111565	112185	112235	112235	112576	114725	114725	114825
1084	209321	209321	209321	209321	209321	209321	209618	210055	213327	213327	214326	214326	214665	214665	214665	216121	216121	221837	223043	225143	225143	225143	225835	225835	232321	232321	232321	240851	243492	244367	244367	244367	245339	245339	245339
1085	241031	241031	241031	241031	241031	241031	242183	243338	243338	243338	245379	245890	246348	253423	255046	256446	256446	258201	270550	271965	271965	271965	272272	272272	272272	272272	272272	272272	273066	273066	273066	273066	273066	273066	273066
1086	121572	121572	121572	121572	121572	121572	121572	121572	121572	121572	123419	124226	124226	124226	124226	124226	124226	125024	125024	125024	125024	125109	129065	133463	133463	133787	133787	133787	133787	136178	136178	136281	136281	136281	136281
1087	175120	175120	175120	175120	175120	175120	175120	175120	175120	175120	175120	183092	183092	183521	185765	185765	185765	189914	197478	200343	200343	200343	200343	202625	203381	203445	203450	203559	203676	203686	203686	203686	203686	203686	203686
1088	221037	221037	221037	221037	221094	221143	223770	223770	223770	226261	226796	226796	235718	235718	235718	242680	243868	245419	245419	245419	245419	245463	251445	260597	260597	260599	260685	260685	260685	260685	260685	260685	266675	268136	268136
1089	61058	61058	61772	61772	61772	61772	61772	61772	61772	61772	61772	62270	62270	62270	67408	67408	67408	68339	68339	68339	68339	68339	68339	68339	68339	68339	68339	68339	68339	68339	68339	68339	68339	68339	68959
1090	145650	145650	145650	145650	145650	145650	145650	145650	145650	145955	145955	145955	145955	145955	145955	145955	145955	145955	145973	147239	147239	147239	147264	147530	147530	149873	149873	149873	149873	149873	149873	155693	155693	155693	155693
[truncated: 10,177 more rows]

## Sheet: stocks_street
zone	1984	1985	1986	1987	1988	1989	1990	1991	1992	1993	1994	1995	1996	1997	1998	1999	2000	2001	2002	2003	2004	2005	2006	2007	2008	2009	2010	2011	2012	2013	2014	2015	2016	2017	2018
[truncated: 11,267 more rows]

## Sheet: stocks_rail
zone	1984	1985	1986	1987	1988	1989	1990	1991	1992	1993	1994	1995	1996	1997	1998	1999	2000	2001	2002	2003	2004	2005	2006	2007	2008	2009	2010	2011	2012	2013	2014	2015	2016	2017	2018
[truncated: 11,267 more rows]

[truncated: 2 more sheets: stocks_other_total, stocks_total]
